# Supplementary material for: Metabolic feedbacks drive population dynamics and can lead to oscillations among leaf bacteria
Source: Nat Commun. 2026 May 29;17:6983. doi: 10.1038/s41467-026-73686-w (PMC13392072; doi:10.1038/s41467-026-73686-w)
Supplement: Supplementary file 3 — Supplementary Data 1 [file 41467_2026_73686_MOESM3_ESM.xlsx]

## Sheet: README
Supplementary Data 1. Quantification of AUC values for NMR spectra of minimal media, of Sphingomonas Leaf257 effluents, and of effluents incubated with Rhizobium Leaf68, Microbacterium Leaf203, and Pseudorhodoferax Leaf265
Raw NMR Spectra are provided at:
doi.org/10.3929/ethz-b-000737298
Legend
Integrals	Contains integrals from NMR data and corresponding concentration calculation for each metabolite
Feature loci	Contains integration regions for each metabolite
Xylan region calculation	Contains calculations for correction factor of xylan concentration

## Sheet: Integrals
Condition	Replicate	File name	Feature integral							Concentration (µM)							Notes
			DSS	3-hydroxybutyric Acid	Alanine	Acetic acid	D-Xylose	Xylan	Formic acid	DSS	3-hydroxybutyric Acid	Alanine	Acetic acid	D-Xylose	Xylan	Formic acid
MM+Xylan	1	Effluent_Exp_MM_xylan_11_1	1	0.0767	0.03	13.7569	0.215	24.4768	0.9573	11.1111	7.67	2	458.563	86	9980.16	95.73
MM+Xylan	2	Effluent_Exp_MM_xylan_21_1	1	0.0745	0.0144	13.8491	0.1275	24.4428	0.8881	11.1111	7.45	0.96	461.637	51	9966.29	88.81
MM+Xylan	3	Effluent_Exp_MM_xylan_201_1	1	0.089	0.0455	15.6009	0.2357	26.0028	1.173	11.1111	8.9	3.03333	520.03	94.28	10602.4	117.3
Leaf257 Effluent	1	Leaf257Effluent_331_1	1	0.1065	0.8949	17.8234	0.5028	22.2853	1.1712	11.1111	10.65	59.66	594.113	201.12	9086.59	117.12
Leaf257 Effluent	2	Leaf257Effluent_341_1	1	0.1257	0.9152	20.3029	0.5183	21.8499	1.0654	11.1111	12.57	61.0133	676.763	207.32	8909.07	106.54
Leaf257 Effluent	3	Leaf257Effluent_351_1	1	0.1426	0.9415	19.4026	0.481	21.5625	1.0971	11.1111	14.26	62.7667	646.753	192.4	8791.88	109.71
Leaf257 Effluent	4	Leaf257Effluent_361_1	1	0.1742	0.5177	17.6631	0.4328	23.064	1.0164	11.1111	17.42	34.5133	588.77	173.12	9404.1	101.64
Leaf257 Effluent	5	Leaf257Effluent_371_1	1	0.1378	0.826	18.7343	0.4591	21.657	0.8468	11.1111	13.78	55.0667	624.477	183.64	8830.41	84.68
Leaf257 Effluent	6	Leaf257Effluent_381_1	1		0.9245	20.5744	0.4898	23.8747	1.1607	11.1111		61.6333	685.813	195.92	9734.66	116.07	3-hydroxybutyric acid has large baseline
Leaf257 Effluent	7	Leaf257Effluent_391_1	1	0.127	0.5161	17.1932	0.3879	25.0586	1.2025	11.1111	12.7	34.4067	573.107	155.16	10217.4	120.25
Leaf257 Effluent	8	Leaf257Effluent_401_1	1	0.1012	0.7231	18.4916	0.5197	26.6695	1.2216	11.1111	10.12	48.2067	616.387	207.88	10874.2	122.16
Leaf257 Effluent	9	Leaf257Effluent_151_1	1	0.1744	1.2041	23.7938	0.6777	28.3271	1.5117	11.1111	17.44	80.2733	793.127	271.08	11550.1	151.17
Leaf257 Effluent	10	Leaf257Effluent_161_1	1	0.1463	1.1676	19.742	0.6384	21.14	1.1342	11.1111	14.63	77.84	658.067	255.36	8619.61	113.42
Leaf257 Effluent	11	Leaf257Effluent_171_1	1	0.1248	0.8319	19.6354	0.6058	23.5842	1.1789	11.1111	12.48	55.46	654.513	242.32	9616.21	117.89
Leaf257 Effluent	12	Leaf257Effluent_181_1	1	0.1464	1.0504	20.0772	0.5904	22.6232	1.2736	11.1111	14.64	70.0267	669.24	236.16	9224.37	127.36
Leaf68+Leaf257 Effluent	1	Leaf68_Leaf257Effluent_1031_1	1	0.1274	0.1835	21.8462	0.1363	14.0068	0.6534	11.1111	12.74	12.2333	728.207	54.52	5711.12	65.34
Leaf68+Leaf257 Effluent	2	Leaf68_Leaf257Effluent_41_1	1	0.1271	0.1708	23.8067	0.2203	14.0756	0.5428	11.1111	12.71	11.3867	793.557	88.12	5739.18	54.28
Leaf68+Leaf257 Effluent	3	Leaf68_Leaf257Effluent_51_1	1	0.1309	0.171	19.5745	0.1695	15.7781	0.5975	11.1111	13.09	11.4	652.483	67.8	6433.35	59.75
Leaf68+Leaf257 Effluent	4	Leaf68_Leaf257Effluent_61_1	1	0.1459	0.1755	20.0817	0.1642	15.3109	0.5696	11.1111	14.59	11.7	669.39	65.68	6242.86	56.96
Leaf203+Leaf257 Effluent	1	Leaf203_Leaf257Effluent_71_1	1	0.2425	0.1059	15.3051	0.3477	23.6849	1.1355	11.1111	24.25	7.06	510.17	139.08	9657.27	113.55
Leaf203+Leaf257 Effluent	2	Leaf203_Leaf257Effluent_81_1	1	0.2222	0.1139	15.5205	0.2601	22.7387	0.9187	11.1111	22.22	7.59333	517.35	104.04	9271.46	91.87
Leaf203+Leaf257 Effluent	3	Leaf203_Leaf257Effluent_1091_1	1	0.1644	0.135	16.6141	0.3475	24.3489	1.0924	11.1111	16.44	9	553.803	139	9928.01	109.24
Leaf203+Leaf257 Effluent	4	Leaf203_Leaf257Effluent_101_1	1	0.1348	0.0468	14.1787	0.2769	23.2614	1.061	11.1111	13.48	3.12	472.623	110.76	9484.59	106.1
Leaf265+Leaf257 Effluent	1	Leaf265_Leaf257Effluent_111_1	1	0.1072	0.0629	0.2065	0.6181	23.2012	0.4541	11.1111	10.72	4.19333	6.88333	247.24	9460.04	45.41
Leaf265+Leaf257 Effluent	2	Leaf265_Leaf257Effluent_121_1	1	0.0949	0.07	0.2063	0.5739	23.4337	0.5493	11.1111	9.49	4.66667	6.87667	229.56	9554.84	54.93
Leaf265+Leaf257 Effluent	3	Leaf265_Leaf257Effluent_131_1	1	0.0822	0.062	0.2395	0.5587	23.5015	0.5769	11.1111	8.22	4.13333	7.98333	223.48	9582.49	57.69
Leaf265+Leaf257 Effluent	4	Leaf265_Leaf257Effluent_141_1	1	0.0715	0.0353	0.2078	0.5698	23.5669	0.5459	11.1111	7.15	2.35333	6.92667	227.92	9609.15	54.59

## Sheet: Feature loci
Feature ub (ppm)	Feature lb (ppm)	Feature type	Protons	Correction factor	Multiplier	Identity	Identification method	Notes
8.44775	8.44083	singlet	1	1	1	Formic acid	AssureNMR
3.9916	3.9418	multiplets	1	0.245255	0.245255	Xylan	Reference spectrum	See note below
3.20862	3.19354	multiplets	0.25	1	0.25	Xylose	Reference spectrum
1.91696	1.9	singlet	3	1	3	Acetic acid	AssureNMR
1.4676	1.451	doublet	1.5	1	1.5	Alanine	AssureNMR+reference spectrum
1.1993	1.1916	singlet	1	1	1	3-hydroxybutyric Acid	AssureNMR, 2D NMR
-0.02	0.02	singlet	9	1	9	DSS	Reference spectrum
Absolute quantification formula from
https://nmr.chem.ox.ac.uk/files/quantitativenmrpdf
Note: Twofold correction has been applied to xylan peak to account for spreading of signal and water suppression. For water suppression calculation, xylose signal from a reference spectrum of MM + 10 mM xylose was used. Here, a region with automated baseline correction was defined using the cursor in TopSpin 3.6.3 [3.9489, 3.8799] ppm covering a dd for carbon 6 (CH2) of xylose, yielding an integr…

## Sheet: Xylan region calculation
Condition	Replicate	Sample ID	File name	Feature integral
				DSS	Xylan inset	Xylan complete	Factor
MM+xylan	1	1.1A	Effluent_Exp_MM_xylan_11_1	1	26.0528	72.8412	2.79591		Factor mean	2.79274
MM+xylan	2	2.1A	Effluent_Exp_MM_xylan_21_1	1	26.1389	72.4824	2.77297		Factor SD	0.032043
MM+xylan	3	2.1B	Effluent_Exp_MM_xylan_201_1	1	27.8533	76.5737	2.74918
Leaf257_Eff_1.2A	1	1.2A	Leaf257Effluent_331_1	1	23.428	66.1296	2.82267		Integration region xylan inset (ppm)
Leaf257_Eff_1.2B	2	1.2B	Leaf257Effluent_341_1	1	22.882	64.5947	2.82295		[3.9906, 3.9391]
									Integration region xylan complete (ppm)
									[4.1924,3.8905]
