# Supplementary material for: Metabolic feedbacks drive population dynamics and can lead to oscillations among leaf bacteria
Source: Nat Commun. 2026 May 29;17:6983. doi: 10.1038/s41467-026-73686-w (PMC13392072; doi:10.1038/s41467-026-73686-w)
Supplement: Supplementary file 4 — Supplementary Data 2 [file 41467_2026_73686_MOESM4_ESM.xlsx]

## Sheet: quantification_results
Supplementary Data 2a: LC-MS/MS data of culture supernatant samples . Samples were measured applying parallel reaction monitoring (PRM). Peak areas determined from basline corrected extracted ion chromatograms (EICs). Absolute concentrations were calculated from external calibratiom curves. Mean concentrations were calculated from 4 biological replicates.
id	compound	sample_name	replicate_number	precursor mz	fragment mz	RT [s]	filename	peak_shape_model	area (baseline correcrted) [counts * s]	area [counts * s]	calibration slope a	intecept b	concentration [nM] (area - b) /a	mean concentration [nM]
0	Nicotinamide	L265	2	124.039	124.039	65.8856	20241018_1467_AZ_CM_prm_pos_alan_vita_1to1_L265_2_1to1.mzML	linear	145454	148643	3.47 E04 +/- 0.25 E04	3.7 E04 +/- 0.5 E04	3.13+/-0.26	3.15+/-0.06
1	Dethiobiotin	L265	2	215.139	197.128	68.7512	20241018_1467_AZ_CM_prm_pos_alan_vita_1to1_L265_2_1to1.mzML	linear	0	0	2.23 E05 +/- 0.04 E05,	- 0.6 E02 +/- 1.78 E02	0.0003+/-0.0008	0.0+/-0
2	Pantothenate	L265	2	220.118	90.0552	88.1971	20241018_1467_AZ_CM_prm_pos_alan_vita_1to1_L265_2_1to1.mzML	linear	0	0	4.28 E04 +/- 0.17 E04	- 0.4 E02 +/- 2.8 E02	0.001+/-0.006	0.0+/-0
3	Biotin	L265	2	245.095	227.084	91.9314	20241018_1467_AZ_CM_prm_pos_alan_vita_1to1_L265_2_1to1.mzML	linear	0	0	9.2 E04 +/-0.31 E04	- 1.0 E02 +/- 5.0 E02	0.001+/-0.006	0.0+/-0
4	Thiamine	L265	2	265.112	122.071	248.933	20241018_1467_AZ_CM_prm_pos_alan_vita_1to1_L265_2_1to1.mzML	linear	8673.98	10178.1	5.7 E05 +/- 0.05 E05	9.0 E02 +/- 8.0 E02	0.0135+/-0.0015	0.0135+/-0.0015
5	Nicotinamide	MM	6	124.039	124.039	67.2461	20241018_1472_AZ_CM_prm_pos_alan_vita_1to1_MM_1to1.mzML	linear	30286.7	29628.8	3.47 E04 +/- 0.25 E04	3.7 E04 +/- 0.5 E04	-0.19+/-0.13	0.0+/-0
6	Dethiobiotin	MM	6	215.139	197.128	69.7673	20241018_1472_AZ_CM_prm_pos_alan_vita_1to1_MM_1to1.mzML	linear	23213.4	23213.4	2.23 E05 +/- 0.04 E05,	- 0.6 E02 +/- 1.78 E02	0.1045+/-0.0022	0.092+/-0.008
7	Pantothenate	MM	6	220.118	90.0552	88.1891	20241018_1472_AZ_CM_prm_pos_alan_vita_1to1_MM_1to1.mzML	linear	0	0	4.28 E04 +/- 0.17 E04	- 0.4 E02 +/- 2.8 E02	0.001+/-0.006	0.0+/-0
8	Biotin	MM	6	245.095	227.084	91.9227	20241018_1472_AZ_CM_prm_pos_alan_vita_1to1_MM_1to1.mzML	linear	0	0	9.2 E04 +/-0.31 E04	- 1.0 E02 +/- 5.0 E02	0.001+/-0.006	0.0+/-0
9	Thiamine	MM	6	265.112	122.071	250.07	20241018_1472_AZ_CM_prm_pos_alan_vita_1to1_MM_1to1.mzML	linear	1378.31	1635.17	5.7 E05 +/- 0.05 E05	9.0 E02 +/- 8.0 E02	0.0008+/-0.0014	0.0255+/-0.0035
10	Nicotinamide	L68	4	124.039	124.039	67.763	20241018_1482_AZ_CM_prm_pos_alan_vita_1to1_L68_4_1to1.mzML	linear	59453.5	75801	3.47 E04 +/- 0.25 E04	3.7 E04 +/- 0.5 E04	0.65+/-0.14	1.02+/-0.35
11	Dethiobiotin	L68	4	215.139	197.128	66.2673	20241018_1482_AZ_CM_prm_pos_alan_vita_1to1_L68_4_1to1.mzML	linear	618889	554798	2.23 E05 +/- 0.04 E05,	- 0.6 E02 +/- 1.78 E02	2.78+/-0.06	3.2+/-0.5
12	Pantothenate	L68	4	220.118	90.0552	88.192	20241018_1482_AZ_CM_prm_pos_alan_vita_1to1_L68_4_1to1.mzML	linear	0	0	4.28 E04 +/- 0.17 E04	- 0.4 E02 +/- 2.8 E02	0.001+/-0.006	0.0+/-0
13	Biotin	L68	4	245.095	227.084	91.9267	20241018_1482_AZ_CM_prm_pos_alan_vita_1to1_L68_4_1to1.mzML	linear	0	0	9.2 E04 +/-0.31 E04	- 1.0 E02 +/- 5.0 E02	0.001+/-0.006	0.0+/-0
14	Thiamine	L68	4	265.112	122.071	245.527	20241018_1482_AZ_CM_prm_pos_alan_vita_1to1_L68_4_1to1.mzML	linear	18447.1	19004.1	5.7 E05 +/- 0.05 E05	9.0 E02 +/- 8.0 E02	0.0304+/-0.0015	0.0298+/-0.0009
15	Nicotinamide	Leaf257_Eff	2	124.039	124.039	66.3972	20241018_1487_AZ_CM_prm_pos_alan_vita_1to1_neg_2_1to1.mzML	linear	153538	158953	3.47 E04 +/- 0.25 E04	3.7 E04 +/- 0.5 E04	3.36+/-0.27	3.9+/-0.4
16	Dethiobiotin	Leaf257_Eff	2	215.139	197.128	66.0135	20241018_1487_AZ_CM_prm_pos_alan_vita_1to1_neg_2_1to1.mzML	linear	1.19082e+06	1.03685e+06	2.23 E05 +/- 0.04 E05,	- 0.6 E02 +/- 1.78 E02	5.34+/-0.11	5.14+/-0.18
17	Biotin	Leaf257_Eff	2	245.095	227.084	91.9269	20241018_1487_AZ_CM_prm_pos_alan_vita_1to1_neg_2_1to1.mzML	linear	0	0	4.28 E04 +/- 0.17 E04	- 0.4 E02 +/- 2.8 E02	0.001+/-0.006	0.0+/-0
18	Thiamine	Leaf257_Eff	2	265.112	122.071	250.622	20241018_1487_AZ_CM_prm_pos_alan_vita_1to1_neg_2_1to1.mzML	linear	3523.87	4794.77	3.47 E04 +/- 0.25 E04	3.7 E04 +/- 0.5 E04	0.0046+/-0.0014	0.08+/-0.04
19	Nicotinamide	L68	1	124.039	124.039	67.5052	20241018_1492_AZ_CM_prm_pos_alan_vita_1to1_L68_1_1to1.mzML	linear	66744.9	86858	2.23 E05 +/- 0.04 E05,	- 0.6 E02 +/- 1.78 E02	0.86+/-0.14	1.02+/-0.35
20	Dethiobiotin	L68	1	215.139	197.128	66.266	20241018_1492_AZ_CM_prm_pos_alan_vita_1to1_L68_1_1to1.mzML	linear	977275	925595	4.28 E04 +/- 0.17 E04	- 0.4 E02 +/- 2.8 E02	4.39+/-0.09	3.2+/-0.5
21	Pantothenate	L68	1	220.118	90.0552	88.1906	20241018_1492_AZ_CM_prm_pos_alan_vita_1to1_L68_1_1to1.mzML	linear	0	0	9.2 E04 +/-0.31 E04	- 1.0 E02 +/- 5.0 E02	0.001+/-0.006	0.0+/-0
22	Biotin	L68	1	245.095	227.084	91.9238	20241018_1492_AZ_CM_prm_pos_alan_vita_1to1_L68_1_1to1.mzML	linear	0	0	5.7 E05 +/- 0.05 E05	9.0 E02 +/- 8.0 E02	0.001+/-0.006	0.0+/-0
23	Thiamine	L68	1	265.112	122.071	257.494	20241018_1492_AZ_CM_prm_pos_alan_vita_1to1_L68_1_1to1.mzML	linear	19063.8	19063.8	3.47 E04 +/- 0.25 E04	3.7 E04 +/- 0.5 E04	0.0315+/-0.0015	0.0298+/-0.0009
24	Nicotinamide	MM	31	124.039	124.039	67.5117	20241018_1497_AZ_CM_prm_pos_alan_vita_1to1_MM_1to1.mzML	linear	35584.3	35797.9	2.23 E05 +/- 0.04 E05,	- 0.6 E02 +/- 1.78 E02	-0.04+/-0.13	0.0+/-0
25	Dethiobiotin	MM	31	215.139	197.128	69.5204	20241018_1497_AZ_CM_prm_pos_alan_vita_1to1_MM_1to1.mzML	linear	25024.8	25024.8	4.28 E04 +/- 0.17 E04	- 0.4 E02 +/- 2.8 E02	0.1126+/-0.0024	0.092+/-0.008
26	Pantothenate	MM	31	220.118	90.0552	88.1977	20241018_1497_AZ_CM_prm_pos_alan_vita_1to1_MM_1to1.mzML	linear	0	0	9.2 E04 +/-0.31 E04	- 1.0 E02 +/- 5.0 E02	0.001+/-0.006	0.0+/-0
27	Biotin	MM	31	245.095	227.084	91.9313	20241018_1497_AZ_CM_prm_pos_alan_vita_1to1_MM_1to1.mzML	linear	0	0	5.7 E05 +/- 0.05 E05	9.0 E02 +/- 8.0 E02	0.001+/-0.006	0.0+/-0
28	Thiamine	MM	31	265.112	122.071	247.829	20241018_1497_AZ_CM_prm_pos_alan_vita_1to1_MM_1to1.mzML	linear	11569.2	12166.2	3.47 E04 +/- 0.25 E04	3.7 E04 +/- 0.5 E04	0.0185+/-0.0015	0.0255+/-0.0035
29	Nicotinamide	L203	1	124.039	124.039	65.8829	20241018_1507_AZ_CM_prm_pos_alan_vita_1to1_L203_1_1to1.mzML	linear	56184.4	78140.3	2.23 E05 +/- 0.04 E05,	- 0.6 E02 +/- 1.78 E02	0.56+/-0.14	0.90+/-0.12
30	Dethiobiotin	L203	1	215.139	197.128	65.1559	20241018_1507_AZ_CM_prm_pos_alan_vita_1to1_L203_1_1to1.mzML	linear	1.16692e+06	972106	4.28 E04 +/- 0.17 E04	- 0.4 E02 +/- 2.8 E02	5.24+/-0.10	5.1+/-0.5
31	Biotin	L203	1	245.095	227.084	91.9278	20241018_1507_AZ_CM_prm_pos_alan_vita_1to1_L203_1_1to1.mzML	linear	0	0	9.2 E04 +/-0.31 E04	- 1.0 E02 +/- 5.0 E02	0.001+/-0.006	0.0+/-0
32	Thiamine	L203	1	265.112	122.071	242.615	20241018_1507_AZ_CM_prm_pos_alan_vita_1to1_L203_1_1to1.mzML	linear	0	0	5.7 E05 +/- 0.05 E05	9.0 E02 +/- 8.0 E02	-0.0015+/-0.0014	0.0+/-0
33	Nicotinamide	L68	3	124.039	124.039	65.883	20241018_1517_AZ_CM_prm_pos_alan_vita_1to1_L68_3_1to1.mzML	linear	71087.4	79386	3.47 E04 +/- 0.25 E04	3.7 E04 +/- 0.5 E04	0.99+/-0.15	1.02+/-0.35
34	Dethiobiotin	L68	3	215.139	197.128	65.4123	20241018_1517_AZ_CM_prm_pos_alan_vita_1to1_L68_3_1to1.mzML	linear	594123	474935	2.23 E05 +/- 0.04 E05,	- 0.6 E02 +/- 1.78 E02	2.67+/-0.05	3.2+/-0.5
35	Pantothenate	L68	3	220.118	90.0552	88.1943	20241018_1517_AZ_CM_prm_pos_alan_vita_1to1_L68_3_1to1.mzML	linear	0	0	4.28 E04 +/- 0.17 E04	- 0.4 E02 +/- 2.8 E02	0.001+/-0.006	0.0+/-0
36	Biotin	L68	3	245.095	227.084	91.9287	20241018_1517_AZ_CM_prm_pos_alan_vita_1to1_L68_3_1to1.mzML	linear	0	0	9.2 E04 +/-0.31 E04	- 1.0 E02 +/- 5.0 E02	0.001+/-0.006	0.0+/-0
37	Thiamine	L68	3	265.112	122.071	251.231	20241018_1517_AZ_CM_prm_pos_alan_vita_1to1_L68_3_1to1.mzML	linear	18206.9	18206.9	5.7 E05 +/- 0.05 E05	9.0 E02 +/- 8.0 E02	0.0300+/-0.0015	0.0298+/-0.0009
38	Nicotinamide	Leaf257_Eff	4	124.039	124.039	65.031	20241018_1527_AZ_CM_prm_pos_alan_vita_1to1_neg_4_1to1.mzML	linear	189715	163102	3.47 E04 +/- 0.25 E04	3.7 E04 +/- 0.5 E04	4.41+/-0.34	3.9+/-0.4
39	Dethiobiotin	Leaf257_Eff	4	215.139	197.128	64.6473	20241018_1527_AZ_CM_prm_pos_alan_vita_1to1_neg_4_1to1.mzML	linear	1.24507e+06	892177	2.23 E05 +/- 0.04 E05,	- 0.6 E02 +/- 1.78 E02	5.59+/-0.11	5.14+/-0.18
40	Biotin	Leaf257_Eff	4	245.095	227.084	91.9306	20241018_1527_AZ_CM_prm_pos_alan_vita_1to1_neg_4_1to1.mzML	linear	0	0	9.2 E04 +/-0.31 E04	- 1.0 E02 +/- 5.0 E02	0.001+/-0.006	0.0+/-0
41	Thiamine	Leaf257_Eff	4	265.112	122.071	257.511	20241018_1527_AZ_CM_prm_pos_alan_vita_1to1_neg_4_1to1.mzML	linear	77064.4	66288.7	5.7 E05 +/- 0.05 E05	9.0 E02 +/- 8.0 E02	0.1319+/-0.0019	0.08+/-0.04
42	Nicotinamide	Leaf257_Eff	3	124.039	124.039	65.5379	20241018_1542_AZ_CM_prm_pos_alan_vita_1to1_neg_3_1to1.mzML	linear	158466	145143	3.47 E04 +/- 0.25 E04	3.7 E04 +/- 0.5 E04	3.50+/-0.28	3.9+/-0.4
43	Dethiobiotin	Leaf257_Eff	3	215.139	197.128	64.6416	20241018_1542_AZ_CM_prm_pos_alan_vita_1to1_neg_3_1to1.mzML	linear	1.11071e+06	832399	2.23 E05 +/- 0.04 E05,	- 0.6 E02 +/- 1.78 E02	4.99+/-0.10	5.14+/-0.18
44	Biotin	Leaf257_Eff	3	245.095	227.084	91.9245	20241018_1542_AZ_CM_prm_pos_alan_vita_1to1_neg_3_1to1.mzML	linear	0	0	9.2 E04 +/-0.31 E04	- 1.0 E02 +/- 5.0 E02	0.001+/-0.006	0.0+/-0
45	Thiamine	Leaf257_Eff	3	265.112	122.071	259.258	20241018_1542_AZ_CM_prm_pos_alan_vita_1to1_neg_3_1to1.mzML	linear	1233.82	1233.82	5.7 E05 +/- 0.05 E05	9.0 E02 +/- 8.0 E02	0.0006+/-0.0014	0.08+/-0.04
46	Nicotinamide	L265	3	124.039	124.039	65.0308	20241018_1552_AZ_CM_prm_pos_alan_vita_1to1_L265_3_1to1.mzML	linear	141965	104775	3.47 E04 +/- 0.25 E04	3.7 E04 +/- 0.5 E04	3.03+/-0.25	3.15+/-0.06
47	Dethiobiotin	L265	3	215.139	197.128	68.7507	20241018_1552_AZ_CM_prm_pos_alan_vita_1to1_L265_3_1to1.mzML	linear	0	0	2.23 E05 +/- 0.04 E05,	- 0.6 E02 +/- 1.78 E02	0.0003+/-0.0008	0.0+/-0
48	Pantothenate	L265	3	220.118	90.0552	88.1974	20241018_1552_AZ_CM_prm_pos_alan_vita_1to1_L265_3_1to1.mzML	linear	0	0	4.28 E04 +/- 0.17 E04	- 0.4 E02 +/- 2.8 E02	0.001+/-0.006	0.0+/-0
49	Biotin	L265	3	245.095	227.084	91.9317	20241018_1552_AZ_CM_prm_pos_alan_vita_1to1_L265_3_1to1.mzML	linear	0	0	9.2 E04 +/-0.31 E04	- 1.0 E02 +/- 5.0 E02	0.001+/-0.006	0.0+/-0
50	Thiamine	L265	3	265.112	122.071	258.128	20241018_1552_AZ_CM_prm_pos_alan_vita_1to1_L265_3_1to1.mzML	linear	539.449	1893.18	5.7 E05 +/- 0.05 E05	9.0 E02 +/- 8.0 E02	-0.0006+/-0.0014	0.0135+/-0.0015
51	Nicotinamide	L68	2	124.039	124.039	65.285	20241018_1557_AZ_CM_prm_pos_alan_vita_1to1_L68_2_1to1.mzML	linear	114078	119749	3.47 E04 +/- 0.25 E04	3.7 E04 +/- 0.5 E04	2.23+/-0.20	1.02+/-0.35
52	Dethiobiotin	L68	2	215.139	197.128	65.1575	20241018_1557_AZ_CM_prm_pos_alan_vita_1to1_L68_2_1to1.mzML	linear	1.03221e+06	765749	2.23 E05 +/- 0.04 E05,	- 0.6 E02 +/- 1.78 E02	4.63+/-0.09	3.2+/-0.5
53	Pantothenate	L68	2	220.118	90.0552	88.194	20241018_1557_AZ_CM_prm_pos_alan_vita_1to1_L68_2_1to1.mzML	linear	0	0	4.28 E04 +/- 0.17 E04	- 0.4 E02 +/- 2.8 E02	0.001+/-0.006	0.0+/-0
54	Biotin	L68	2	245.095	227.084	91.9285	20241018_1557_AZ_CM_prm_pos_alan_vita_1to1_L68_2_1to1.mzML	linear	0	0	9.2 E04 +/-0.31 E04	- 1.0 E02 +/- 5.0 E02	0.001+/-0.006	0.0+/-0
55	Thiamine	L68	2	265.112	122.071	256.95	20241018_1557_AZ_CM_prm_pos_alan_vita_1to1_L68_2_1to1.mzML	linear	16730	15585.5	5.7 E05 +/- 0.05 E05	9.0 E02 +/- 8.0 E02	0.0274+/-0.0015	0.0298+/-0.0009
56	Nicotinamide	MM	101	124.039	124.039	63.4011	20241018_1567_AZ_CM_prm_pos_alan_vita_1to1_MM_1to1.mzML	linear	20154.7	30992.3	3.47 E04 +/- 0.25 E04	3.7 E04 +/- 0.5 E04	-0.48+/-0.13	0.0+/-0
57	Dethiobiotin	MM	101	215.139	197.128	68.403	20241018_1567_AZ_CM_prm_pos_alan_vita_1to1_MM_1to1.mzML	linear	20724.1	20724.1	2.23 E05 +/- 0.04 E05,	- 0.6 E02 +/- 1.78 E02	0.0933+/-0.0020	0.092+/-0.008
58	Pantothenate	MM	101	220.118	90.0552	88.1922	20241018_1567_AZ_CM_prm_pos_alan_vita_1to1_MM_1to1.mzML	linear	0	0	4.28 E04 +/- 0.17 E04	- 0.4 E02 +/- 2.8 E02	0.001+/-0.006	0.0+/-0
59	Biotin	MM	101	245.095	227.084	91.9267	20241018_1567_AZ_CM_prm_pos_alan_vita_1to1_MM_1to1.mzML	linear	0	0	9.2 E04 +/-0.31 E04	- 1.0 E02 +/- 5.0 E02	0.001+/-0.006	0.0+/-0
60	Thiamine	MM	101	265.112	122.071	260.959	20241018_1567_AZ_CM_prm_pos_alan_vita_1to1_MM_1to1.mzML	linear	17785.7	17233.6	5.7 E05 +/- 0.05 E05	9.0 E02 +/- 8.0 E02	0.0293+/-0.0015	0.0255+/-0.0035
61	Nicotinamide	L203	2	124.039	124.039	63.656	20241018_1572_AZ_CM_prm_pos_alan_vita_1to1_L203_2_1to1.mzML	linear	75558.4	76576.9	3.47 E04 +/- 0.25 E04	3.7 E04 +/- 0.5 E04	1.12+/-0.15	0.90+/-0.12
62	Dethiobiotin	L203	2	215.139	197.128	64.0407	20241018_1572_AZ_CM_prm_pos_alan_vita_1to1_L203_2_1to1.mzML	linear	1.37126e+06	680034	2.23 E05 +/- 0.04 E05,	- 0.6 E02 +/- 1.78 E02	6.15+/-0.12	5.1+/-0.5
63	Biotin	L203	2	245.095	227.084	91.9255	20241018_1572_AZ_CM_prm_pos_alan_vita_1to1_L203_2_1to1.mzML	linear	0	0	9.2 E04 +/-0.31 E04	- 1.0 E02 +/- 5.0 E02	0.001+/-0.006	0.0+/-0
64	Thiamine	L203	2	265.112	122.071	271.209	20241018_1572_AZ_CM_prm_pos_alan_vita_1to1_L203_2_1to1.mzML	linear	301.016	764.74	5.7 E05 +/- 0.05 E05	9.0 E02 +/- 8.0 E02	-0.0010+/-0.0014	0.0+/-0
65	Nicotinamide	Leaf257_Eff	1	124.039	124.039	64.7754	20241018_1592_AZ_CM_prm_pos_alan_vita_1to1_neg_1_1to1.mzML	linear	219139	145608	3.47 E04 +/- 0.25 E04	3.7 E04 +/- 0.5 E04	5.3+/-0.4	3.9+/-0.4
66	Dethiobiotin	Leaf257_Eff	1	215.139	197.128	64.3048	20241018_1592_AZ_CM_prm_pos_alan_vita_1to1_neg_1_1to1.mzML	linear	1.06676e+06	582021	2.23 E05 +/- 0.04 E05,	- 0.6 E02 +/- 1.78 E02	4.79+/-0.09	5.14+/-0.18
67	Biotin	Leaf257_Eff	1	245.095	227.084	91.9321	20241018_1592_AZ_CM_prm_pos_alan_vita_1to1_neg_1_1to1.mzML	linear	0	0	9.2 E04 +/-0.31 E04	- 1.0 E02 +/- 5.0 E02	0.001+/-0.006	0.0+/-0
68	Thiamine	Leaf257_Eff	1	265.112	122.071	266.11	20241018_1592_AZ_CM_prm_pos_alan_vita_1to1_neg_1_1to1.mzML	linear	31491.3	24494.6	5.7 E05 +/- 0.05 E05	9.0 E02 +/- 8.0 E02	0.0530+/-0.0015	0.08+/-0.04
69	Nicotinamide	L265	1	124.039	124.039	65.286	20241018_1597_AZ_CM_prm_pos_alan_vita_1to1_L265_1_1to1.mzML	linear	145815	117356	3.47 E04 +/- 0.25 E04	3.7 E04 +/- 0.5 E04	3.14+/-0.26	3.15+/-0.06
70	Dethiobiotin	L265	1	215.139	197.128	68.7507	20241018_1597_AZ_CM_prm_pos_alan_vita_1to1_L265_1_1to1.mzML	linear	0	0	2.23 E05 +/- 0.04 E05,	- 0.6 E02 +/- 1.78 E02	0.0003+/-0.0008	0.0+/-0
71	Pantothenate	L265	1	220.118	90.0552	88.1964	20241018_1597_AZ_CM_prm_pos_alan_vita_1to1_L265_1_1to1.mzML	linear	0	0	4.28 E04 +/- 0.17 E04	- 0.4 E02 +/- 2.8 E02	0.001+/-0.006	0.0+/-0
72	Biotin	L265	1	245.095	227.084	91.9305	20241018_1597_AZ_CM_prm_pos_alan_vita_1to1_L265_1_1to1.mzML	linear	0	0	9.2 E04 +/-0.31 E04	- 1.0 E02 +/- 5.0 E02	0.001+/-0.006	0.0+/-0
73	Thiamine	L265	1	265.112	122.071	263.81	20241018_1597_AZ_CM_prm_pos_alan_vita_1to1_L265_1_1to1.mzML	linear	919.512	919.512	5.7 E05 +/- 0.05 E05	9.0 E02 +/- 8.0 E02	0.0000+/-0.0014	0.0135+/-0.0015
74	Nicotinamide	L265	4	124.039	124.039	64.1678	20241018_1602_AZ_CM_prm_pos_alan_vita_1to1_L265_4_1to1.mzML	linear	152532	92177.7	3.47 E04 +/- 0.25 E04	3.7 E04 +/- 0.5 E04	3.33+/-0.27	3.15+/-0.06
75	Dethiobiotin	L265	4	215.139	197.128	68.7442	20241018_1602_AZ_CM_prm_pos_alan_vita_1to1_L265_4_1to1.mzML	linear	0	0	2.23 E05 +/- 0.04 E05,	- 0.6 E02 +/- 1.78 E02	0.0003+/-0.0008	0.0+/-0
76	Pantothenate	L265	4	220.118	90.0552	88.1893	20241018_1602_AZ_CM_prm_pos_alan_vita_1to1_L265_4_1to1.mzML	linear	0	0	4.28 E04 +/- 0.17 E04	- 0.4 E02 +/- 2.8 E02	0.001+/-0.006	0.0+/-0
77	Biotin	L265	4	245.095	227.084	91.9229	20241018_1602_AZ_CM_prm_pos_alan_vita_1to1_L265_4_1to1.mzML	linear	0	0	9.2 E04 +/-0.31 E04	- 1.0 E02 +/- 5.0 E02	0.001+/-0.006	0.0+/-0
78	Thiamine	L265	4	265.112	122.071	264.977	20241018_1602_AZ_CM_prm_pos_alan_vita_1to1_L265_4_1to1.mzML	linear	508.73	508.73	5.7 E05 +/- 0.05 E05	9.0 E02 +/- 8.0 E02	-0.0007+/-0.0014	0.0135+/-0.0015
79	Nicotinamide	L203	4	124.039	124.039	63.414	20241018_1607_AZ_CM_prm_pos_alan_vita_1to1_L203_4_1to1.mzML	linear	71149.9	63959	3.47 E04 +/- 0.25 E04	3.7 E04 +/- 0.5 E04	0.99+/-0.15	0.90+/-0.12
80	Dethiobiotin	L203	4	215.139	197.128	63.2864	20241018_1607_AZ_CM_prm_pos_alan_vita_1to1_L203_4_1to1.mzML	linear	921082	360050	2.23 E05 +/- 0.04 E05,	- 0.6 E02 +/- 1.78 E02	4.13+/-0.08	5.1+/-0.5
81	Biotin	L203	4	245.095	227.084	91.9383	20241018_1607_AZ_CM_prm_pos_alan_vita_1to1_L203_4_1to1.mzML	linear	0	0	9.2 E04 +/-0.31 E04	- 1.0 E02 +/- 5.0 E02	0.001+/-0.006	0.0+/-0
82	Thiamine	L203	4	265.112	122.071	268.943	20241018_1607_AZ_CM_prm_pos_alan_vita_1to1_L203_4_1to1.mzML	linear	314.382	314.382	5.7 E05 +/- 0.05 E05	9.0 E02 +/- 8.0 E02	-0.0010+/-0.0014	0.0+/-0
83	Nicotinamide	MM	151	124.039	124.039	63.6568	20241018_1617_AZ_CM_prm_pos_alan_vita_1to1_MM_1to1.mzML	linear	23051.5	34312.1	3.47 E04 +/- 0.25 E04	3.7 E04 +/- 0.5 E04	-0.40+/-0.13	0.0+/-0
84	Dethiobiotin	MM	151	215.139	197.128	69.2584	20241018_1617_AZ_CM_prm_pos_alan_vita_1to1_MM_1to1.mzML	linear	16580.9	17245.4	2.23 E05 +/- 0.04 E05,	- 0.6 E02 +/- 1.78 E02	0.0747+/-0.0017	0.092+/-0.008
85	Pantothenate	MM	151	220.118	90.0552	85.7031	20241018_1617_AZ_CM_prm_pos_alan_vita_1to1_MM_1to1.mzML	linear	516.811	1050.77	4.28 E04 +/- 0.17 E04	- 0.4 E02 +/- 2.8 E02	0.013+/-0.006	0.0+/-0
86	Biotin	MM	151	245.095	227.084	91.9256	20241018_1617_AZ_CM_prm_pos_alan_vita_1to1_MM_1to1.mzML	linear	0	0	9.2 E04 +/-0.31 E04	- 1.0 E02 +/- 5.0 E02	0.001+/-0.006	0.0+/-0
87	Thiamine	MM	151	265.112	122.071	267.313	20241018_1617_AZ_CM_prm_pos_alan_vita_1to1_MM_1to1.mzML	linear	17567.4	13334.8	5.7 E05 +/- 0.05 E05	9.0 E02 +/- 8.0 E02	0.0289+/-0.0015	0.0255+/-0.0035
88	Nicotinamide	L203	3	124.039	124.039	62.5494	20241018_1622_AZ_CM_prm_pos_alan_vita_1to1_L203_3_1to1.mzML	linear	71147.8	60998.6	3.47 E04 +/- 0.25 E04	3.7 E04 +/- 0.5 E04	0.99+/-0.15	0.90+/-0.12
89	Dethiobiotin	L203	3	215.139	197.128	62.9345	20241018_1622_AZ_CM_prm_pos_alan_vita_1to1_L203_3_1to1.mzML	linear	1.32382e+06	476962	2.23 E05 +/- 0.04 E05,	- 0.6 E02 +/- 1.78 E02	5.94+/-0.12	5.1+/-0.5
90	Biotin	L203	3	245.095	227.084	91.9275	20241018_1622_AZ_CM_prm_pos_alan_vita_1to1_L203_3_1to1.mzML	linear	0	0	9.2 E04 +/-0.31 E04	- 1.0 E02 +/- 5.0 E02	0.001+/-0.006	0.0+/-0
91	Thiamine	L203	3	265.112	122.071	242.626	20241018_1622_AZ_CM_prm_pos_alan_vita_1to1_L203_3_1to1.mzML	linear	0	0	5.7 E05 +/- 0.05 E05	9.0 E02 +/- 8.0 E02	-0.0015+/-0.0014	0.0+/-0
92	Pantothenate	Leaf257_Eff	4	220.118	90.0552	85.2762	20241007_1104_AZ_CC_prm_pos_alan_vita_1to10_neg_4_1to10.mzML	linear	425493	485523	2.23 e04 +/- 0.05 e04	- 2.4 E03 +/- 2.3 E03	169+/-4	173+/-16
93	Pantothenate	L203	3	220.118	90.0552	85.5346	20241007_1108_AZ_CC_prm_pos_alan_vita_1to10_L203_3_1to10.mzML	linear	256702	318999	2.23 e04 +/- 0.05 e04	- 2.4 E03 +/- 2.3 E03	102.4+/-2.3	85+/-8
94	Pantothenate	L203	1	220.118	90.0552	86.0531	20241007_1112_AZ_CC_prm_pos_alan_vita_1to10_L203_1_1to10.mzML	linear	206561	259466	2.23 e04 +/- 0.05 e04	- 2.4 E03 +/- 2.3 E03	82.6+/-1.9	85+/-8
95	Pantothenate	L203	2	220.118	90.0552	85.0236	20241007_1132_AZ_CC_prm_pos_alan_vita_1to10_L203_2_1to10.mzML	linear	249166	312112	2.23 e04 +/- 0.05 e04	- 2.4 E03 +/- 2.3 E03	99.4+/-2.2	85+/-8
96	Pantothenate	L203	4	220.118	90.0552	85.2784	20241007_1148_AZ_CC_prm_pos_alan_vita_1to10_L203_4_1to10.mzML	linear	174458	227997	2.23 e04 +/- 0.05 e04	- 2.4 E03 +/- 2.3 E03	69.9+/-1.7	85+/-8
97	Pantothenate	Leaf257_Eff	2	220.118	90.0552	85.7931	20241007_1160_AZ_CC_prm_pos_alan_vita_1to10_neg_2_1to10.mzML	linear	568869	640347	2.23 e04 +/- 0.05 e04	- 2.4 E03 +/- 2.3 E03	226+/-5	173+/-16
98	Pantothenate	Leaf257_Eff	3	220.118	90.0552	84.5111	20241007_1176_AZ_CC_prm_pos_alan_vita_1to10_neg_3_1to10.mzML	linear	424313	484913	2.23 e04 +/- 0.05 e04	- 2.4 E03 +/- 2.3 E03	168.6+/-3.5	173+/-16
99	Pantothenate	Leaf257_Eff	1	220.118	90.0552	84.7626	20241007_1188_AZ_CC_prm_pos_alan_vita_1to10_neg_1_1to10.mzML	linear	389565	451316	2.23 e04 +/- 0.05 e04	- 2.4 E03 +/- 2.3 E03	154.9+/-3.3	173+/-16

## Sheet: calibration_data_1_to_1
Supplementary Data 2b: LC-MS/MS data of compound standards. Standards were measured in sample matrix applying parallel reaction monitoring (PRM). Peak areas for external calibration were determined from basline corrected extracted ion chromatograms (EICs).
id	compound	precursor mz	fragment mz	RT [s]	filename	standard concentration [nM]	peak_shape_model	area [counts * s]	area (baseline corrected) [counts * s]
0	Nicotinamide	124.039	124.039	67.5145	20241018_1477_AZ_CM_prm_pos_alan_vita_1to1_std_25pM.mzML	0.025	linear	63545.4	23957.3
1	Dethiobiotin	215.139	197.128	66.5312	20241018_1477_AZ_CM_prm_pos_alan_vita_1to1_std_25pM.mzML	0.025	linear	2457.3	1908.06
2	Pantothenate	220.118	90.0552	88.2012	20241018_1477_AZ_CM_prm_pos_alan_vita_1to1_std_25pM.mzML	0.025	linear	0	0
3	Biotin	245.095	227.084	91.9352	20241018_1477_AZ_CM_prm_pos_alan_vita_1to1_std_25pM.mzML	0.025	linear	0	0
4	Thiamine	265.112	122.071	250.101	20241018_1477_AZ_CM_prm_pos_alan_vita_1to1_std_25pM.mzML	0.025	linear	15035	15035
5	Nicotinamide	124.039	124.039	66.9049	20241018_1502_AZ_CM_prm_pos_alan_vita_1to1_std_50pM.mzML	0.05	linear	54990.5	21211.4
6	Dethiobiotin	215.139	197.128	66.521	20241018_1502_AZ_CM_prm_pos_alan_vita_1to1_std_50pM.mzML	0.05	linear	5944.64	5282.39
7	Pantothenate	220.118	90.0552	81.0666	20241018_1502_AZ_CM_prm_pos_alan_vita_1to1_std_50pM.mzML	0.05	linear	1002.72	1002.72
8	Biotin	245.095	227.084	91.9242	20241018_1502_AZ_CM_prm_pos_alan_vita_1to1_std_50pM.mzML	0.05	linear	0	0
9	Thiamine	265.112	122.071	250.11	20241018_1502_AZ_CM_prm_pos_alan_vita_1to1_std_50pM.mzML	0.05	linear	30228.5	30228.5
10	Nicotinamide	124.039	124.039	66.9062	20241018_1512_AZ_CM_prm_pos_alan_vita_1to1_std_2_5nM.mzML	2.5	linear	140563	107650
11	Dethiobiotin	215.139	197.128	66.2664	20241018_1512_AZ_CM_prm_pos_alan_vita_1to1_std_2_5nM.mzML	2.5	linear	524389	563029
12	Pantothenate	220.118	90.0552	82.4416	20241018_1512_AZ_CM_prm_pos_alan_vita_1to1_std_2_5nM.mzML	2.5	linear	93792.7	97200
13	Biotin	245.095	227.084	87.4617	20241018_1512_AZ_CM_prm_pos_alan_vita_1to1_std_2_5nM.mzML	2.5	linear	205134	230813
14	Thiamine	265.112	122.071	255.209	20241018_1512_AZ_CM_prm_pos_alan_vita_1to1_std_2_5nM.mzML	2.5	linear	1.32316e+06	1.4807e+06
15	Nicotinamide	124.039	124.039	65.0331	20241018_1522_AZ_CM_prm_pos_alan_vita_1to1_std_1nM.mzML	1	linear	82156.1	67878.5
16	Dethiobiotin	215.139	197.128	64.9055	20241018_1522_AZ_CM_prm_pos_alan_vita_1to1_std_1nM.mzML	1	linear	137943	231256
17	Pantothenate	220.118	90.0552	78.3335	20241018_1522_AZ_CM_prm_pos_alan_vita_1to1_std_1nM.mzML	1	linear	14452.4	34832.2
18	Biotin	245.095	227.084	84.7216	20241018_1522_AZ_CM_prm_pos_alan_vita_1to1_std_1nM.mzML	1	linear	44113.9	88521.3
19	Thiamine	265.112	122.071	254.066	20241018_1522_AZ_CM_prm_pos_alan_vita_1to1_std_1nM.mzML	1	linear	512321	577995
20	Nicotinamide	124.039	124.039	65.5367	20241018_1532_AZ_CM_prm_pos_alan_vita_1to1_std_0_1nM.mzML	0.1	linear	57350.6	35463.4
21	Dethiobiotin	215.139	197.128	64.0413	20241018_1532_AZ_CM_prm_pos_alan_vita_1to1_std_0_1nM.mzML	0.1	linear	11908.8	21544.5
22	Pantothenate	220.118	90.0552	88.1909	20241018_1532_AZ_CM_prm_pos_alan_vita_1to1_std_0_1nM.mzML	0.1	linear	0	0
23	Biotin	245.095	227.084	85.8305	20241018_1532_AZ_CM_prm_pos_alan_vita_1to1_std_0_1nM.mzML	0.1	linear	1322.67	1322.67
24	Thiamine	265.112	122.071	256.968	20241018_1532_AZ_CM_prm_pos_alan_vita_1to1_std_0_1nM.mzML	0.1	linear	60979.6	69268.7
25	Nicotinamide	124.039	124.039	63.9139	20241018_1537_AZ_CM_prm_pos_alan_vita_1to1_std_5nM.mzML	5	linear	152964	192925
26	Dethiobiotin	215.139	197.128	64.2988	20241018_1537_AZ_CM_prm_pos_alan_vita_1to1_std_5nM.mzML	5	linear	633702	1.09317e+06
27	Pantothenate	220.118	90.0552	79.3538	20241018_1537_AZ_CM_prm_pos_alan_vita_1to1_std_5nM.mzML	5	linear	90150	222544
28	Biotin	245.095	227.084	84.4571	20241018_1537_AZ_CM_prm_pos_alan_vita_1to1_std_5nM.mzML	5	linear	219359	436325
29	Thiamine	265.112	122.071	256.958	20241018_1537_AZ_CM_prm_pos_alan_vita_1to1_std_5nM.mzML	5	linear	2.4989e+06	2.86424e+06
30	Nicotinamide	124.039	124.039	65.5363	20241018_1547_AZ_CM_prm_pos_alan_vita_1to1_std_0nM.mzML	0	linear	64047	32647.7
31	Dethiobiotin	215.139	197.128	68.7448	20241018_1547_AZ_CM_prm_pos_alan_vita_1to1_std_0nM.mzML	0	linear	0	0
32	Pantothenate	220.118	90.0552	88.1886	20241018_1547_AZ_CM_prm_pos_alan_vita_1to1_std_0nM.mzML	0	linear	0	0
33	Biotin	245.095	227.084	91.9224	20241018_1547_AZ_CM_prm_pos_alan_vita_1to1_std_0nM.mzML	0	linear	0	0
34	Thiamine	265.112	122.071	255.216	20241018_1547_AZ_CM_prm_pos_alan_vita_1to1_std_0nM.mzML	0	linear	1176.26	851.052
35	Nicotinamide	124.039	124.039	65.2863	20241018_1562_AZ_CM_prm_pos_alan_vita_1to1_std_0_5nM.mzML	0.5	linear	81832.6	58398.8
36	Dethiobiotin	215.139	197.128	64.3031	20241018_1562_AZ_CM_prm_pos_alan_vita_1to1_std_0_5nM.mzML	0.5	linear	66473.9	110408
37	Pantothenate	220.118	90.0552	80.4713	20241018_1562_AZ_CM_prm_pos_alan_vita_1to1_std_0_5nM.mzML	0.5	linear	11355.9	23910.4
38	Biotin	245.095	227.084	84.7181	20241018_1562_AZ_CM_prm_pos_alan_vita_1to1_std_0_5nM.mzML	0.5	linear	21053.3	42020.3
39	Thiamine	265.112	122.071	259.278	20241018_1562_AZ_CM_prm_pos_alan_vita_1to1_std_0_5nM.mzML	0.5	linear	249496	291690
40	Nicotinamide	124.039	124.039	64.7679	20241018_1577_AZ_CM_prm_pos_alan_vita_1to1_std_0_25nM.mzML	0.25	linear	69369	50539
41	Dethiobiotin	215.139	197.128	64.2972	20241018_1577_AZ_CM_prm_pos_alan_vita_1to1_std_0_25nM.mzML	0.25	linear	31704.1	55560.1
42	Pantothenate	220.118	90.0552	81.068	20241018_1577_AZ_CM_prm_pos_alan_vita_1to1_std_0_25nM.mzML	0.25	linear	5859.49	6481.82
43	Biotin	245.095	227.084	84.7152	20241018_1577_AZ_CM_prm_pos_alan_vita_1to1_std_0_25nM.mzML	0.25	linear	3683.73	14905.6
44	Thiamine	265.112	122.071	260.897	20241018_1577_AZ_CM_prm_pos_alan_vita_1to1_std_0_25nM.mzML	0.25	linear	113237	141396
45	Nicotinamide	124.039	124.039	63.6624	20241018_1582_AZ_CM_prm_pos_alan_vita_1to1_std_75pM.mzML	0.075	linear	63461.9	39799.3
46	Dethiobiotin	215.139	197.128	64.3034	20241018_1582_AZ_CM_prm_pos_alan_vita_1to1_std_75pM.mzML	0.075	linear	7505.16	13657
47	Pantothenate	220.118	90.0552	77.0902	20241018_1582_AZ_CM_prm_pos_alan_vita_1to1_std_75pM.mzML	0.075	linear	0	845.706
48	Biotin	245.095	227.084	91.9302	20241018_1582_AZ_CM_prm_pos_alan_vita_1to1_std_75pM.mzML	0.075	linear	0	0
49	Thiamine	265.112	122.071	258.623	20241018_1582_AZ_CM_prm_pos_alan_vita_1to1_std_75pM.mzML	0.075	linear	37826.6	45073.1
50	Nicotinamide	124.039	124.039	63.4027	20241018_1587_AZ_CM_prm_pos_alan_vita_1to1_std_7_5nM.mzML	7.5	linear	197290	327657
51	Dethiobiotin	215.139	197.128	63.7878	20241018_1587_AZ_CM_prm_pos_alan_vita_1to1_std_7_5nM.mzML	7.5	linear	795626	1.70082e+06
52	Pantothenate	220.118	90.0552	78.8418	20241018_1587_AZ_CM_prm_pos_alan_vita_1to1_std_7_5nM.mzML	7.5	linear	99426	333332
53	Biotin	245.095	227.084	83.3433	20241018_1587_AZ_CM_prm_pos_alan_vita_1to1_std_7_5nM.mzML	7.5	linear	295554	746504
54	Thiamine	265.112	122.071	260.915	20241018_1587_AZ_CM_prm_pos_alan_vita_1to1_std_7_5nM.mzML	7.5	linear	3.46287e+06	4.36475e+06
55	Nicotinamide	124.039	124.039	64.1691	20241018_1612_AZ_CM_prm_pos_alan_vita_1to1_std_0_75nM.mzML	0.75	linear	82066	74291.4
56	Dethiobiotin	215.139	197.128	63.7852	20241018_1612_AZ_CM_prm_pos_alan_vita_1to1_std_0_75nM.mzML	0.75	linear	87728.2	173003
57	Pantothenate	220.118	90.0552	79.3533	20241018_1612_AZ_CM_prm_pos_alan_vita_1to1_std_0_75nM.mzML	0.75	linear	14947.9	36743.2
58	Biotin	245.095	227.084	83.6851	20241018_1612_AZ_CM_prm_pos_alan_vita_1to1_std_0_75nM.mzML	0.75	linear	21177.9	61826.3
59	Thiamine	265.112	122.071	267.761	20241018_1612_AZ_CM_prm_pos_alan_vita_1to1_std_0_75nM.mzML	0.75	linear	253996	385536

## Sheet: calibration_data_1_to_10
Supplementary Data 2c: LC-MS/MS data of pantothenate standards. Standards were measured in 1:10 diluted sample matrix applying parallel reaction monitoring (PRM). Peak areas for external were determined from basline corrected extracted ion chromatograms (EICs).
id	compound	precursor mz	framgment mz	RT [s]	filename	standard concentration [nM]	peak_shape_model	area [counts * s]	area (baseline corrected) [counts * s]
0	Pantothenate	220.118	90.0552	85.5583	20241007_1106_AZ_CC_prm_pos_alan_vita_1to10_std_500nM.mzML	500	linear	1.30279e+07	1.27681e+07
1	Pantothenate	220.118	90.0552	86.5635	20241007_1114_AZ_CC_prm_pos_alan_vita_1to10_std_7_5nM.mzML	7.5	linear	239868	182636
2	Pantothenate	220.118	90.0552	86.5671	20241007_1116_AZ_CC_prm_pos_alan_vita_1to10_std_50nM.mzML	50	linear	1.41802e+06	1.3404e+06
3	Pantothenate	220.118	90.0552	86.5664	20241007_1118_AZ_CC_prm_pos_alan_vita_1to10_std_7_5nM.mzML	7.5	linear	246242	187240
4	Pantothenate	220.118	90.0552	85.5395	20241007_1120_AZ_CC_prm_pos_alan_vita_1to10_std_1nM.mzML	1	linear	74766.1	21482.2
5	Pantothenate	220.118	90.0552	86.0488	20241007_1124_AZ_CC_prm_pos_alan_vita_1to10_std_5nM.mzML	5	linear	178461	117554
6	Pantothenate	220.118	90.0552	85.2841	20241007_1126_AZ_CC_prm_pos_alan_vita_1to10_std_50nM.mzML	50	linear	1.36347e+06	1.28823e+06
7	Pantothenate	220.118	90.0552	85.2765	20241007_1128_AZ_CC_prm_pos_alan_vita_1to10_std_100nM.mzML	100	linear	2.64505e+06	2.54006e+06
8	Pantothenate	220.118	90.0552	84.5139	20241007_1130_AZ_CC_prm_pos_alan_vita_1to10_std_10nM.mzML	10	linear	296677	237892
9	Pantothenate	220.118	90.0552	85.7988	20241007_1136_AZ_CC_prm_pos_alan_vita_1to10_std_10nM.mzML	10	linear	279191	225770
10	Pantothenate	220.118	90.0552	85.2825	20241007_1138_AZ_CC_prm_pos_alan_vita_1to10_std_5nM.mzML	5	linear	176206	120845
11	Pantothenate	220.118	90.0552	86.0564	20241007_1140_AZ_CC_prm_pos_alan_vita_1to10_std_50nM.mzML	50	linear	1.37342e+06	1.28955e+06
12	Pantothenate	220.118	90.0552	86.563	20241007_1144_AZ_CC_prm_pos_alan_vita_1to10_std_100nM.mzML	100	linear	2.62547e+06	2.53261e+06
13	Pantothenate	220.118	90.0552	85.0254	20241007_1146_AZ_CC_prm_pos_alan_vita_1to10_std_2_5nM.mzML	2.5	linear	122223	67893.3
14	Pantothenate	220.118	90.0552	84.5116	20241007_1150_AZ_CC_prm_pos_alan_vita_1to10_std_1nM.mzML	1	linear	76569.7	23544
15	Pantothenate	220.118	90.0552	85.0245	20241007_1156_AZ_CC_prm_pos_alan_vita_1to10_std_7_5nM.mzML	7.5	linear	244073	178796
16	Pantothenate	220.118	90.0552	85.0215	20241007_1158_AZ_CC_prm_pos_alan_vita_1to10_std_75nM.mzML	75	linear	2.0029e+06	1.90247e+06
17	Pantothenate	220.118	90.0552	83.9684	20241007_1168_AZ_CC_prm_pos_alan_vita_1to10_std_500nM.mzML	500	linear	1.31991e+07	1.29116e+07
18	Pantothenate	220.118	90.0552	84.4514	20241007_1170_AZ_CC_prm_pos_alan_vita_1to10_std_500nM.mzML	500	linear	1.26295e+07	1.23111e+07
19	Pantothenate	220.118	90.0552	84.5131	20241007_1172_AZ_CC_prm_pos_alan_vita_1to10_std_1nM.mzML	1	linear	69056	22862.2
20	Pantothenate	220.118	90.0552	84.504	20241007_1174_AZ_CC_prm_pos_alan_vita_1to10_std_10nM.mzML	10	linear	281672	227352
21	Pantothenate	220.118	90.0552	84.5087	20241007_1178_AZ_CC_prm_pos_alan_vita_1to10_std_5nM.mzML	5	linear	167581	114971
22	Pantothenate	220.118	90.0552	84.508	20241007_1180_AZ_CC_prm_pos_alan_vita_1to10_std_75nM.mzML	75	linear	2.01575e+06	1.92808e+06
23	Pantothenate	220.118	90.0552	84.2556	20241007_1182_AZ_CC_prm_pos_alan_vita_1to10_std_2_5nM.mzML	2.5	linear	123416	72703.3
24	Pantothenate	220.118	90.0552	84.5071	20241007_1184_AZ_CC_prm_pos_alan_vita_1to10_std_2_5nM.mzML	2.5	linear	126755	71344.7
25	Pantothenate	220.118	90.0552	84.7695	20241007_1186_AZ_CC_prm_pos_alan_vita_1to10_std_100nM.mzML	100	linear	2.7345e+06	2.62817e+06
26	Pantothenate	220.118	90.0552	84.7654	20241007_1190_AZ_CC_prm_pos_alan_vita_1to10_std_75nM.mzML	75	linear	2.06986e+06	1.96635e+06
