# Supplementary material for: Metabolic feedbacks drive population dynamics and can lead to oscillations among leaf bacteria
Source: Nat Commun. 2026 May 29;17:6983. doi: 10.1038/s41467-026-73686-w (PMC13392072; doi:10.1038/s41467-026-73686-w)
Supplement: Supplementary file 5 — Supplementary Videos 1-12 [file 41467_2026_73686_MOESM5_ESM.zip]

Archive with 24 entries (24 files):
- SupplementaryVideo_1.avi
- __MACOSX/._SupplementaryVideo_1.avi
- SupplementaryVideo_2.avi
- __MACOSX/._SupplementaryVideo_2.avi
- SupplementaryVideo_3.avi
- __MACOSX/._SupplementaryVideo_3.avi
- SupplementaryVideo_4.avi
- __MACOSX/._SupplementaryVideo_4.avi
- SupplementaryVideo_5.avi
- __MACOSX/._SupplementaryVideo_5.avi
- SupplementaryVideo_6.avi
- __MACOSX/._SupplementaryVideo_6.avi
- SupplementaryVideo_7.avi
- __MACOSX/._SupplementaryVideo_7.avi
- SupplementaryVideo_8.avi
- __MACOSX/._SupplementaryVideo_8.avi
- SupplementaryVideo_9.avi
- __MACOSX/._SupplementaryVideo_9.avi
- SupplementaryVideo_10.avi
- __MACOSX/._SupplementaryVideo_10.avi
- SupplementaryVideo_11.avi
- __MACOSX/._SupplementaryVideo_11.avi
- SupplementaryVideo_12.avi
- __MACOSX/._SupplementaryVideo_12.avi
