# Supplementary material for: Metabolic feedbacks drive population dynamics and can lead to oscillations among leaf bacteria
Source: Nat Commun. 2026 May 29;17:6983. doi: 10.1038/s41467-026-73686-w (PMC13392072; doi:10.1038/s41467-026-73686-w)
Supplement: Supplementary file 8 — Source Data [file 41467_2026_73686_MOESM8_ESM.xlsx]

## Sheet: Figure1c
Leaf68													Leaf203													Leaf265												Leaf17
Time (h)	Pos01_BL_68_ctrl	Pos04_BL_68_ctrl	Pos06_BL_68_ctrl	Pos07_BL_68_test	Pos08_BM_68_test	Pos09_BL_68_test	Pos01_BR_68_ctrl	Pos04_BR_68_ctrl	Pos06_BR_68_ctrl	Pos07_BR_68_test	Pos08_BR_68_test	Pos09_BR_68_test	Time (h)	Pos01_TL_203_ctrl	Pos01_TR_203_ctrl	Pos03_TM_203_ctrl	Pos09_TL_203_ctrl	Pos09_TM_203_ctrl	Pos09_TR_203_ctrl	Pos14_TR_203_test	Pos14_MR_203_test	Pos14_BR_203_test	Pos20_TR_203_test	Pos20_MR_203_test	Pos20_BR_203_test	Time (h)	Pos12_TR_265_ctrl	Pos13_TL_265_ctrl	Pos13_TR_265_ctrl	Pos14_TL_265_ctrl	Pos15_TL_265_ctrl	Pos15_TR_265_ctrl	Pos02_BL_265_test	Pos03_TL_265_test	Pos05_BL_265_test	Pos06_BL_265_test	Pos08_BL_265_test	Time (h)	Pos06_TL_17_ctrl	Pos06_TM_17_ctrl	Pos06_TR_17_ctrl	Pos07_TL_17_ctrl	Pos07_TM_17_ctrl	Pos07_TR_17_ctrl	Pos15_BL_17_test	Pos15_BR_17_test	Pos18_BL_17_test	Pos18_BR_17_test	Pos19_BL_17_test
0.133333	28	13	9	84	55	132	26	12	10	113	84	111	0.166667	13	15	22	36	25	9	37	35	46	10	9	31	0.166667	78	84	83	29	48	60	95	76	124	145	79	0.166667	34	137	43	48	74	72	74	49	27	16	49
0.266667	23	11	10	83	52	127	20	13	7	104	78	104	0.333333	11	16	23	34	29	13	40	39	44	18	14	32	0.333333	78	82	76	30	46	69	89	62	137	126	88	0.333333	43	156	56	50	79	68	73	42	23	18	45
0.4	21	12	7	96	54	130	26	9	9	113	88	115	0.5	14	21	28	39	30	11	35	52	46	20	13	32	0.5	79	82	88	32	42	62	91	69	126	146	78	0.5	38	158	64	47	87	65	75	51	24	19	46
0.533333	23	10	7	83	49	127	30	13	8	101	81	107	0.666667	15	12	25	32	35	11	30	29	44	23	14	33	0.666667	83	79	83	30	46	62	98	78	141	129	97	0.666667	49	172	63	44	84	71	67	48	29	24	52
0.666667	24	13	8	87	51	132	22	17	6	100	87	101	0.833333	14	12	18	36	25	12	29	33	37	17	15	35	0.833333	72	78	83	37	48	60	89	69	147	152	83	0.833333	48	174	64	53	88	74	63	46	26	21	51
0.8	31	8	10	79	57	129	20	15	11	110	82	108	1	13	21	23	47	26	16	27	38	38	20	9	33	1	84	76	82	32	47	54	103	73	145	148	81	1	51	175	74	61	86	71	72	52	27	19	55
0.933333	28	7	11	78	54	127	26	15	7	104	88	104	1.16667	11	15	13	33	19	10	27	35	47	16	12	34	1.16667	78	75	82	35	44	61	83	69	142	171	81	1.16667	43	181	69	51	94	80	67	52	29	21	56
1.06667	22	9	7	81	54	124	20	18	6	111	85	103	1.33333	14	18	33	37	30	9	23	44	46	14	13	33	1.33333	83	76	83	31	47	63	80	66	134	135	96	1.33333	56	169	70	51	82	73	76	57	31	23	60
1.2	22	9	7	85	54	124	23	13	8	109	86	94	1.5	12	12	26	36	30	21	29	34	44	16	11	29	1.5	85	79	70	30	47	63	92	75	154	123	104	1.5	52	180	67	53	91	77	76	67	36	27	55
1.33333	25	6	8	91	52	121	27	14	5	119	78	97	1.66667	14	15	27	36	33	16	18	30	46	11	13	29	1.66667	78	73	73	29	43	63	73	81	139	139	85	1.66667	56	186	68	53	92	73	85	58	36	35	57
1.46667	23	7	8	80	53	109	23	14	5	95	82	96	1.83333	16	27	21	33	31	11	21	34	46	13	10	32	1.83333	77	74	82	32	42	59	83	71	135	158	97	1.83333	62	193	79	61	104	87	84	65	39	35	58
1.6	28	7	5	84	49	128	21	14	5	95	82	103	2	13	28	27	32	33	7	27	31	43	18	15	29	2	81	78	88	30	47	57	84	77	139	130	94	2	63	220	74	66	121	86	76	60	34	34	51
1.73333	22	7	7	82	56	133	25	13	7	101	87	102	2.16667	15	18	23	32	24	13	28	42	45	14	12	33	2.16667	81	70	79	30	45	56	87	71	148	133	84	2.16667	69	227	84	68	112	88	75	63	37	28	60
1.86667	20	7	9	81	52	128	23	12	5	95	86	92	2.33333	12	22	27	37	37	8	37	36	37	18	11	28	2.33333	83	79	84	29	43	57	79	72	140	157	92	2.33333	72	243	79	66	133	96	74	61	30	28	54
2	20	5	11	102	57	122	26	12	6	91	78	98	2.5	16	23	29	42	29	10	33	36	40	16	12	28	2.5	80	75	82	32	45	65	82	68	139	139	87	2.5	70	256	74	74	129	99	86	67	35	34	57
2.13333	24	8	10	101	48	124	19	18	6	101	77	104	2.66667	15	20	27	27	31	14	27	36	48	16	14	35	2.66667	83	75	70	30	44	56	88	68	153	130	87	2.66667	77	257	91	70	146	112	85	73	43	40	59
2.26667	25	7	11	106	53	110	29	10	6	88	78	101	2.83333	14	23	27	36	34	14	26	43	43	14	12	29	2.83333	73	75	78	28	45	55	83	70	131	142	92	2.83333	73	274	84	78	142	110	92	65	35	41	62
2.4	23	9	8	93	61	121	28	14	7	97	70	95	3	18	21	30	36	36	18	30	40	44	17	12	32	3	77	72	86	31	45	52	87	70	152	132	118	3	82	276	86	81	150	113	88	71	42	41	62
2.53333	24	8	11	87	51	119	25	17	10	101	63	106	3.16667	16	22	29	33	34	12	24	32	41	17	15	29	3.16667	69	73	78	35	40	55	99	66	132	147	85	3.16667	94	284	87	86	157	114	88	83	50	40	60
2.66667	23	5	9	79	44	118	32	14	8	114	76	92	3.33333	15	21	22	35	36	13	21	41	53	13	12	29	3.33333	81	72	75	34	45	59	92	69	144	157	98	3.33333	93	297	89	93	155	127	97	89	53	47	68
2.8	21	6	9	83	62	139	26	15	10	113	77	101	3.5	15	22	29	35	40	16	26	36	44	15	11	34	3.5	70	70	77	31	46	56	100	78	141	153	94	3.5	94	320	92	90	168	131	95	88	50	51	63
2.93333	20	6	11	95	54	136	26	16	10	114	79	116	3.66667	15	17	30	37	36	11	32	35	41	16	12	30	3.66667	73	73	76	33	40	53	101	69	146	164	91	3.66667	100	332	98	89	177	149	100	89	55	54	73
3.06667	22	5	12	89	58	133	35	12	10	102	70	113	3.83333	17	20	26	34	32	17	25	39	43	16	13	36	3.83333	71	72	75	35	44	54	93	76	152	174	107	3.83333	105	354	111	99	194	146	96	95	48	54	65
3.2	23	7	12	88	58	136	32	10	8	99	76	116	4	20	26	25	31	36	16	18	28	51	17	18	37	4	77	69	88	35	44	57	105	76	154	155	95	4	111	349	128	105	207	153	94	91	51	51	78
3.33333	25	3	8	88	70	123	23	12	12	99	77	102	4.16667	15	25	27	33	38	16	19	35	51	18	15	34	4.16667	88	67	76	28	45	60	101	78	133	169	82	4.16667	118	359	125	112	212	167	98	98	58	53	76
3.46667	22	7	6	85	59	123	21	12	6	113	71	98	4.33333	16	24	26	36	34	14	15	40	38	18	17	40	4.33333	69	69	73	27	41	58	96	73	127	164	97	4.33333	120	365	142	112	219	169	107	104	51	60	73
3.6	39	6	5	84	57	127	25	17	7	80	85	106	4.5	22	21	24	34	31	14	22	33	32	22	15	41	4.5	72	72	72	30	45	58	97	74	127	159	91	4.5	127	368	131	117	222	172	109	98	52	59	80
3.73333	33	6	8	87	51	126	26	13	7	96	79	105	4.66667	23	28	23	25	32	19	22	34	30	20	22	44	4.66667	73	74	78	30	45	57	108	75	166	191	108	4.66667	140	386	140	122	219	188	105	112	61	74	85
3.86667	29	6	5	80	53	148	19	15	5	92	79	116	4.83333	22	29	19	27	30	12	7	29	44	21	21	43	4.83333	81	77	74	30	42	57	119	74	133	157	88	4.83333	135	390	141	126	241	193	113	101	69	78	75
4	36	8	7	71	56	128	22	14	4	93	75	103	5	19	24	23	31	35	14	11	35	38	23	27	47	5	63	73	76	33	41	58	98	75	131	173	93	5	136	420	155	132	238	197	102	108	66	79	74
4.13333	42	6	6	84	54	138	18	13	7	84	71	103	5.16667	17	27	23	33	33	14	19	42	35	22	25	54	5.16667	69	73	71	29	41	60	112	80	138	172	83	5.16667	148	439	148	129	251	211	114	109	65	79	86
4.26667	30	9	8	77	56	129	17	14	7	85	70	111	5.33333	24	22	25	31	30	15	16	33	36	25	22	48	5.33333	80	71	72	30	39	61	101	77	132	181	91	5.33333	166	452	166	145	263	223	113	124	67	88	86
4.4	27	9	5	87	59	127	21	16	2	91	78	114	5.5	24	31	24	37	37	17	15	34	43	28	22	54	5.5	75	70	75	26	43	56	113	81	131	180	101	5.5	176	458	176	147	279	226	118	123	66	94	96
4.53333	27	11	6	84	54	138	18	15	6	100	64	123	5.66667	22	31	24	33	36	15	14	29	38	29	26	57	5.66667	69	74	74	29	38	61	136	87	149	172	97	5.66667	179	452	193	158	290	232	121	124	67	104	91
4.66667	28	9	3	86	65	114	22	15	5	93	73	130	5.83333	23	24	17	39	34	18	19	27	36	30	26	63	5.83333	73	72	70	27	37	61	126	96	153	170	107	5.83333	191	443	195	162	304	227	115	129	82	108	92
4.8	33	10	5	87	64	121	23	19	4	74	71	118	6	23	20	26	28	43	14	10	28	35	29	24	64	6	79	75	82	34	37	63	127	91	162	182	108	6	192	447	210	173	300	244	126	129	84	109	88
4.93333	34	9	6	91	58	111	27	13	3	90	74	111	6.16667	18	23	23	34	35	18	12	27	21	28	27	62	6.16667	84	67	75	36	34	63	127	93	155	197	115	6.16667	197	436	224	175	315	256	130	128	90	120	92
5.06667	39	6	4	92	68	128	22	13	8	103	72	115	6.33333	20	22	27	39	33	19	14	25	27	29	25	64	6.33333	79	72	74	29	44	62	140	102	159	200	103	6.33333	204	447	237	181	327	255	131	137	90	121	103
5.2	32	8	6	89	58	127	25	15	6	99	70	117	6.5	30	27	24	38	39	11	11	27	22	29	31	68	6.5	67	76	78	28	36	57	135	101	166	208	124	6.5	224	432	252	197	332	250	135	143	93	131	111
5.33333	32	11	5	75	53	120	22	13	6	91	67	126	6.66667	30	33	22	33	34	15	13	34	22	26	32	66	6.66667	80	69	79	29	37	63	143	106	163	199	117	6.66667	235	439	252	200	334	259	139	150	103	136	108
5.46667	27	6	4	77	63	121	27	14	7	88	63	125	6.83333	33	30	23	30	39	25	12	28	21	28	38	66	6.83333	82	74	72	31	39	58	144	106	171	219	113	6.83333	240	437	269	210	367	280	141	146	112	140	111
5.6	27	9	7	81	58	113	23	13	8	104	65	121	7	31	23	22	36	37	14	14	31	29	24	34	67	7	76	74	72	31	41	63	156	107	177	221	122	7	252	433	265	211	370	289	144	160	115	146	109
5.73333	35	9	7	96	55	130	25	15	9	101	68	145	7.16667	25	26	22	32	34	19	16	29	25	31	35	66	7.16667	69	70	69	25	38	58	154	109	179	211	144	7.16667	255	447	282	222	366	304	155	171	114	155	121
5.86667	27	9	9	87	53	122	21	16	9	105	85	117	7.33333	28	23	23	33	39	12	16	22	49	33	35	63	7.33333	71	68	75	27	39	54	164	111	182	211	152	7.33333	255	464	284	224	388	306	150	171	113	165	125
6	30	8	8	103	54	120	26	15	7	95	70	115	7.5	26	28	26	34	36	16	20	27	24	29	34	74	7.5	62	69	75	29	42	59	168	119	197	217	161	7.5	263	432	299	230	385	307	157	179	117	177	119
6.13333	34	7	2	99	55	115	22	14	8	103	67	120	7.66667	18	26	27	38	37	15	14	28	39	31	39	76	7.66667	81	77	76	30	39	61	165	126	186	221	147	7.66667	267	427	312	232	407	326	165	188	124	188	121
6.26667	32	8	5	89	51	116	28	14	10	83	68	116	7.83333	18	21	35	34	33	17	15	32	38	38	29	79	7.83333	72	76	73	29	42	57	176	123	197	227	167	7.83333	276	430	308	241	401	324	168	204	141	193	136
6.4	26	8	6	91	52	104	22	18	11	86	62	142	8	20	27	26	30	32	14	18	30	42	32	33	78	8	71	75	74	29	44	57	186	132	212	241	173	8	277	420	334	261	410	337	179	207	148	194	141
6.53333	29	11	5	89	55	122	29	16	11	85	66	128	8.16667	20	27	23	31	37	14	17	30	41	36	34	77	8.16667	68	70	67	31	36	57	191	123	206	238	182	8.16667	286	425	327	263	411	340	194	207	156	200	156
6.66667	32	8	5	90	58	130	29	15	11	102	65	134	8.33333	18	19	30	33	29	15	20	39	31	34	39	80	8.33333	54	73	63	28	39	60	209	120	233	240	208	8.33333	287	413	332	268	406	345	189	216	161	203	151
6.8	27	10	4	89	62	129	19	14	13	85	74	126	8.5	19	25	21	34	34	15	15	30	40	32	39	76	8.5	79	76	81	27	40	62	212	138	240	281	191	8.5	297	422	321	275	403	353	212	219	167	214	156
6.93333	23	11	3	91	59	115	25	14	14	93	74	143	8.66667	22	18	22	36	33	16	14	31	33	27	41	78	8.66667	77	77	74	32	34	58	206	135	235	257	201	8.66667	305	439	342	286	403	343	207	234	168	222	170
7.06667	33	9	4	96	71	141	13	14	12	98	74	149	8.83333	19	20	27	39	36	11	12	38	38	31	46	80	8.83333	72	72	62	33	39	65	214	136	225	263	199	8.83333	309	439	349	297	407	344	219	251	166	241	168
7.2	27	9	9	87	65	117	26	14	8	106	82	158	9	18	21	23	33	34	8	18	29	34	33	48	87	9	76	70	68	32	41	59	221	145	256	263	191	9	323	459	363	322	411	355	223	253	172	251	171
7.33333	21	10	6	103	65	127	25	15	10	101	78	148	9.16667	19	22	21	30	34	10	14	33	33	32	38	89	9.16667	73	74	58	32	40	64	237	148	250	266	203	9.16667	314	436	366	308	418	348	239	262	175	270	198
7.46667	25	7	6	112	71	128	24	13	8	93	79	148	9.33333	21	22	23	32	34	21	11	35	39	34	39	90	9.33333	78	74	56	33	36	56	224	146	254	267	186	9.33333	311	453	382	323	436	366	246	264	189	289	191
7.6	22	7	5	98	66	128	23	14	7	93	81	151	9.5	20	24	25	39	36	14	12	25	33	37	37	89	9.5	65	72	51	31	35	56	234	182	264	273	192	9.5	293	441	392	330	429	363	260	279	194	302	199
7.73333	23	8	6	105	67	123	25	10	7	95	83	172	9.66667	16	17	24	37	36	19	10	28	43	30	37	92	9.66667	74	79	54	32	35	57	226	181	265	293	196	9.66667	285	426	391	329	419	367	263	290	203	311	213
7.86667	27	7	7	106	72	113	18	13	7	97	89	156	9.83333	27	18	19	37	39	18	9	29	31	29	39	93	9.83333	75	69	57	33	33	60	248	152	280	338	186	9.83333	291	435	390	346	413	371	273	297	212	335	225
8	30	9	5	107	71	129	22	15	7	102	77	138	10	18	22	18	37	32	14	11	29	32	26	40	92	10	78	70	61	33	32	57	250	172	276	328	186	10	290	428	388	355	424	373	295	308	208	352	240
8.13333	27	5	6	106	66	143	27	12	8	90	92	152	10.1667	17	23	26	36	37	17	10	29	27	29	41	93	10.1667	74	73	60	29	32	58	246	195	312	350	159	10.1667	303	410	364	358	415	385	305	333	209	371	249
8.26667	27	6	8	115	73	137	29	13	8	87	90	159	10.3333	22	23	30	40	34	12	9	28	54	30	40	97	10.3333	76	68	55	30	32	61	265	196	306	369	179	10.3333	311	406	370	360	424	388	332	345	216	386	250
8.4	30	8	5	120	65	142	23	15	13	95	93	149	10.5	14	27	35	32	43	15	7	26	47	30	42	92	10.5	77	68	51	30	33	56	270	170	325	368	188	10.5	333	426	376	357	430	384	341	356	228	395	249
8.53333	26	8	7	119	67	137	16	13	6	120	79	171	10.6667	17	19	26	35	39	17	11	29	47	28	39	103	10.6667	71	63	49	29	35	49	283	191	296	368	191	10.6667	326	400	380	349	423	359	355	355	227	416	263
8.66667	28	6	5	105	75	138	21	16	9	84	83	171	10.8333	23	28	23	45	37	16	7	30	32	31	40	100	10.8333	76	69	52	30	33	49	271	214	320	381	200	10.8333	334	422	388	379	430	378	351	373	246	423	268
8.8	32	7	5	104	79	133	15	11	5	105	87	153	11	15	24	28	37	36	19	10	33	44	33	41	103	11	80	66	49	29	34	51	276	188	319	393	196	11	342	415	405	373	423	386	371	385	262	459	278
8.93333	29	8	4	118	73	139	16	11	9	103	83	161	11.1667	19	21	26	33	40	15	10	27	34	31	43	104	11.1667	69	74	47	29	33	50	283	183	323	396	198	11.1667	338	426	404	355	431	375	380	403	266	441	298
9.06667	33	9	5	113	85	134	22	14	11	106	85	167	11.3333	22	16	28	38	37	19	15	30	52	32	52	101	11.3333	76	68	41	27	30	51	298	184	321	421	210	11.3333	328	395	400	376	418	379	378	406	287	458	307
9.2	26	7	6	115	74	146	20	10	10	99	83	167	11.5	20	21	31	35	40	19	10	31	51	30	47	102	11.5	75	62	52	26	31	46	285	198	307	425	195	11.5	331	417	410	379	430	372	372	420	298	446	305
9.33333	27	11	4	102	79	146	20	14	9	101	82	176	11.6667	20	15	29	39	42	16	8	22	54	32	46	104	11.6667	80	65	46	23	32	49	309	182	303	410	189	11.6667	337	400	420	382	429	373	383	424	313	444	318
9.46667	30	8	8	111	83	149	22	13	10	105	85	155	11.8333	20	22	29	41	40	14	9	33	55	28	53	110	11.8333	64	66	41	23	32	49	306	202	322	411	188	11.8333	331	416	426	351	429	381	391	439	314	441	330
9.6	20	9	5	125	89	143	24	16	8	102	102	160	12	24	29	29	39	35	16	9	26	54	28	52	115	12	74	64	37	25	30	52	296	223	335	384	195	12	339	425	416	367	420	388	389	428	331	445	339
9.73333	26	6	6	108	98	144	23	19	9	94	110	160	12.1667	25	27	32	44	47	13	14	26	38	32	46	116	12.1667	67	65	41	25	29	46	292	210	338	396	203	12.1667	332	425	395	387	427	383	391	423	331	445	352
9.86667	26	10	5	125	86	152	20	14	11	115	97	178	12.3333	18	24	19	35	41	14	18	30	27	29	47	112	12.3333	59	63	43	24	31	49	293	214	319	422	191	12.3333	322	425	410	365	423	382	401	426	331	442	358
10	28	8	7	124	87	157	21	16	9	94	107	176	12.5	25	23	26	40	32	14	13	29	46	26	47	114	12.5	80	64	40	27	29	51	287	198	362	422	194	12.5	332	433	395	367	421	395	403	438	342	432	374
10.1333	26	9	6	122	80	175	19	15	6	104	103	184	12.6667	22	22	27	39	34	17	15	25	37	32	51	113	12.6667	72	66	37	24	29	46	316	216	310	412	185	12.6667	344	427	393	359	434	394	384	439	357	458	404
10.2667	30	6	6	146	85	156	25	13	7	124	101	187	12.8333	20	18	23	40	36	17	12	23	37	30	51	117	12.8333	61	68	39	25	29	46	306	215	311	408	194	12.8333	341	425	385	357	416	365	396	438	360	441	393
10.4	37	9	8	141	82	168	21	14	10	116	112	177	13	19	19	23	42	36	19	14	28	40	33	51	122	13	61	64	38	28	28	49	303	225	320	434	179	13	334	420	419	372	416	375	390	440	363	434	393
10.5333	27	7	4	139	80	162	23	14	11	115	106	200	13.1667	13	25	22	35	40	15	15	31	35	30	47	118	13.1667	73	71	40	24	31	43	338	219	321	428	188	13.1667	347	415	401	366	411	402	387	454	364	432	387
10.6667	26	9	4	131	81	150	20	15	8	120	105	181	13.3333	26	24	19	39	38	12	14	31	33	30	56	127	13.3333	71	67	44	24	33	49	349	210	319	381	190	13.3333	329	409	378	373	414	388	383	438	369	429	393
10.8	26	5	8	130	89	149	17	14	5	140	112	181	13.5	21	18	26	38	34	17	14	22	31	32	60	130	13.5	63	67	52	23	35	47	344	189	332	385	189	13.5	338	420	389	401	424	393	394	450	376	426	401
10.9333	29	11	5	130	83	172	19	14	11	119	110	186	13.6667	15	25	19	36	38	20	12	23	30	31	46	128	13.6667	79	68	41	23	31	45	352	203	339	406	192	13.6667	339	416	399	374	415	377	398	458	386	419	391
11.0667	30	9	6	129	94	164	27	15	6	120	115	198	13.8333	20	25	21	38	37	14	13	24	39	31	50	133	13.8333	71	66	40	26	31	49	365	236	343	401	189	13.8333	336	421	409	390	419	404	384	462	387	437	400
11.2	29	7	7	166	84	162	23	13	7	139	135	199	14	15	20	21	34	43	13	17	20	35	29	43	134	14	75	62	42	24	26	51	390	225	390	417	189	14	351	433	412	399	417	406	399	456	380	410	402
11.3333	25	9	4	159	95	172	23	16	7	127	131	192	14.1667	17	17	20	33	39	13	13	25	46	26	55	135	14.1667	72	65	43	24	30	44	383	222	375	409	182	14.1667	353	437	398	368	431	411	393	449	385	431	396
11.4667	24	10	5	149	102	202	20	13	6	125	127	182	14.3333	18	19	16	32	35	13	13	16	29	28	53	133	14.3333	65	63	45	24	29	57	402	227	365	426	189	14.3333	351	423	410	377	426	409	398	435	370	432	390
11.6	32	7	4	171	92	179	21	14	6	126	137	202	14.5	18	28	22	45	41	21	19	25	41	25	52	133	14.5	67	64	34	28	27	52	388	229	371	423	220	14.5	341	426	412	387	425	409	394	446	374	434	382
11.7333	27	11	4	174	89	186	16	17	6	131	131	215	14.6667	17	21	15	39	33	15	17	19	32	23	56	130	14.6667	65	66	39	25	31	49	400	237	366	438	197	14.6667	348	435	413	380	421	416	400	437	381	436	392
11.8667	32	10	4	173	92	191	21	20	6	135	151	213	14.8333	17	25	18	32	40	14	24	29	25	21	58	137	14.8333	68	62	39	23	29	53	403	236	347	405	199	14.8333	336	441	405	368	420	415	412	451	373	447	393
12	26	10	5	183	100	194	26	19	5	145	142	213	15	18	15	15	36	33	13	18	24	35	19	56	139	15	68	63	47	23	30	46	427	248	344	429	219	15	359	435	419	375	434	407	399	453	381	454	402
12.1333	30	10	8	168	97	196	21	14	7	156	128	198	15.1667	19	14	13	28	36	15	20	24	38	19	60	133	15.1667	67	67	45	26	29	49	466	239	368	452	212	15.1667	352	444	400	361	437	379	400	449	385	444	400
12.2667	24	11	7	160	117	193	21	18	8	140	148	212	15.3333	20	14	25	34	34	13	18	28	32	19	67	127	15.3333	68	70	49	25	30	52	487	261	382	432	208	15.3333	344	452	400	339	410	405	411	452	373	444	395
12.4	20	11	5	180	98	203	21	19	8	133	136	210	15.5	18	16	24	37	39	13	22	28	37	16	68	138	15.5	65	70	48	27	30	51	489	250	376	442	217	15.5	356	457	394	360	431	403	406	457	370	416	402
12.5333	23	12	4	174	108	198	22	19	7	149	139	239	15.6667	18	17	19	31	43	17	19	25	40	17	67	138	15.6667	66	63	47	26	29	51	489	253	353	413	229	15.6667	349	472	400	360	423	413	410	457	376	424	410
12.6667	23	10	4	174	105	198	18	23	11	132	161	238	15.8333	20	18	17	32	34	12	19	26	47	19	69	150	15.8333	75	68	46	26	32	49	480	260	325	422	238	15.8333	369	463	401	343	455	406	400	449	372	425	407
12.8	22	9	6	191	119	174	21	18	8	150	158	218	16	13	16	17	38	33	14	16	26	35	20	67	144	16	65	66	46	25	29	50	496	260	336	413	253	16	359	477	400	354	423	394	408	456	375	389	390
12.9333	28	8	7	182	115	202	23	17	6	154	167	238	16.1667	16	16	19	33	36	12	16	32	51	21	65	141	16.1667	69	64	51	26	28	50	503	240	347	436	264	16.1667	341	453	402	374	433	419	397	447	364	404	407
13.0667	33	9	3	195	116	190	20	18	7	166	164	230	16.3333	15	19	16	37	35	12	16	23	41	20	67	155	16.3333	49	66	44	25	26	56	540	251	343	437	236	16.3333	339	447	397	377	433	423	405	438	381	390	413
13.2	34	7	4	204	115	200	22	17	8	163	150	246	16.5	17	15	17	36	37	13	15	25	38	21	65	154	16.5	73	68	46	23	24	56	542	265	351	466	266	16.5	370	439	415	401	433	407	408	437	371	371	402
13.3333	28	10	4	200	110	196	19	15	5	177	160	229	16.6667	17	12	22	34	37	8	16	30	32	26	74	151	16.6667	67	67	41	22	26	51	492	281	364	489	262	16.6667	353	446	417	400	417	401	419	435	370	409	403
13.4667	23	7	7	218	113	203	23	13	6	180	160	236	16.8333	17	16	20	27	32	17	14	27	33	24	71	152	16.8333	75	72	46	23	28	52	493	249	353	479	265	16.8333	373	449	409	394	429	394	415	450	379	426	420
13.6	30	9	5	223	128	213	19	15	6	187	166	244	17	17	16	16	31	42	12	20	32	31	22	70	152	17	72	65	48	22	30	52	466	264	369	509	272	17	375	436	402	386	408	388	412	460	389	431	396
13.7333	21	7	5	210	134	223	22	15	5	191	165	230	17.1667	16	24	23	35	28	15	20	24	30	25	70	146	17.1667	70	68	47	24	25	53	470	273	370	495	267	17.1667	369	427	389	413	422	399	412	443	386	411	406
13.8667	24	7	6	214	129	216	13	12	6	203	182	243	17.3333	17	19	22	36	34	19	14	34	25	23	81	157	17.3333	65	63	49	23	29	55	483	274	365	452	272	17.3333	370	449	410	404	419	424	402	442	395	427	401
14	22	7	4	190	124	213	24	13	8	202	178	247	17.5	16	16	19	35	43	13	17	36	29	27	75	154	17.5	64	63	47	23	27	52	494	258	360	421	289	17.5	394	430	391	382	421	403	403	452	384	420	404
14.1333	27	9	6	192	125	214	28	17	6	200	174	251	17.6667	14	19	19	35	31	13	14	33	37	32	85	157	17.6667	76	66	43	24	27	58	480	258	406	417	291	17.6667	386	454	385	408	426	407	393	454	379	410	394
14.2667	20	13	6	202	109	210	18	13	6	201	191	262	17.8333	21	18	25	35	28	11	15	26	35	33	81	156	17.8333	75	62	43	22	29	56	487	263	363	425	284	17.8333	356	450	370	404	427	401	381	448	365	414	405
14.4	26	11	4	226	129	207	30	16	7	205	187	247	18	19	19	22	31	32	15	14	30	40	26	83	156	18	68	67	47	25	27	53	476	257	409	412	299	18	375	472	377	392	445	403	393	458	378	400	399
14.5333	27	9	4	233	116	212	23	16	8	196	181	265	18.1667	18	27	18	35	33	12	20	35	34	29	84	159	18.1667	73	65	39	25	28	51	439	251	397	391	288	18.1667	356	456	372	393	415	405	374	445	370	402	408
14.6667	26	10	4	228	117	243	19	17	5	204	184	267	18.3333	17	35	22	35	38	17	19	28	40	28	86	168	18.3333	75	62	43	23	27	51	426	282	401	422	304	18.3333	355	453	371	375	413	415	400	471	381	401	418
14.8	25	10	3	230	114	264	20	13	6	196	188	242	18.5	29	27	28	30	34	11	15	26	43	31	80	157	18.5	69	65	44	24	30	56	392	260	414	408	314	18.5	363	448	384	389	416	400	372	473	365	402	415
14.9333	22	7	6	208	125	236	19	15	7	215	181	262	18.6667	20	21	22	34	33	17	15	36	42	30	84	162	18.6667	70	63	47	25	27	53	357	257	389	393	305	18.6667	346	446	376	386	406	390	393	480	363	413	419
15.0667	25	9	4	233	130	244	19	17	8	240	197	269	18.8333	20	19	15	38	30	11	16	34	42	28	84	162	18.8333	72	61	44	24	25	56	353	278	391	354	328	18.8333	348	439	365	400	407	391	379	461	366	430	391
15.2	23	8	5	234	138	248	20	13	6	235	190	246	19	21	19	28	35	42	18	18	33	42	31	78	161	19	59	66	36	28	26	51	338	284	380	381	300	19	354	435	377	404	406	389	403	479	371	424	406
15.3333	23	8	4	240	128	241	16	15	6	232	187	251	19.1667	19	30	21	37	36	16	15	44	44	32	84	161	19.1667	68	62	38	22	30	51	313	249	360	392	316	19.1667	359	436	374	395	400	414	399	457	373	432	417
15.4667	23	8	4	246	134	250	20	16	5	232	210	249	19.3333	21	20	28	38	36	13	18	37	52	32	72	171	19.3333	72	58	35	23	25	49	312	299	384	393	288	19.3333	361	444	386	392	397	405	404	486	376	413	403
15.6	22	9	6	240	141	267	19	14	4	248	230	246	19.5	18	20	25	29	34	15	16	46	46	35	72	158	19.5	82	57	36	28	28	53	297	278	429	390	289	19.5	342	443	379	384	401	410	393	470	362	418	409
15.7333	24	9	4	252	125	257	18	16	5	252	209	282	19.6667	19	22	29	29	34	12	17	41	51	36	72	157	19.6667	73	62	35	25	26	50	316	282	418	400	291	19.6667	336	417	376	392	392	415	369	455	380	418	411
15.8667	23	8	4	266	132	232	20	13	6	260	223	285	19.8333	19	20	30	38	31	12	28	44	64	37	79	156	19.8333	74	62	38	23	30	50	317	260	373	362	293	19.8333	358	412	408	405	411	419	394	451	376	432	421
16	20	8	3	265	134	241	28	17	6	256	226	292	20	14	21	21	34	30	19	21	47	54	43	80	164													20	345	418	384	396	422	408	390	444	384	449	401
16.1333	22	10	3	236	147	260	25	16	6	248	248	302	20.1667	21	21	25	38	32	17	14	39	48	42	74	162													20.1667	340	447	396	415	408	401	406	452	361	421	416
16.2667	20	10	5	256	154	299	16	18	6	237	247	263	20.3333	18	19	24	37	36	11	17	43	46	37	71	164													20.3333	366	433	394	403	403	407	400	443	380	443	409
16.4	21	9	4	267	157	282	16	17	5	278	223	267	20.5	19	23	17	35	35	12	17	51	57	37	71	162													20.5	354	441	385	415	401	408	431	464	387	455	407
16.5333	24	9	4	267	159	265	22	16	7	297	244	280	20.6667	24	19	17	36	36	12	17	44	52	39	72	156
16.6667	21	9	3	259	162	261	23	21	6	274	236	268	20.8333	25	26	19	26	33	11	18	53	48	39	68	160
16.8	23	9	4	279	170	295	22	19	4	260	245	286	21	19	17	22	39	38	12	22	58	52	43	63	148
16.9333	28	8	3	281	180	285	18	17	6	272	247	300	21.1667	18	18	19	34	44	7	18	61	57	43	69	148
17.0667	26	8	5	283	176	265	14	16	6	301	274	275	21.3333	20	21	13	32	37	17	17	64	51	48	63	154
17.2	21	7	6	283	189	259	19	14	5	297	254	285	21.5	21	23	20	28	31	12	22	64	50	49	60	147
17.3333	21	7	3	280	172	262	15	14	5	296	246	275	21.6667	18	22	22	38	41	8	23	56	56	49	60	150
17.4667	20	8	3	285	178	264	16	16	8	310	239	287	21.8333	19	26	14	39	30	12	21	50	59	48	66	147
17.6	21	9	6	285	174	263	19	16	6	305	244	289	22	19	30	22	27	31	13	19	53	64	53	67	155
17.7333	18	8	4	279	181	278	27	15	7	294	248	287	22.1667	28	25	27	36	32	22	17	56	62	57	71	152
17.8667	22	11	3	291	188	277	22	12	6	318	235	284	22.3333	19	22	21	37	35	16	16	50	60	56	63	162
18	28	9	4	287	207	284	17	16	5	310	251	274	22.5	19	21	25	38	36	14	16	47	60	53	66	162
18.1333	18	13	4	298	207	279	20	15	5	300	241	278	22.6667	22	23	16	32	41	20	22	58	52	54	67	171
18.2667	29	10	4	275	207	288	18	19	5	299	235	254	22.8333	16	20	26	41	39	17	28	50	49	49	64	147
18.4	33	10	4	297	210	288	19	17	8	300	238	263	23	27	22	20	31	41	17	21	48	71	54	68	154
18.5333	27	10	4	277	230	284	13	19	7	305	236	271	23.1667	22	28	25	34	40	15	24	65	69	55	64	149
18.6667	30	11	6	282	243	279	25	19	6	302	245	274	23.3333	20	18	21	32	39	14	24	60	72	57	69	159
18.8	20	10	9	286	232	280	20	19	9	309	220	287	23.5	24	19	26	36	34	22	21	61	66	54	71	168
18.9333	25	10	5	302	227	291	19	18	6	294	235	290	23.6667	20	24	31	43	35	15	26	59	71	58	78	167
19.0667	27	10	8	298	227	273	27	18	5	294	248	290	23.8333	17	24	28	40	39	12	22	59	80	54	67	160
19.2	20	8	4	281	235	276	16	16	7	278	250	277	24	25	26	25	45	31	15	24	64	76	58	67	164
19.3333	25	14	6	287	243	284	17	20	5	272	230	276	24.1667	25	26	29	48	45	18	21	60	65	60	70	161
19.4667	27	12	6	274	247	278	24	19	6	283	238	277	24.3333	25	24	28	37	31	12	22	58	74	50	74	158
19.6	24	16	6	273	249	262	19	18	7	295	218	282	24.5	24	21	27	43	37	15	19	57	77	56	71	161
19.7333	21	16	5	286	257	280	17	19	5	267	242	258	24.6667	24	24	30	35	40	15	20	61	76	57	72	166
19.8667	19	14	5	269	252	302	19	21	6	302	230	255	24.8333	21	18	23	30	43	14	23	49	72	52	77	163
20	22	18	5	277	255	275	18	16	7	269	236	287	25	21	25	32	39	39	14	25	62	83	62	81	158
20.1333	24	15	3	276	259	289	17	16	7	279	225	272	25.1667	24	25	28	47	42	11	25	52	73	61	80	161
20.2667	20	14	4	263	245	287	23	18	5	282	228	241	25.3333	21	24	30	37	47	19	30	48	74	67	89	163
20.4	22	11	3	262	245	278	20	19	8	278	233	255	25.5	18	20	29	31	33	23	25	47	77	67	81	163
20.5333	28	16	4	262	262	271	23	15	6	269	234	275	25.6667	21	19	23	34	35	16	31	53	80	67	73	160
20.6667	24	15	5	273	239	296	23	18	7	285	219	286	25.8333	25	27	30	35	31	17	28	53	91	70	76	168
20.8	33	12	2	272	245	276	16	20	6	297	226	286	26	29	24	35	39	39	16	28	59	74	78	80	165
20.9333	29	11	5	259	240	263	22	16	7	276	225	264	26.1667	25	26	33	44	34	12	26	55	77	75	81	171
21.0667	27	9	3	289	239	288	22	17	8	284	230	274	26.3333	31	23	32	25	39	12	30	56	89	85	82	172
21.2	33	15	3	290	240	309	25	19	7	284	229	274	26.5	21	22	24	43	36	15	26	51	71	77	83	175
21.3333	32	10	4	267	241	288	24	15	5	251	234	248	26.6667	22	26	27	32	37	13	31	62	81	71	90	175
21.4667	37	16	3	285	227	295	15	19	4	271	225	259	26.8333	24	21	26	35	38	11	32	67	82	76	88	170
21.6	39	10	5	280	237	303	18	16	5	270	224	270	27	22	26	27	30	33	14	25	58	79	88	89	164
21.7333	35	10	5	294	227	298	22	14	5	296	230	282	27.1667	26	19	27	35	42	13	26	53	81	89	86	167
21.8667	30	7	4	285	229	277	18	17	6	274	226	277	27.3333	19	22	28	29	43	12	26	69	72	86	88	172
22	33	11	6	285	239	272	18	18	6	288	214	253	27.5	19	23	27	36	36	14	31	69	69	78	91	172
22.1333	41	8	3	291	228	306	18	16	7	294	202	292	27.6667	27	22	31	36	43	8	31	57	71	83	92	182
22.2667	25	10	4	293	240	280	16	16	6	274	219	275	27.8333	22	15	21	36	35	12	31	59	75	79	94	173
22.4	32	10	7	277	230	296	17	18	5	268	225	280	28	21	24	22	28	40	15	32	61	78	81	95	171
22.5333	25	16	6	285	233	274	18	20	5	265	222	257	28.1667	18	17	22	30	33	11	33	56	80	80	90	177
22.6667	35	13	5	269	208	282	19	20	5	256	216	278	28.3333	26	21	23	37	32	12	31	63	72	82	102	175
22.8	24	9	5	263	237	264	25	19	6	255	220	273	28.5	17	26	22	39	28	14	35	71	72	82	97	179
													28.6667	24	27	27	33	27	12	32	60	76	84	101	167
													28.8333	20	18	29	33	29	13	27	61	72	84	101	173
													29	16	18	20	36	39	13	33	73	85	85	104	175
													29.1667	23	18	27	32	33	9	30	62	93	84	96	168
													29.3333	22	22	24	27	31	15	27	57	86	86	96	168
													29.5	14	21	27	37	33	7	32	60	82	86	102	176
													29.6667	19	25	22	36	41	15	38	64	91	85	104	167
													29.8333	22	21	20	36	37	11	40	63	81	85	106	171
													30	18	21	28	36	38	9	44	64	87	84	111	174
													30.1667	17	25	25	33	34	12	43	63	80	86	114	178
													30.3333	23	19	24	37	30	14	49	67	81	90	122	176
													30.5	22	27	30	34	30	9	46	65	79	90	122	173
													30.6667	23	25	21	31	32	14	45	68	83	96	117	187
													30.8333	19	22	22	34	33	14	51	67	86	83	132	180
													31	18	24	23	30	39	13	44	75	92	91	138	188
													31.1667	19	27	23	41	30	10	45	79	99	87	138	186
													31.3333	27	26	23	31	37	10	41	72	85	95	142	187
													31.5	24	24	28	36	29	9	47	75	88	96	137	185
													31.6667	22	20	22	31	41	14	47	72	95	99	137	190
													31.8333	22	20	20	30	35	15	45	73	90	102	140	186
													32	21	17	18	27	35	11	45	77	83	96	135	188
													32.1667	21	20	22	27	38	18	45	78	91	104	135	195
													32.3333	27	18	28	31	38	22	44	80	92	102	149	187
													32.5	24	21	22	32	31	16	42	79	97	106	155	192
													32.6667	21	20	22	28	31	15	46	76	95	111	156	187
													32.8333	18	18	21	34	29	9	45	79	93	110	160	180
													33	18	18	21	31	28	11	48	77	96	119	155	187
													33.1667	22	22	23	34	41	18	61	75	98	115	160	195
													33.3333	18	23	20	34	33	11	51	70	96	126	161	190
													33.5	27	21	22	30	28	15	53	73	101	119	159	196
													33.6667	24	24	27	30	27	11	51	75	100	123	160	193
													33.8333	22	20	20	32	30	12	50	71	98	122	160	198
													34	18	20	23	31	28	13	51	84	93	125	159	191
													34.1667	19	21	23	29	29	11	45	77	97	127	156	194
													34.3333	20	15	32	31	28	19	56	86	100	125	159	194
													34.5	24	21	28	31	31	14	52	90	103	127	168	194
													34.6667	21	21	26	25	27	8	51	91	110	131	177	195
													34.8333	21	21	28	29	36	15	64	94	115	134	174	198
													35	23	21	23	36	36	13	74	94	110	127	183	198
													35.1667	23	19	29	33	34	12	56	97	106	124	190	196
													35.3333	26	19	25	37	30	12	61	92	108	113	174	195
													35.5	27	20	22	28	33	11	60	92	100	114	176	185
													35.6667	22	19	20	34	43	15	51	94	102	122	168	195
													35.8333	23	17	23	27	35	12	52	99	107	114	171	194
													36	26	25	23	34	39	13	55	95	109	120	172	198
													36.1667	26	21	28	29	33	16	54	96	102	116	174	194
													36.3333	21	22	29	31	29	11	54	98	108	112	169	188
													36.5	22	16	19	26	32	11	49	101	106	113	175	188
													36.6667	19	17	25	30	35	15	47	94	113	119	179	198
[truncated: 43 more columns]

## Sheet: Figure2b
Carbon						Vitamins					pVal
Condition	Xylan (mM)	Xylose (mM)	Alanine (mM)	Acetate (mM)		Condition	Dethiobiotin (nM)	Niacin (nM)	Pantothenate (nM)			Leaf257 Eff. - Leaf68	Leaf257 Eff. - Leaf203	Leaf257 Eff. - Leaf265
MM + xylan	9.98016	0.086	0.002	0.458563		MM + xylan	0.1045	-0.19	0.001		Xylan	0.0010989	0.520879	0.683516
MM + xylan	9.96629	0.051	0.00096	0.461637		MM + xylan	0.1126	-0.04	0.001		Xylose	0.0010989	0.0010989	0.261538
MM + xylan	10.6024	0.09428	0.00303333	0.52003		MM + xylan	0.0933	-0.48	0.001		Alanine	0.0010989	0.0010989	0.0010989
Leaf257_Eff	11.5501	0.27108	0.0802733	0.793127		MM + xylan	0.0747	-0.4	0.013		Acetate	0.103297	0.0010989	0.0010989
Leaf257_Eff	8.61961	0.25536	0.07784	0.658067		Leaf257_Eff	5.34	3.36	169		Dethiobiotin	0.0285714	0.685714	0.0285714
Leaf257_Eff	9.61621	0.24232	0.05546	0.654513		Leaf257_Eff	5.59	4.41	226		Niacin	0.0285714	0.0285714	0.0285714
Leaf257_Eff	9.22437	0.23616	0.0700267	0.66924		Leaf257_Eff	4.99	3.5	168.6		Pantothenate	0.0285714	0.0285714	0.0285714
Leaf257_Eff	9.08659	0.20112	0.05966	0.594113		Leaf257_Eff	4.79	5.3	154.9
Leaf257_Eff	8.90907	0.20732	0.0610133	0.676763		Leaf68_Leaf257_Eff	2.78	0.65	0.001
Leaf257_Eff	8.79188	0.1924	0.0627667	0.646753		Leaf68_Leaf257_Eff	4.39	0.86	0.001
Leaf257_Eff	9.4041	0.17312	0.0345133	0.58877		Leaf68_Leaf257_Eff	2.67	0.99	0.001
Leaf257_Eff	8.83041	0.18364	0.0550667	0.624477		Leaf68_Leaf257_Eff	4.63	2.23	0.001
Leaf257_Eff	9.73466	0.19592	0.0616333	0.685813		Leaf203_Leaf257_Eff	5.24	0.56	102.4
Leaf257_Eff	10.2174	0.15516	0.0344067	0.573107		Leaf203_Leaf257_Eff	6.15	1.12	82.6
Leaf257_Eff	10.8742	0.20788	0.0482067	0.616387		Leaf203_Leaf257_Eff	4.13	0.99	99.4
Leaf68_Leaf257_Eff	5.71112	0.05452	0.0122333	0.728207		Leaf203_Leaf257_Eff	5.94	0.99	69.9
Leaf68_Leaf257_Eff	5.73918	0.08812	0.0113867	0.793557		Leaf265_Leaf257_Eff	0.0003	3.13	0.001
Leaf68_Leaf257_Eff	6.43335	0.0678	0.0114	0.652483		Leaf265_Leaf257_Eff	0.0003	3.03	0.001
Leaf68_Leaf257_Eff	6.24286	0.06568	0.0117	0.66939		Leaf265_Leaf257_Eff	0.0003	3.14	0.001
Leaf203_Leaf257_Eff	9.65727	0.13908	0.00706	0.728207		Leaf265_Leaf257_Eff	0.0003	3.33	0.001
Leaf203_Leaf257_Eff	9.27146	0.10404	0.00759333	0.793557
Leaf203_Leaf257_Eff	9.92801	0.139	0.009	0.652483
Leaf203_Leaf257_Eff	9.48459	0.11076	0.00312	0.66939
Leaf265_Leaf257_Eff	9.46004	0.24724	0.00419333	0.00688333
Leaf265_Leaf257_Eff	9.55484	0.22956	0.00466667	0.00687667
Leaf265_Leaf257_Eff	9.58249	0.22348	0.00413333	0.00798333
Leaf265_Leaf257_Eff	9.60915	0.22792	0.00235333	0.00692667

## Sheet: Figure3a
Leaf257-Leaf68																			Leaf257-Leaf203												Leaf257-Leaf265
Time (h)	Leaf257_Rel_Area_1	Leaf257_Rel_Area_2	Leaf257_Rel_Area_3	Leaf257_Rel_Area_4	Leaf257_Rel_Area_5	Leaf257_Rel_Area_6	Leaf257_Rel_Area_7	Leaf257_Rel_Area_8	Leaf257_Rel_Area_9	Leaf257_Rel_Area_10	Leaf257_Rel_Area_11	Leaf257_Rel_Area_12	Leaf257_Rel_Area_13	Leaf257_Rel_Area_14	Leaf257_Rel_Area_15	Leaf257_Rel_Area_16	Leaf257_Rel_Area_17	Leaf257_Rel_Area_18	Time (h)	Leaf257_Rel_Area_1	Leaf257_Rel_Area_2	Leaf257_Rel_Area_3	Leaf257_Rel_Area_4	Leaf257_Rel_Area_5	Leaf257_Rel_Area_6	Leaf257_Rel_Area_7	Leaf257_Rel_Area_8	Leaf257_Rel_Area_9	Leaf257_Rel_Area_10	Leaf257_Rel_Area_11	Time (h)	Leaf257_Rel_Area_1	Leaf257_Rel_Area_2	Leaf257_Rel_Area_3	Leaf257_Rel_Area_4	Leaf257_Rel_Area_5	Leaf257_Rel_Area_6	Leaf257_Rel_Area_7	Leaf257_Rel_Area_8	Leaf257_Rel_Area_9	Leaf257_Rel_Area_10
2.9	0.216429	0.257836	0.308087	0.240157	0.312705	NaN	0.366227	0.306916	0.115525	NaN	0.206027	0.206415	0.0345358	0.0283182	NaN	0.215496	0.0931375	0.18238	2.9	NaN	0.00238952	NaN	NaN	NaN	NaN	NaN	NaN	NaN	NaN	NaN	2.9	0.179355	0.164067	NaN	0.123608	NaN	NaN	NaN	NaN	NaN	NaN
3	0.218388	0.260925	0.311533	0.243186	0.320866	NaN	0.37179	0.309339	0.11619	NaN	0.214059	0.20991	0.0351173	0.02881	NaN	0.216865	0.097164	0.190607	3	0.0054582	0.00222127	0.00851524	0.00605958	0.00326222	0.212391	0.181104	0.039267	0.03827	0.547837	0.496066	3	0.1795	0.16379	NaN	0.123039	NaN	NaN	NaN	NaN	NaN	NaN
3.1	0.220201	0.263866	0.314761	0.245985	0.329042	NaN	0.377662	0.311964	0.116996	NaN	0.22267	0.213592	0.0358025	0.0292881	NaN	0.218321	0.1015	0.19906	3.1	0.00514709	0.00213323	0.00832878	0.00578064	0.00300233	0.215697	0.182891	0.039146	0.038158	0.55947	0.505966	3.1	0.179115	0.162938	NaN	0.122442	NaN	NaN	NaN	NaN	NaN	NaN
3.2	0.222097	0.266972	0.318263	0.249048	0.337082	NaN	0.383895	0.314825	0.118013	NaN	0.232007	0.217524	0.0365897	0.0297702	NaN	0.219913	0.106101	0.207698	3.2	0.00513048	0.00265143	0.00821714	0.00551471	0.00274582	0.217742	0.184108	0.039019	0.038113	0.566765	0.511718	3.2	0.178371	0.161657	NaN	0.121777	NaN	NaN	NaN	NaN	NaN	NaN
3.3	0.224323	0.270506	0.322308	0.252635	0.345054	NaN	0.390402	0.317894	0.119267	NaN	0.242157	0.221744	0.037502	0.0302833	NaN	0.221645	0.110992	0.216531	3.3	0.00751693	0.00398159	0.00821799	0.00527333	0.00249757	0.218784	0.184228	0.038869	0.03807	0.569824	0.514123	3.3	0.177464	0.160148	NaN	0.121146	NaN	NaN	NaN	NaN	NaN	NaN
3.4	0.226705	0.274582	0.327006	0.25693	0.353204	NaN	0.397106	0.321087	0.120724	NaN	0.253116	0.226418	0.0385515	0.0308615	NaN	0.223581	0.116189	0.225545	3.4	0.0127253	0.00454159	0.00833259	0.00504952	0.00226243	0.219015	0.1837	0.038665	0.037949	0.571879	0.516031	3.4	0.176437	0.158668	NaN	0.120662	NaN	NaN	NaN	NaN	NaN	NaN
3.5	0.229375	0.278977	0.332272	0.261792	0.36162	NaN	0.404016	0.324297	0.122339	NaN	0.264853	0.231699	0.0397366	0.0314994	NaN	0.225728	0.121768	0.234678	3.5	0.0155051	0.00452466	0.00852646	0.00484254	0.00203894	0.218761	0.183092	0.038417	0.037794	0.5735	0.516611	3.5	0.175485	0.157497	NaN	0.120355	NaN	NaN	NaN	NaN	NaN	NaN
3.6	0.232568	0.28359	0.337614	0.26685	0.370219	NaN	0.411009	0.327498	0.124026	NaN	0.277266	0.237439	0.0410392	0.0322017	0.0574451	0.227965	0.127752	0.243965	3.6	0.0159797	0.00440466	0.0088	0.0046581	0.00183344	0.218718	0.183073	0.038212	0.037747	0.575223	0.516319	3.6	0.174564	0.156586	NaN	0.120241	NaN	NaN	NaN	NaN	NaN	NaN
3.7	0.23657	0.288657	0.342956	0.272207	0.378862	NaN	0.417951	0.330645	0.125733	NaN	0.29031	0.243461	0.0424235	0.0329858	0.0578562	0.230194	0.134086	0.253448	3.7	0.0160562	0.00428243	0.0091255	0.00450391	0.00164265	0.21776	0.183002	0.038224	0.037956	0.577293	0.517238	3.7	0.173308	0.15562	NaN	0.120241	NaN	NaN	NaN	NaN	NaN	NaN
3.8	0.241312	0.294256	0.348714	0.278277	0.387303	NaN	0.424803	0.333777	0.127479	NaN	0.304015	0.24973	0.0438923	0.0338254	0.0583094	0.232403	0.140786	0.263204	3.8	0.0161319	0.00417714	0.00954582	0.00437122	0.00146963	0.215831	0.182147	0.038309	0.038249	0.579223	0.519125	3.8	0.171903	0.154537	NaN	0.120185	NaN	NaN	NaN	NaN	NaN	NaN
3.9	0.246608	0.300342	0.354856	0.285013	0.395892	NaN	0.431674	0.336974	0.129354	0.170993	0.318514	0.25625	0.0454736	0.0347013	0.0588456	0.234762	0.147867	0.273319	3.9	0.0162895	0.00409259	0.0100856	0.00425175	0.00131407	0.215111	0.181637	0.038423	0.038637	0.580976	0.521002	3.9	0.170733	0.153508	NaN	0.120012	NaN	NaN	NaN	NaN	NaN	NaN
4	0.252452	0.306699	0.361411	0.292266	0.404728	NaN	0.438734	0.340321	0.131491	0.171914	0.333745	0.263165	0.0471941	0.0356395	0.0594718	0.2373	0.155363	0.28385	4	0.0165385	0.004031	0.0107756	0.00415492	0.0011818	0.2168	0.182483	0.038744	0.039249	0.583458	0.523005	4	0.169707	0.152381	0.293879	0.119782	NaN	NaN	NaN	NaN	NaN	NaN
4.1	0.258954	0.313283	0.368351	0.299857	0.413684	NaN	0.445937	0.343849	0.133915	0.172892	0.349601	0.270655	0.0490462	0.0366915	0.0601645	0.239993	0.163405	0.294673	4.1	0.0168632	0.00398921	0.011617	0.0040781	0.00106413	0.219267	0.184144	0.039306	0.040076	0.585948	0.523423	4.1	0.168984	0.151453	0.293583	0.119478	NaN	NaN	NaN	NaN	NaN	NaN
4.2	0.265992	0.319981	0.375716	0.307949	0.422568	NaN	0.453278	0.347491	0.136566	0.17396	0.365952	0.2787	0.0510228	0.037867	0.060933	0.24283	0.172119	0.305943	4.2	0.0172537	0.00396497	0.0126025	0.00402931	0.000958307	0.220497	0.185331	0.03998	0.040908	0.58794	0.521836	4.2	0.168611	0.150953	0.292461	0.119144	NaN	NaN	NaN	NaN	NaN	NaN
4.3	0.273682	0.326891	0.38353	0.316782	0.43132	0.385803	0.460697	0.351157	0.13946	0.175145	0.382743	0.287295	0.0531026	0.0391807	0.0617952	0.245841	0.181638	0.317817	4.3	0.0177098	0.00395704	0.0137	0.00401164	0.000860847	0.220767	0.185544	0.040414	0.041493	0.589311	0.518939	4.3	0.168349	0.15057	0.290773	0.11891	NaN	NaN	NaN	NaN	NaN	NaN
4.4	0.282027	0.333815	0.391696	0.326209	0.439749	0.38936	0.468289	0.35483	0.142621	0.176442	0.399857	0.296306	0.0553109	0.040642	0.0626939	0.248979	0.191831	0.330238	4.4	0.0182483	0.00396392	0.0149291	0.00403556	0.00076963	0.221644	0.186235	0.0408	0.042032	0.590724	0.515948	4.4	0.168255	0.150403	0.288939	0.118778	NaN	NaN	NaN	NaN	NaN	NaN
4.5	0.290944	0.340687	0.400206	0.336106	0.448308	0.393154	0.476189	0.358526	0.146007	0.177857	0.417181	0.305696	0.057671	0.0422446	0.0636185	0.25224	0.202687	0.343135	4.5	0.0188879	0.00398497	0.0163005	0.00408254	0.000690899	0.223205	0.188202	0.041282	0.042809	0.593214	0.51368	4.5	0.168376	0.15055	0.287211	0.116307	NaN	NaN	NaN	NaN	NaN	NaN
4.6	0.300042	0.347486	0.408856	0.346204	0.457246	0.397272	0.484356	0.362175	0.149638	0.179354	0.434735	0.315416	0.0601665	0.0439707	0.0646179	0.255641	0.214186	0.356703	4.6	0.0196585	0.00402095	0.0178431	0.00414656	0.000635238	0.22477	0.190336	0.041976	0.043909	0.595224	0.510638	4.6	0.168653	0.15087	0.285606	0.116319	NaN	NaN	NaN	NaN	NaN	NaN
4.7	0.309515	0.354285	0.417507	0.356112	0.466378	0.401766	0.492724	0.365743	0.153474	0.180867	0.452589	0.325434	0.0627794	0.0458718	0.0657354	0.259152	0.226274	0.371298	4.7	0.0205939	0.00407037	0.0195642	0.0042236	0.000601693	0.226109	0.192328	0.042808	0.045173	0.595794	0.507461	4.7	0.169152	0.151418	0.28404	0.116265	NaN	NaN	NaN	NaN	NaN	NaN
4.8	0.319576	0.361133	0.426014	0.365843	0.475418	0.406615	0.501179	0.369325	0.157495	0.18238	0.470738	0.335686	0.0655106	0.0479428	0.0669792	0.262745	0.238989	0.386905	4.8	0.021727	0.00413228	0.0214548	0.00432159	0.000597037	0.227288	0.194305	0.043451	0.046257	0.59712	0.50587	4.8	0.169601	0.151971	0.282308	0.116125	NaN	NaN	NaN	NaN	NaN	NaN
4.9	0.330373	0.367992	0.434584	0.3755	0.484004	0.411709	0.509643	0.373009	0.161701	0.183954	0.489066	0.346246	0.0683646	0.0501832	0.0683397	0.266517	0.252343	0.403558	4.9	0.0231095	0.00421079	0.0235226	0.00444466	0.000624339	0.227824	0.195921	0.044278	0.047362	0.599648	0.505892	4.9	0.169869	0.152484	0.280328	0.115967	NaN	NaN	NaN	NaN	NaN	NaN
5	0.341759	0.374907	0.443069	0.385013	0.49266	0.416817	0.518135	0.376863	0.166129	0.185665	0.50745	0.357155	0.0713681	0.0526178	0.0698028	0.270759	0.266476	0.64353	5	0.0247566	0.0043091	0.0257699	0.00459587	0.000689841	0.22826	0.197762	0.04505	0.048466	0.603274	0.506584	5	0.16998	0.153051	0.278491	0.115831	NaN	NaN	NaN	NaN	NaN	NaN
5.1	0.353574	0.381812	0.451671	0.394547	0.501942	0.421885	0.526647	0.380858	0.170873	0.187543	0.525791	0.368449	0.0745149	0.0553172	0.0713923	0.275689	0.281538	0.663945	5.1	0.0266708	0.00443407	0.0282231	0.00479587	0.000804021	0.229236	0.199576	0.045626	0.049528	0.607077	0.507058	5.1	0.169892	0.153513	0.276718	0.115719	NaN	NaN	NaN	NaN	NaN	NaN
5.2	0.365918	0.388823	0.46063	0.404362	0.511548	0.426949	0.53518	0.384976	0.17603	0.189569	0.5438	0.380171	0.0778248	0.0582388	0.0731156	0.281246	0.297457	0.683469	5.2	0.0288459	0.00459291	0.0308681	0.00505566	0.00098455	0.231021	0.201768	0.046113	0.050708	0.610679	0.507322	5.2	0.169722	0.15383	0.275389	0.115668	NaN	NaN	NaN	NaN	NaN	NaN
5.3	0.378892	0.396057	0.469892	0.414485	0.521357	0.432176	0.543752	0.389247	0.181745	0.191739	0.561307	0.392305	0.0813234	0.0613971	0.07494	0.287431	0.3141	0.701037	5.3	0.0313528	0.00478487	0.0336642	0.00538825	0.00125767	0.232984	0.203709	0.046403	0.051465	0.613686	0.506059	5.3	0.169639	0.154104	0.275131	0.115659	NaN	NaN	NaN	NaN	NaN	NaN
5.4	0.392392	0.403469	0.479289	0.424732	0.531011	0.437718	0.552261	0.393698	0.188326	0.194065	0.578355	0.404848	0.0851017	0.0647961	0.0768446	0.294373	0.331589	0.716614	5.4	0.0342624	0.00500762	0.0366197	0.00577027	0.00160677	0.235007	0.205173	0.046664	0.051957	0.616522	0.503192	5.4	0.169504	0.154275	0.27555	0.115615	NaN	NaN	NaN	NaN	NaN	NaN
5.5	0.406157	0.410726	0.488535	0.434823	0.539712	0.443561	0.560798	0.398366	0.195797	0.196515	0.594913	0.417781	0.0891874	0.068481	0.0788035	0.302209	0.350042	0.730171	5.5	0.0376256	0.00526974	0.0397544	0.00620222	0.00204825	0.237645	0.206436	0.047276	0.052718	0.619926	0.499722	5.5	0.169219	0.154338	0.276402	0.115512	NaN	NaN	NaN	NaN	NaN	NaN
5.6	0.420136	0.41776	0.497028	0.444368	0.548228	0.449723	0.569484	0.403141	0.204025	0.198999	0.610938	0.430944	0.0935851	0.0724359	0.0808234	0.310814	0.369601	0.741459	5.6	0.0415181	0.005591	0.0430758	0.00673481	0.00260646	0.240297	0.207263	0.048242	0.053916	0.624426	0.497338	5.6	0.168765	0.15438	0.277712	0.115304	NaN	NaN	NaN	NaN	NaN	NaN
5.7	0.434269	0.424565	0.504983	0.45337	0.557202	0.456196	0.578393	0.407927	0.212945	0.201457	0.626278	0.444163	0.0982555	0.0766349	0.0829306	0.320028	0.390461	0.750821	5.7	0.0460448	0.00598995	0.0465859	0.00739418	0.00330677	0.242866	0.208179	0.049337	0.055309	0.6299	0.49734	5.7	0.168352	0.15437	0.279206	0.114976	NaN	NaN	NaN	NaN	NaN	NaN
5.8	0.448564	0.43144	0.513332	0.462461	0.566467	0.462867	0.587462	0.412711	0.222425	0.203997	0.640959	0.45743	0.10314	0.0811498	0.0852047	0.329829	0.412382	0.758714	5.8	0.0513038	0.00647683	0.0502981	0.00817672	0.00417725	0.24552	0.209524	0.050496	0.056699	0.635516	0.49963	5.8	0.168244	0.154373	0.280838	0.114617	NaN	NaN	NaN	NaN	NaN	NaN
5.9	0.463086	0.438558	0.522333	0.472176	0.575866	0.469611	0.596334	0.417508	0.23247	0.206646	0.655089	0.470839	0.108242	0.0859672	0.0877007	0.340267	0.4351	0.765395	5.9	0.0574416	0.00707005	0.0542283	0.00909143	0.00523534	0.248283	0.211993	0.05208	0.058404	0.640336	0.501618	5.9	0.168312	0.154489	0.282296	0.114313	NaN	NaN	NaN	NaN	NaN	NaN
6	0.477835	0.445709	0.531814	0.482529	0.585407	0.476273	0.604591	0.422397	0.243145	0.209339	0.668794	0.48447	0.113623	0.0910485	0.0904647	0.351389	0.458344	0.771009	6	0.0645024	0.00778391	0.0583696	0.0101542	0.00647545	0.25139	0.215875	0.054079	0.060635	0.644625	0.502281	6	0.168438	0.154671	0.283171	0.114099	NaN	NaN	NaN	NaN	NaN	NaN
6.1	0.492595	0.45296	0.541463	0.493007	0.595198	0.482676	0.61203	0.42746	0.254533	0.212121	0.757579	0.498255	0.11925	0.0963191	0.0935188	0.363201	0.481802	0.775898	6.1	0.0724494	0.00855058	0.0627275	0.0113867	0.00789577	0.2555	0.22093	0.056123	0.062992	0.648956	0.502543	6.1	0.168647	0.154789	0.283481	0.113993	NaN	NaN	NaN	NaN	NaN	NaN
6.2	0.507438	0.460276	0.551007	0.503507	0.605294	0.488796	0.618266	0.432694	0.266639	0.215131	0.761315	0.512096	0.125184	0.101816	0.0968574	0.375656	0.505342	0.780132	6.2	0.0811533	0.0088455	0.0673232	0.0128007	0.00948508	0.26015	0.226161	0.057876	0.064851	0.653563	0.503318	6.2	0.168946	0.15498	0.283464	0.11397	NaN	NaN	NaN	NaN	NaN	NaN
6.3	0.522202	0.467573	0.560733	0.514299	0.615573	0.494832	0.62357	0.438119	0.279422	0.21849	0.764561	0.525881	0.131481	0.107561	0.100491	0.388681	0.754831	0.783912	6.3	0.0886226	0.00847693	0.0721403	0.0144048	0.0112555	0.264621	0.231002	0.059484	0.066513	0.658445	0.504334	6.3	0.169283	0.155245	0.283442	0.11394	NaN	NaN	NaN	NaN	NaN	NaN
6.4	0.536906	0.474924	0.570685	0.525344	0.62589	0.500826	0.628249	0.443685	0.292831	0.222262	0.767287	0.539487	0.138104	0.113633	0.104457	0.402142	0.773359	0.787522	6.4	0.0944914	0.00903333	0.0771867	0.016211	0.0132284	0.269045	0.23563	0.061087	0.068284	0.663764	0.505578	6.4	0.169572	0.155419	0.283715	0.113876	NaN	NaN	NaN	NaN	NaN	NaN
6.5	0.551569	0.482623	0.580678	0.53647	0.728509	0.506776	0.63224	0.449405	0.306861	0.226481	0.769553	0.552779	0.145117	0.120054	0.108744	0.416017	0.790527	0.790715	6.5	0.103996	0.0103155	0.0825026	0.0182316	0.0154289	0.273405	0.239951	0.06261	0.069993	0.669133	0.50738	6.5	0.169866	0.155661	0.28412	0.113863	NaN	NaN	NaN	NaN	NaN	NaN
6.6	0.565714	0.490342	0.590633	0.547552	0.736264	0.512604	0.63547	0.455353	0.321473	0.231093	0.771497	0.565879	0.15261	0.126733	0.113426	0.430289	0.806489	0.793054	6.6	0.117104	0.0118568	0.0881094	0.0204881	0.0178541	0.278112	0.24425	0.064314	0.071822	0.674725	0.509841	6.6	0.170274	0.156024	0.284435	0.113864	NaN	NaN	NaN	NaN	NaN	NaN
6.7	0.57906	0.497712	0.600326	0.557912	0.743426	0.518364	0.63834	0.461563	0.336575	0.236015	0.773063	0.578849	0.160664	0.133694	0.118559	0.444987	0.821203	0.793934	6.7	0.132033	0.0135512	0.0940101	0.023004	0.0205066	0.283371	0.248524	0.066251	0.073854	0.680849	0.512266	6.7	0.170727	0.156325	0.284438	0.113835	NaN	NaN	NaN	NaN	NaN	NaN
6.8	0.591829	0.504865	0.609572	0.567389	0.750656	0.524168	0.640633	0.467953	0.352136	0.241182	0.77428	0.591658	0.169232	0.14103	0.124235	0.460056	0.834672	0.793263	6.8	0.148545	0.0153891	0.100195	0.0258067	0.0233741	0.288992	0.253398	0.068666	0.076397	0.686909	0.514289	6.8	0.171069	0.156541	0.284284	0.11383	NaN	NaN	NaN	NaN	NaN	NaN
6.9	0.604604	0.512315	0.619322	0.577028	0.758302	0.530117	0.641288	0.474405	0.368153	0.246605	0.775448	0.604276	0.178222	0.14882	0.130531	0.475349	0.846949	0.790961	6.9	0.166581	0.0173737	0.106714	0.0289553	0.0264512	0.294236	0.258599	0.071486	0.079402	0.692077	0.51525	6.9	0.171351	0.156673	0.284287	0.113923	NaN	NaN	NaN	NaN	NaN	NaN
7	0.617516	0.520266	0.629499	0.587077	0.765842	0.536198	0.640597	0.480854	0.384656	0.252444	0.776931	0.616595	0.187606	0.365503	0.137514	0.490796	0.857925	0.781699	7	0.186164	0.0195277	0.113611	0.0325023	0.029768	0.298201	0.26329	0.074336	0.082658	0.696754	0.515669	7	0.17151	0.156697	0.284285	0.114109	NaN	NaN	NaN	NaN	NaN	NaN
7.1	0.630521	0.528715	0.639923	0.597416	0.772613	0.542313	0.639102	0.487311	0.401755	0.258846	0.778842	0.628496	0.197453	0.389247	0.145157	0.50644	0.867361	0.771921	7.1	0.207329	0.0218859	0.120895	0.0365244	0.0333687	0.301862	0.267515	0.077178	0.085981	0.701731	0.517299	7.1	0.17133	0.156463	0.284215	0.114354	NaN	NaN	NaN	NaN	NaN	NaN
7.2	0.643181	0.537367	0.650344	0.60754	0.779086	0.548456	0.637003	0.493813	0.419278	0.265899	0.780842	0.640032	0.207784	0.41306	0.153399	0.522297	0.875192	0.761786	7.2	0.23031	0.0244532	0.128564	0.0410818	0.0373033	0.307033	0.272278	0.080283	0.089362	0.706947	0.520417	7.2	0.170852	0.156024	0.284046	0.114571	NaN	NaN	NaN	NaN	NaN	NaN
7.3	0.655064	0.545646	0.660153	0.616847	0.785317	0.554643	0.634377	0.500318	0.437015	0.273508	0.782813	0.651164	0.218596	0.436872	0.162147	0.538266	0.881596	0.751385	7.3	0.255107	0.0272323	0.136677	0.0462094	0.0416474	0.313495	0.27791	0.083913	0.093036	0.712471	0.525247	7.3	0.170181	0.155463	0.283781	0.114736	NaN	NaN	NaN	NaN	NaN	NaN
7.4	0.666582	0.554278	0.669575	0.625853	0.791282	0.561005	0.631366	0.506708	0.45484	0.281626	0.784684	0.661844	0.230094	0.460648	0.171447	0.554311	0.886401	0.740783	7.4	0.281455	0.0302548	0.145226	0.0519874	0.0464184	0.320114	0.283692	0.087286	0.096749	0.718385	0.530684	7.4	0.169422	0.154944	0.283482	0.11475	NaN	NaN	NaN	NaN	NaN	NaN
7.5	0.678109	0.563479	0.679163	0.635077	0.797481	0.567527	0.627969	0.512947	0.472777	0.290139	0.786363	0.672133	0.242322	0.484313	0.181348	0.570378	0.889569	0.730038	7.5	0.30904	0.0335509	0.15423	0.0583953	0.0516216	0.326409	0.288946	0.090503	0.100231	0.72476	0.5361	7.5	0.168544	0.154355	0.283257	0.114666	NaN	NaN	NaN	NaN	NaN	NaN
7.6	0.689697	0.573021	0.688841	0.644532	0.802936	0.574165	0.624192	0.518886	0.490797	0.299016	0.787851	0.682132	0.25514	0.507862	0.191822	0.586438	0.891149	0.719198	7.6	0.33753	0.0372502	0.163676	0.0654739	0.0573235	0.333041	0.294346	0.093716	0.103722	0.731991	0.541053	7.6	0.167619	0.153634	0.283271	0.114574	NaN	NaN	NaN	NaN	NaN	NaN
7.7	0.700927	0.582455	0.698692	0.654612	0.807049	0.580903	0.619972	0.524555	0.508904	0.308292	0.789111	0.691873	0.268648	0.531324	0.203015	0.602464	0.891189	0.708296	7.7	0.366848	0.0414124	0.17359	0.0733101	0.063597	0.340319	0.299982	0.097143	0.107624	0.740183	0.544617	7.7	0.166712	0.15281	0.283486	0.114557	NaN	NaN	NaN	NaN	NaN	NaN
7.8	0.711108	0.591337	0.708564	0.664909	0.810524	0.587722	0.615759	0.529736	0.526957	0.317977	0.7902	0.701348	0.283283	0.554604	0.215088	0.618378	0.890388	0.697438	7.8	0.39683	0.0460438	0.183914	0.0819494	0.070599	0.347835	0.305853	0.100736	0.111763	0.748294	0.547002	7.8	0.165982	0.151994	0.283511	0.114614	NaN	NaN	NaN	NaN	NaN	NaN
7.9	0.720507	0.600154	0.717749	0.674669	0.813723	0.594628	0.611673	0.53379	0.544867	0.328067	0.791188	0.710446	0.298804	0.577671	0.227938	0.634041	0.890342	0.686809	7.9	0.427181	0.0511556	0.194681	0.0914195	0.0784423	0.355979	0.3125	0.104145	0.115876	0.756056	0.54952	7.9	0.165443	0.151128	0.283064	0.114657	NaN	NaN	NaN	NaN	NaN	NaN
8	0.729518	0.609272	0.72634	0.684007	0.816825	0.601688	0.590067	0.536855	0.562528	0.338674	0.792098	0.71888	0.315039	0.600573	0.241429	0.64914	0.891658	0.676858	8	0.457693	0.0567442	0.205913	0.101766	0.0871208	0.36523	0.31978	0.10757	0.119794	0.763278	0.553119	8	0.164954	0.150182	0.281903	0.114714	NaN	NaN	NaN	NaN	NaN	NaN
8.1	0.738329	0.618687	0.734676	0.693445	0.819738	0.608871	0.589165	0.539104	0.579863	0.349927	0.793762	0.726571	0.331735	0.623395	0.25556	0.663512	0.893757	0.668472	8.1	0.488259	0.0627847	0.217571	0.112966	0.0966437	0.374938	0.327241	0.111412	0.123898	0.770801	0.558202	8.1	0.164633	0.149421	0.28006	0.114827	NaN	NaN	NaN	NaN	NaN	NaN
8.2	0.747086	0.628368	0.742964	0.702821	0.822464	0.616082	0.589377	0.540579	0.596877	0.361758	0.795477	0.733475	0.349273	0.646082	0.270497	0.677323	0.895375	0.662751	8.2	0.518785	0.0692686	0.229662	0.125032	0.107009	0.384715	0.334938	0.116092	0.128785	0.778779	0.563412	8.2	0.164495	0.148726	0.277646	0.114922	NaN	NaN	NaN	NaN	NaN	NaN
8.3	0.755569	0.638111	0.751387	0.712126	0.825156	0.62299	0.590429	0.541269	0.613496	0.373985	0.797155	0.739608	0.36792	0.668608	0.286725	0.690604	0.895548	0.6609	8.3	0.549189	0.076208	0.24214	0.138008	0.118262	0.395243	0.343061	0.121225	0.13441	0.786699	0.56813	8.3	0.164422	0.147951	0.274607	0.114989	NaN	NaN	NaN	NaN	NaN	NaN
8.4	0.76385	0.647833	0.759855	0.721352	0.827707	0.629934	0.592199	0.541003	0.629432	0.386536	0.798687	0.744903	0.387776	0.690884	0.304764	0.703293	0.895531	0.66274	8.4	0.579314	0.0835851	0.255014	0.151981	0.130437	0.40644	0.351376	0.126378	0.140329	0.794331	0.573458	8.4	0.164533	0.147375	0.271214	0.11506	NaN	NaN	NaN	NaN	NaN	NaN
8.5	0.771909	0.657677	0.768453	0.730684	0.830018	0.636985	0.594842	0.539548	0.644631	0.399519	0.800181	0.749384	0.408479	0.712914	0.32367	0.715237	0.895283	0.666512	8.5	0.609054	0.0913606	0.268262	0.166988	0.143541	0.417551	0.359146	0.131452	0.146268	0.80215	0.579661	8.5	0.164743	0.147026	0.267626	0.115137	NaN	NaN	NaN	NaN	NaN	NaN
8.6	0.779722	0.667811	0.777554	0.740413	0.832697	0.643738	0.598414	0.537396	0.659184	0.413019	0.802142	0.753078	0.429757	0.734744	0.343328	0.726533	0.89479	0.671835	8.6	0.638309	0.0995172	0.281851	0.182934	0.157566	0.428576	0.366909	0.136965	0.15259	0.810445	0.587329	8.6	0.164914	0.146862	0.263859	0.115206	NaN	NaN	NaN	NaN	NaN	NaN
8.7	0.787454	0.678374	0.786967	0.75069	0.835681	0.649665	0.602552	0.535153	0.673015	0.426954	0.804523	0.756106	0.45149	0.756339	0.363645	0.737296	0.894083	0.678416	8.7	0.667005	0.108222	0.295812	0.199908	0.172377	0.441988	0.37745	0.144549	0.160819	0.819159	0.596746	8.7	0.164971	0.146653	0.260105	0.115251	NaN	NaN	NaN	NaN	NaN	NaN
8.8	0.794928	0.688996	0.795889	0.760892	0.838835	0.65534	0.607375	0.532903	0.685843	0.441163	0.80711	0.758619	0.473399	0.777653	0.384578	0.74749	0.893196	0.685851	8.8	0.695128	0.117886	0.310297	0.218258	0.188101	0.460555	0.395132	0.157099	0.173772	0.828222	0.610148	8.8	0.164755	0.146528	0.256532	0.115322	NaN	NaN	NaN	NaN	NaN	NaN
9.9	0.874052	0.782525	0.862317	0.845838	0.842058	0.660959	0.613807	0.517536	0.7833	0.455547	0.809911	0.732013	0.700475	0.798592	0.406049	0.806338	0.892158	0.693948	9.9	0.722948	0.331901	0.325593	0.238976	0.205198	0.481917	0.41716	0.176364	0.193375	0.837353	0.625114	9.9	0.165375	0.154632	0.253542	0.115441	NaN	NaN	NaN	NaN	NaN	NaN
10	0.879621	0.788835	0.866043	0.851627	0.845183	0.666506	0.621552	0.516672	0.788193	0.470109	0.812856	0.72731	0.713604	0.811499	0.428041	0.807665	0.890965	0.702511	10	0.913233	0.355033	0.565084	0.556175	0.47789	0.696134	0.599629	0.291904	0.338091	0.928231	0.700634	10	0.167254	0.156989	0.251464	0.115583	NaN	NaN	NaN	NaN	NaN	NaN
10.1	0.884574	0.794292	0.869194	0.856576	0.847952	0.672151	0.630027	0.515938	0.792086	0.484822	0.815957	0.72233	0.725265	0.821849	0.450453	0.808337	0.889614	0.711215	10.1	0.921869	0.378594	0.585138	0.584316	0.504349	0.715483	0.617393	0.303389	0.352614	0.934029	0.708269	10.1	0.169085	0.159188	0.250032	0.115684	NaN	NaN	NaN	NaN	NaN	NaN
10.2	0.889497	0.799573	0.872163	0.861151	0.85059	0.677877	0.638944	0.515352	0.795129	0.499633	0.819143	0.717166	0.735495	0.830232	0.473103	0.808451	0.888127	0.719682	10.2	0.928632	0.402608	0.605244	0.611909	0.530768	0.734078	0.634526	0.315266	0.367787	0.939868	0.716227	10.2	0.170411	0.161105	0.248922	0.115734	NaN	NaN	NaN	NaN	NaN	NaN
10.3	0.894835	0.805302	0.875381	0.86574	0.853324	0.683767	0.64815	0.515027	0.797522	0.514495	0.822172	0.711995	0.74433	0.836235	0.495835	0.808147	0.886716	0.727456	10.3	0.933514	0.427031	0.625507	0.638934	0.557087	0.752212	0.651518	0.328559	0.383616	0.945876	0.724248	10.3	0.171716	0.163239	0.247814	0.115829	NaN	NaN	NaN	NaN	NaN	NaN
10.4	0.900044	0.810717	0.878521	0.869684	0.855927	0.689687	0.657494	0.51517	0.799425	0.529337	0.825042	0.706901	0.751778	0.840253	0.51855	0.807563	0.885542	0.734304	10.4	0.93666	0.451825	0.645436	0.6653	0.583091	0.770271	0.669181	0.344081	0.400788	0.951839	0.732712	10.4	0.173245	0.165327	0.24626	0.116013	NaN	NaN	NaN	NaN	NaN	NaN
10.5	0.904674	0.815503	0.881003	0.872738	0.858403	0.695213	0.666963	0.51594	0.80094	0.544034	0.827812	0.701776	0.757893	0.842721	0.541237	0.806721	0.884775	0.74059	10.5	0.938381	0.476839	0.664595	0.690974	0.608486	0.78815	0.687296	0.361105	0.418803	0.95814	0.742	10.5	0.174852	0.167429	0.244297	0.116313	NaN	NaN	NaN	NaN	NaN	NaN
10.6	0.909066	0.820156	0.883265	0.875429	0.861082	0.700419	0.676546	0.517461	0.802131	0.558643	0.830356	0.696569	0.762945	0.843852	0.772989	0.805628	0.88429	0.746604	10.6	0.939093	0.50185	0.6826	0.715854	0.63312	0.805606	0.705505	0.378277	0.436141	0.96496	0.752233	10.6	0.17667	0.169485	0.242155	0.116736	NaN	NaN	NaN	NaN	NaN	NaN
10.7	0.913431	0.824939	0.885496	0.877791	0.864088	0.705342	0.686302	0.51967	0.803265	0.573233	0.832679	0.691331	0.767067	0.843625	0.787841	0.804407	0.884152	0.752593	10.7	0.938961	0.526804	0.699393	0.73984	0.657063	0.82259	0.723374	0.395118	0.452331	0.971552	0.762783	10.7	0.179012	0.171374	0.240074	0.117238	NaN	NaN	NaN	NaN	NaN	0.198607
10.8	0.917888	0.829887	0.887923	0.879855	0.867075	0.709905	0.695813	0.522547	0.804274	0.587805	0.834755	0.68617	0.770241	0.842461	0.800673	0.803138	0.88425	0.758667	10.8	0.938138	0.551604	0.715543	0.762868	0.68038	0.839003	0.740912	0.411549	0.468014	0.977223	0.773112	10.8	0.181746	0.173467	0.23833	0.117702	NaN	NaN	NaN	NaN	NaN	0.197895
10.9	0.92202	0.834599	0.890972	0.882304	0.869909	0.714069	0.704979	0.52666	0.80487	0.719194	0.836337	0.681305	0.773485	0.840327	0.811628	0.801712	0.884503	0.764763	10.9	0.936895	0.57602	0.731351	0.785026	0.702967	0.85457	0.75796	0.428235	0.483878	0.98174	0.782699	10.9	0.184507	0.175546	0.236878	0.118047	NaN	NaN	NaN	NaN	NaN	0.196685
11	0.925832	0.838825	0.894392	0.884961	0.872535	0.71787	0.7109	0.531786	0.805036	0.726767	0.837139	0.677117	0.777775	0.837544	0.821086	0.80013	0.88491	0.770726	11	0.935374	0.599986	0.746902	0.80629	0.724909	0.869582	0.774407	0.44531	0.499718	0.9855	0.791186	11	0.18701	0.177242	0.229423	0.118299	NaN	NaN	NaN	NaN	NaN	0.19501
11.1	0.929225	0.842417	0.897577	0.88725	0.874965	0.721443	0.716717	0.537585	0.804885	0.733276	0.837161	0.673708	0.784431	0.834455	0.829148	0.798259	0.885663	0.776538	11.1	0.933553	0.623514	0.762142	0.826665	0.746122	0.883968	0.790841	0.462949	0.515858	0.988579	0.798595	11.1	0.189162	0.178793	0.231183	0.118388	NaN	NaN	NaN	NaN	NaN	0.192902
11.2	0.931895	0.84536	0.900327	0.889185	0.877199	0.724942	0.722408	0.543973	0.804427	0.738738	0.836761	0.670738	0.792998	0.831773	0.835702	0.796081	0.886957	0.78212	11.2	0.931407	0.646593	0.776957	0.846122	0.766529	0.89775	0.807395	0.481648	0.532231	0.991155	0.806233	11.2	0.19066	0.180023	0.23317	0.118341	NaN	NaN	NaN	NaN	NaN	0.190665
11.3	0.934176	0.847905	0.902669	0.891027	0.879307	0.761678	0.728086	0.550854	0.803661	0.743323	0.836034	0.668117	0.79989	0.831297	0.840386	0.793453	0.888679	0.787436	11.3	0.928944	0.669182	0.791432	0.864566	0.78612	0.91071	0.824042	0.501112	0.549193	0.993198	0.815031	11.3	0.191357	0.18077	0.235265	0.118356	NaN	NaN	NaN	NaN	NaN	0.188541
11.4	0.936162	0.850196	0.904902	0.893096	0.881348	0.765162	0.733763	0.558671	0.802503	0.747096	0.835034	0.665797	0.804946	0.833176	0.842755	0.790354	0.89078	0.792499	11.4	0.926244	0.691349	0.805532	0.88192	0.804921	0.922829	0.8405	0.520078	0.566144	0.994772	0.824025	11.4	0.191559	0.181007	0.237249	0.118541	NaN	NaN	NaN	NaN	NaN	0.186583
11.5	0.937783	0.852194	0.90709	0.895434	0.88324	0.768368	0.739306	0.567691	0.80102	0.74996	0.833938	0.663571	0.80849	0.83458	0.843807	0.786811	0.892983	0.797307	11.5	0.923278	0.713135	0.819192	0.898151	0.822922	0.934308	0.856732	0.537672	0.582252	0.996143	0.832851	11.5	0.191554	0.180921	0.238886	0.118799	NaN	NaN	NaN	NaN	NaN	0.185052
11.6	0.939276	0.853992	0.909186	0.89783	0.885196	0.771787	0.744636	0.577387	0.799336	0.751913	0.833028	0.661588	0.810775	0.835414	0.843844	0.782871	0.894901	0.801845	11.6	0.920044	0.734567	0.832322	0.913289	0.840079	0.945036	0.872478	0.552855	0.596949	0.997243	0.840034	11.6	0.191452	0.18079	0.240693	0.119082	NaN	NaN	NaN	NaN	NaN	0.184293
11.7	0.940666	0.855639	0.911032	0.899987	0.887249	0.775943	0.749768	0.587131	0.797599	0.753031	0.832459	0.659941	0.812015	0.835802	0.843238	0.778563	0.896208	0.806084	11.7	0.916593	0.755569	0.84476	0.927199	0.856388	0.953196	0.885769	0.565053	0.610361	0.997832	0.844713	11.7	0.191332	0.180806	0.24363	0.119416	NaN	NaN	NaN	NaN	NaN	0.184259
11.8	0.942009	0.857333	0.912531	0.901756	0.888943	0.780199	0.75477	0.596754	0.796114	0.753466	0.831978	0.658549	0.81257	0.835937	0.842041	0.773932	0.89655	0.809805	11.8	0.912946	0.775755	0.856204	0.939592	0.871523	0.95657	0.892542	0.572998	0.621524	0.997925	0.84465	11.8	0.191291	0.180849	0.247573	0.119852	NaN	NaN	NaN	NaN	NaN	0.184707
11.9	0.94201	0.859298	0.913424	0.903078	0.890256	0.784361	0.759661	0.605179	0.794351	0.753331	0.831142	0.659581	0.811295	0.835937	0.840373	0.768999	0.894758	0.8128	11.9	0.908732	0.789526	0.866301	0.94957	0.884864	0.956952	0.89458	0.578386	0.626818	0.997862	0.843375	11.9	0.191155	0.181126	0.252225	0.120352	NaN	NaN	NaN	NaN	NaN	0.185365
12	0.941837	0.861481	0.914178	0.904172	0.891456	0.788482	0.764398	0.613504	0.792243	0.752578	0.829977	0.660826	0.809686	0.835807	0.838258	0.763987	0.890561	0.814695	12	0.908478	0.802742	0.87136	0.953032	0.892692	0.958184	0.900977	0.593548	0.639458	0.997769	0.850732	12	0.19141	0.181775	0.256412	0.120814	NaN	NaN	NaN	NaN	NaN	0.185919
12.1	0.941483	0.863886	0.91482	0.905106	0.89253	0.792355	0.768938	0.621758	0.789817	0.750938	0.828772	0.662157	0.807724	0.835504	0.835909	0.75906	0.884881	0.814537	12.1	0.908043	0.815352	0.875563	0.955894	0.899813	0.960001	0.908077	0.608332	0.651106	0.99769	0.859763	12.1	0.191912	0.182571	0.259837	0.121233	NaN	NaN	NaN	NaN	NaN	0.186326
12.2	0.940891	0.866444	0.915304	0.906039	0.89341	0.795925	0.773178	0.629845	0.787151	0.748406	0.827683	0.663543	0.80541	0.835077	0.833569	0.75426	0.879183	0.811841	12.2	0.907421	0.827323	0.878709	0.95805	0.906234	0.961427	0.915067	0.622286	0.66134	0.997645	0.867938	12.2	0.192488	0.183261	0.263673	0.121626	NaN	NaN	NaN	NaN	NaN	0.186809
12.3	0.939871	0.869111	0.9159	0.907067	0.893904	0.799023	0.777136	0.637733	0.784236	0.745151	0.826803	0.664964	0.802753	0.834494	0.831358	0.749588	0.873468	0.806407	12.3	0.9068	0.838625	0.880896	0.959307	0.91186	0.962608	0.921181	0.636194	0.671081	0.99763	0.875081	12.3	0.193323	0.184115	0.267972	0.122	0.0483551	NaN	NaN	NaN	NaN	0.187716
12.4	0.938296	0.871405	0.916467	0.908027	0.894086	0.80178	0.780639	0.645226	0.780992	0.741346	0.826068	0.666309	0.799795	0.833719	0.829254	0.745036	0.867768	0.798345	12.4	0.906187	0.849234	0.882244	0.95965	0.916606	0.963392	0.926159	0.649281	0.680153	0.997613	0.881036	12.4	0.194313	0.185108	0.272521	0.122379	0.0496762	NaN	NaN	NaN	NaN	0.18895
12.5	0.936469	0.873377	0.916794	0.908649	0.893921	0.804573	0.783564	0.652388	0.777495	0.73746	0.825434	0.667667	0.796672	0.832684	0.827089	0.740674	0.862088	0.789289	12.5	0.905556	0.859154	0.882953	0.959569	0.920382	0.963828	0.93032	0.660566	0.688418	0.99758	0.886636	12.5	0.195337	0.186122	0.277216	0.122761	0.0518437	NaN	NaN	NaN	NaN	0.190384
12.6	0.934651	0.875069	0.916883	0.908925	0.893348	0.807337	0.785942	0.659252	0.773751	0.733513	0.82479	0.669193	0.793812	0.831354	0.823367	0.736632	0.856466	0.779856	12.6	0.904784	0.868313	0.883216	0.95932	0.923216	0.964226	0.934033	0.670696	0.69721	0.997506	0.893089	12.6	0.19645	0.187268	0.281965	0.123236	0.0543159	NaN	NaN	NaN	NaN	0.192396
12.7	0.932641	0.876348	0.916823	0.909051	0.892431	0.810036	0.78775	0.665881	0.769771	0.729507	0.824133	0.670966	0.791847	0.829635	0.819773	0.73293	0.850947	0.770095	12.7	0.903871	0.876582	0.883351	0.959007	0.925256	0.964477	0.936983	0.678628	0.705864	0.997447	0.899886	12.7	0.197057	0.188378	0.286968	0.123881	0.0565765	NaN	NaN	NaN	NaN	0.195145
12.8	0.930689	0.877241	0.916276	0.908867	0.891237	0.812714	0.789098	0.672309	0.765592	0.725674	0.823376	0.673037	0.7911	0.827507	0.816308	0.729526	0.845487	0.760041	12.8	0.902854	0.884043	0.883544	0.95865	0.926817	0.964292	0.939257	0.685041	0.713959	0.997415	0.906519	12.8	0.1968	0.189051	0.292569	0.124603	0.0584306	NaN	NaN	NaN	0.0538321	0.198658
12.9	0.92899	0.877806	0.914996	0.908364	0.889756	0.81541	0.790086	0.678484	0.761331	0.721182	0.822287	0.675377	0.791516	0.825025	0.813007	0.726409	0.840138	0.749568	12.9	0.901768	0.890783	0.88426	0.9582	0.928044	0.963569	0.94146	0.691677	0.722724	0.99737	0.913154	12.9	0.196103	0.189495	0.299047	0.125358	0.059944	NaN	NaN	NaN	0.0546093	0.202999
13	0.927501	0.878351	0.91293	0.907838	0.888184	0.818112	0.790593	0.684313	0.757108	0.716676	0.820832	0.677917	0.792689	0.823323	0.809798	0.723553	0.83488	0.738602	13	0.900615	0.896885	0.885409	0.95767	0.928971	0.962636	0.94365	0.699628	0.731177	0.997296	0.919774	13	0.195202	0.189985	0.306177	0.126057	0.0617192	NaN	NaN	NaN	0.0555435	0.208011
13.1	0.925881	0.879122	0.910296	0.907463	0.88658	0.820706	0.790638	0.689732	0.753025	0.712364	0.818984	0.680553	0.794391	0.822883	0.806648	0.721011	0.829683	0.727473	13.1	0.899364	0.902297	0.886	0.957054	0.929602	0.961676	0.945735	0.708545	0.73837	0.997198	0.925879	13.1	0.194541	0.190801	0.314192	0.126683	0.0638183	NaN	NaN	NaN	0.0570604	0.213432
13.2	0.923959	0.879961	0.907637	0.90729	0.884948	0.823066	0.79027	0.694656	0.749232	0.708703	0.81672	0.683054	0.796568	0.823307	0.803497	0.718982	0.824577	0.716175	13.2	0.898005	0.906964	0.885702	0.956376	0.929869	0.961256	0.947804	0.716443	0.745452	0.997075	0.931513	13.2	0.194501	0.192065	0.322701	0.127289	0.0655956	NaN	NaN	NaN	0.0587134	0.219104
13.3	0.921484	0.880724	0.905327	0.907489	0.883193	0.824662	0.789575	0.699072	0.745768	0.705895	0.814242	0.685224	0.799195	0.824486	0.800312	0.718018	0.819593	0.704498	13.3	0.896657	0.91092	0.884552	0.955625	0.929751	0.961309	0.949422	0.721748	0.751425	0.996898	0.936862	13.3	0.194885	0.193999	0.331931	0.127906	0.0672815	NaN	NaN	NaN	0.060463	0.225131
13.4	0.918383	0.881412	0.903454	0.908141	0.881155	0.826147	0.788632	0.702864	0.742527	0.703678	0.811584	0.687105	0.802032	0.826034	0.797241	0.718381	0.814688	0.692335	13.4	0.895487	0.914175	0.883264	0.954822	0.929422	0.961241	0.950151	0.724797	0.755601	0.996724	0.941781	13.4	0.195587	0.197038	0.342319	0.128548	0.068923	NaN	NaN	NaN	0.0625212	0.231686
13.5	0.915075	0.882164	0.901694	0.908952	0.878771	0.827426	0.787457	0.705887	0.739388	0.701901	0.808739	0.688823	0.804971	0.827657	0.795152	0.719371	0.809883	0.679814	13.5	0.89452	0.916811	0.882392	0.954006	0.92918	0.960826	0.950314	0.726399	0.761064	0.99662	0.946319	13.5	0.196623	0.200795	0.353676	0.129249	0.0709074	NaN	NaN	NaN	0.0646281	0.238854
13.6	0.911692	0.882844	0.899583	0.909468	0.876178	0.828508	0.785998	0.708172	0.736318	0.700848	0.805777	0.690392	0.807952	0.82922	0.793893	0.720984	0.805165	0.666914	13.6	0.893726	0.918844	0.882288	0.953251	0.929098	0.96011	0.950429	0.727796	0.766885	0.996618	0.950762	13.6	0.197598	0.204927	0.365588	0.130095	0.0730486	NaN	NaN	NaN	0.0666138	0.246559
13.7	0.908208	0.883351	0.897058	0.909619	0.873327	0.829362	0.784248	0.70979	0.732883	0.70037	0.802768	0.691821	0.810793	0.830735	0.793617	0.722293	0.800461	0.653538	13.7	0.892955	0.920165	0.882942	0.952583	0.928992	0.959543	0.950839	0.729212	0.771576	0.996628	0.955564	13.7	0.197746	0.209192	0.376997	0.131069	0.0752187	NaN	NaN	NaN	0.0686619	0.254827
13.8	0.904653	0.883868	0.893789	0.909658	0.870143	0.82992	0.782224	0.710954	0.729331	0.700439	0.79981	0.693069	0.813122	0.832186	0.794687	0.723375	0.795639	0.639588	13.8	0.892098	0.920879	0.883754	0.952037	0.928594	0.959499	0.951055	0.731134	0.774807	0.996591	0.960167	13.8	0.197207	0.213386	0.387091	0.132233	0.0776166	NaN	NaN	NaN	0.0707308	0.263574
13.9	0.901091	0.884693	0.889508	0.909551	0.866593	0.830139	0.779967	0.711676	0.725978	0.701015	0.797048	0.694023	0.814128	0.83353	0.797212	0.724459	0.790689	0.625042	13.9	0.891083	0.921341	0.884373	0.95156	0.927907	0.959668	0.95113	0.731867	0.777038	0.99652	0.96393	13.9	0.196567	0.217917	0.39619	0.133495	0.0799965	0.0915057	0.174198	0.219306	0.0730375	0.27257
14	0.89723	0.885635	0.884347	0.909326	0.862899	0.830071	0.777482	0.711978	0.722813	0.702031	0.794168	0.694421	0.812931	0.834642	0.800474	0.725514	0.785614	0.610034	14	0.889891	0.921727	0.884649	0.951134	0.926953	0.959316	0.951591	0.730918	0.779065	0.996476	0.966858	14	0.196121	0.223235	0.405508	0.134718	0.0825752	0.0942875	0.180237	0.226054	0.0757103	0.281789
14.1	0.8932	0.886714	0.878581	0.909031	0.858913	0.829883	0.774776	0.71197	0.71969	0.703434	0.790914	0.694143	0.808446	0.835384	0.804024	0.726579	0.780321	0.594795	14.1	0.888594	0.922097	0.884493	0.950703	0.925846	0.958833	0.951842	0.731185	0.785058	0.996465	0.969673	14.1	0.196238	0.229199	0.415649	0.135985	0.0852405	0.0971998	0.186788	0.233154	0.0785287	0.291236
14.2	0.889295	0.887912	0.872444	0.908817	0.854487	0.829659	0.771814	0.711787	0.716555	0.705293	0.78733	0.693602	0.800741	0.835159	0.807193	0.727598	0.774832	0.579299	14.2	0.887349	0.922489	0.883865	0.950214	0.924663	0.958336	0.951603	0.730859	0.790566	0.996489	0.972549	14.2	0.197235	0.236028	0.426563	0.137349	0.0881823	0.100433	0.193845	0.241729	0.0815937	0.300674
14.3	0.885319	0.889106	0.866087	0.908599	0.84979	0.829467	0.768603	0.711662	0.713395	0.707604	0.783705	0.692972	0.793266	0.832261	0.809965	0.7287	0.769095	0.563535	14.3	0.886269	0.922932	0.882766	0.949703	0.923321	0.95776	0.950973	0.72954	0.793724	0.996482	0.975204	14.3	0.199018	0.243946	0.438463	0.13873	0.0914704	0.104168	0.201681	0.250784	0.0851261	0.310095
14.4	0.881553	0.890025	0.859759	0.90799	0.845044	0.829301	0.765217	0.711377	0.710367	0.710244	0.78012	0.692281	0.786011	0.826555	0.812679	0.729921	0.763113	0.547432	14.4	0.885416	0.923339	0.881371	0.949203	0.921774	0.957211	0.950476	0.729493	0.794792	0.996399	0.977643	14.4	0.201391	0.252905	0.4516	0.140304	0.0950283	0.10824	0.210204	0.260095	0.0890355	0.319887
14.5	0.878207	0.890662	0.85357	0.906699	0.840418	0.829055	0.761753	0.710885	0.707372	0.713145	0.776495	0.691704	0.779	0.820844	0.815459	0.731255	0.757012	0.530827	14.5	0.884818	0.923671	0.879851	0.94875	0.920046	0.956915	0.950215	0.73016	0.795129	0.996306	0.979746	14.5	0.204675	0.263283	0.466239	0.142124	0.0988444	0.11239	0.219313	0.270135	0.0932014	0.330183
14.6	0.874761	0.890796	0.847248	0.904766	0.836027	0.828577	0.75829	0.710229	0.704205	0.716254	0.772395	0.691108	0.77224	0.815213	0.818161	0.732612	0.7509	0.513816	14.6	0.884443	0.923922	0.878378	0.948406	0.918202	0.956687	0.949819	0.731019	0.796212	0.996227	0.981744	14.6	0.209114	0.275016	0.481402	0.144179	0.102642	0.116861	0.22895	0.280237	0.0976301	0.340513
14.7	0.870762	0.89031	0.840904	0.902142	0.831868	0.827831	0.754948	0.709475	0.700961	0.719546	0.76762	0.690371	0.765769	0.809536	0.820427	0.733915	0.744848	0.496472	14.7	0.884219	0.924009	0.877113	0.948219	0.916388	0.956453	0.949456	0.731851	0.796815	0.996143	0.983638	14.7	0.214468	0.288048	0.495331	0.146447	0.1066	0.121722	0.239143	0.290808	0.102536	0.351006
14.8	0.866006	0.88912	0.834867	0.898786	0.827974	0.826846	0.751685	0.708735	0.697741	0.72298	0.762348	0.689526	0.75953	0.803709	0.822106	0.735127	0.738731	0.479186	14.8	0.884054	0.923877	0.876198	0.948146	0.914815	0.956401	0.948621	0.731488	0.795427	0.996137	0.985464	14.8	0.220259	0.301797	0.507704	0.148889	0.11118	0.126875	0.249825	0.301864	0.107944	0.361968
14.9	0.860661	0.887761	0.829222	0.894849	0.824264	0.825691	0.748421	0.708039	0.694827	0.726368	0.757068	0.688616	0.753433	0.797671	0.823068	0.736293	0.73215	0.462024	14.9	0.883913	0.923394	0.8757	0.948061	0.913663	0.956617	0.947621	0.72653	0.793096	0.996159	0.986962	14.9	0.225695	0.315048	0.519071	0.151709	0.116028	0.132256	0.26076	0.313173	0.113742	0.373183
15	0.85501	0.886452	0.824132	0.890558	0.820225	0.824395	0.745135	0.707362	0.692267	0.729714	0.751861	0.687715	0.74755	0.791431	0.823253	0.73754	0.724824	0.445335	15	0.883849	0.922574	0.875529	0.947878	0.912895	0.956815	0.947348	0.720185	0.79037	0.996167	0.988291	15	0.230534	0.327319	0.530795	0.154858	0.121056	0.137869	0.271882	0.325182	0.119918	0.384936
15.1	0.849557	0.885085	0.819511	0.885934	0.815793	0.823062	0.741842	0.706719	0.689802	0.733225	0.746586	0.68687	0.741917	0.784985	0.822505	0.738571	0.716576	0.429141	15.1	0.883939	0.921603	0.875554	0.947651	0.912337	0.95615	0.947017	0.715557	0.78798	0.996102	0.989643	15.1	0.235351	0.339163	0.543318	0.15803	0.12607	0.143853	0.283667	0.337978	0.125752	0.397375
15.2	0.844542	0.883492	0.815137	0.881176	0.811038	0.821779	0.738554	0.706077	0.687375	0.736821	0.74121	0.686044	0.736423	0.77826	0.820885	0.739335	0.707353	0.413481	15.2	0.884156	0.92061	0.875667	0.947408	0.911868	0.955141	0.946099	0.712409	0.78675	0.99598	0.99092	15.2	0.240745	0.351558	0.55593	0.161016	0.131431	0.150633	0.296433	0.350737	0.131308	0.40994
15.3	0.840044	0.881763	0.810617	0.876275	0.80617	0.820509	0.735354	0.705433	0.685086	0.740414	0.73574	0.68517	0.731027	0.771286	0.818422	0.739961	0.697447	0.398562	15.3	0.884399	0.91961	0.875717	0.9472	0.911391	0.954244	0.944779	0.70779	0.78536	0.995865	0.992165	15.3	0.247083	0.365018	0.568768	0.164052	0.137076	0.157879	0.309832	0.364165	0.136756	0.422214
15.4	0.835685	0.879876	0.805658	0.871079	0.801231	0.81921	0.732282	0.704805	0.683102	0.743979	0.730281	0.684262	0.725481	0.764157	0.815263	0.74058	0.687138	0.384678	15.4	0.88461	0.91849	0.875655	0.947021	0.910955	0.953605	0.943676	0.700967	0.782596	0.995802	0.993415	15.4	0.254165	0.379325	0.581965	0.167361	0.142875	0.165157	0.324101	0.378346	0.142477	0.434714
15.5	0.831006	0.877856	0.800325	0.865692	0.796234	0.817858	0.729344	0.704207	0.681394	0.747186	0.724862	0.683227	0.719921	0.757008	0.811665	0.741097	0.676844	0.372	15.5	0.88479	0.917031	0.875328	0.94686	0.910648	0.953382	0.943091	0.694291	0.778907	0.995773	0.994501	15.5	0.261491	0.394134	0.595373	0.170934	0.149114	0.172663	0.338836	0.392758	0.148417	0.448014
15.6	0.825897	0.876063	0.795192	0.860531	0.791302	0.81648	0.726529	0.703624	0.679823	0.750018	0.71949	0.681906	0.714398	0.749961	0.80771	0.741366	0.666711	0.36055	15.6	0.884925	0.914995	0.874778	0.946694	0.910436	0.953302	0.942634	0.689021	0.773956	0.995764	0.995182	15.6	0.268501	0.408889	0.609368	0.174468	0.155756	0.180691	0.354306	0.407143	0.154772	0.461957
15.7	0.820608	0.874624	0.790553	0.855415	0.78643	0.815081	0.72382	0.703019	0.678257	0.75245	0.714109	0.680141	0.708918	0.743086	0.80337	0.741352	0.656757	0.350183	15.7	0.88494	0.912403	0.874108	0.94648	0.91024	0.953336	0.942612	0.6878	0.770312	0.995743	0.995656	15.7	0.27541	0.423521	0.624311	0.177733	0.162708	0.188998	0.369877	0.421048	0.161397	0.476116
15.8	0.815044	0.87309	0.786582	0.85032	0.781796	0.813638	0.721225	0.702369	0.676667	0.754402	0.708715	0.677937	0.703474	0.736357	0.798595	0.741117	0.647047	0.340727	15.8	0.884637	0.909634	0.873585	0.946204	0.910062	0.953433	0.942677	0.687795	0.766411	0.995719	0.996066	15.8	0.282598	0.43816	0.639587	0.180799	0.169745	0.197741	0.38562	0.435247	0.167821	0.490238
15.9	0.809281	0.871339	0.783546	0.845347	0.777394	0.812141	0.718744	0.701694	0.675076	0.756202	0.703434	0.675328	0.698079	0.729781	0.793272	0.740707	0.637509	0.332255	15.9	0.884045	0.90691	0.873211	0.945905	0.909915	0.953782	0.942647	0.686413	0.762174	0.995726	0.996379	15.9	0.290019	0.452745	0.654309	0.183759	0.176997	0.207216	0.402297	0.450088	0.174478	0.503969
16	0.803462	0.869234	0.781689	0.840512	0.772837	0.810566	0.716291	0.700981	0.673523	0.75803	0.698094	0.672238	0.692753	0.723344	0.78716	0.740194	0.628124	0.324824	16	0.883621	0.904321	0.872977	0.945573	0.909849	0.954338	0.942433	0.683509	0.759773	0.995756	0.996499	16	0.297791	0.467362	0.667944	0.187252	0.184549	0.217404	0.419583	0.465151	0.181648	0.517167
16.1	0.797707	0.866707	0.780577	0.835539	0.767797	0.808923	0.713883	0.700218	0.671887	0.759651	0.692653	0.668465	0.687175	0.717002	0.780084	0.739518	0.618825	0.318217	16.1	0.88357	0.901983	0.873027	0.945267	0.909968	0.954955	0.94203	0.679821	0.757194	0.995755	0.996517	16.1	0.306243	0.482323	0.680075	0.191877	0.19211	0.228416	0.437451	0.480766	0.189015	0.530043
16.2	0.792116	0.863843	0.779434	0.830174	0.762306	0.807241	0.711555	0.699509	0.670102	0.76063	0.687267	0.663407	0.681169	0.710724	0.771971	0.738415	0.609529	0.312438	16.2	0.883831	0.89997	0.873351	0.944993	0.910278	0.955106	0.941874	0.675683	0.753032	0.995742	0.996527	16.2	0.315626	0.497798	0.690854	0.197427	0.200444	0.239847	0.455581	0.496795	0.196395	0.542694
16.3	0.786904	0.860806	0.778029	0.82434	0.75651	0.805587	0.709385	0.698875	0.668196	0.760798	0.682135	0.655417	0.674689	0.70456	0.763146	0.73624	0.600309	0.307831	16.3	0.88418	0.898259	0.87384	0.944783	0.910746	0.9546	0.942069	0.672337	0.749489	0.995791	0.996507	16.3	0.325556	0.513086	0.700679	0.203323	0.209406	0.251388	0.474103	0.513721	0.20382	0.555222
16.4	0.782115	0.857658	0.776348	0.81809	0.750606	0.803974	0.707345	0.698324	0.666229	0.760456	0.677388	0.645822	0.667763	0.698586	0.753768	0.732573	0.591021	0.304576	16.4	0.884345	0.896785	0.874356	0.944658	0.91135	0.954077	0.942186	0.670034	0.748267	0.995916	0.99654	16.4	0.335559	0.527576	0.709753	0.209254	0.218621	0.263639	0.493614	0.531873	0.211761	0.567825
16.5	0.777398	0.85426	0.774572	0.811385	0.744861	0.802377	0.705453	0.697884	0.664248	0.759818	0.67293	0.635768	0.660508	0.692797	0.743945	0.728061	0.581876	0.302625	16.5	0.883927	0.895477	0.874772	0.944619	0.911971	0.954146	0.941924	0.6685	0.745341	0.996016	0.996583	16.5	0.3456	0.541347	0.718323	0.215065	0.228037	0.276562	0.513685	0.550326	0.220079	0.58088
16.6	0.772406	0.850485	0.772668	0.804343	0.739644	0.80078	0.703764	0.697526	0.662136	0.758657	0.668619	0.625764	0.653073	0.687101	0.733746	0.722757	0.573142	0.301481	16.6	0.881895	0.894304	0.874979	0.944632	0.912555	0.954565	0.94145	0.666701	0.741964	0.99599	0.996634	16.6	0.356042	0.55492	0.726598	0.220718	0.238017	0.290251	0.534481	0.569194	0.228897	0.594297
16.7	0.76714	0.846451	0.770439	0.796952	0.735088	0.799235	0.702235	0.697251	0.660124	0.75719	0.6645	0.616012	0.645507	0.681449	0.723157	0.717609	0.565044	0.3011	16.7	0.878555	0.893293	0.875075	0.944662	0.913114	0.954852	0.940976	0.664268	0.740146	0.995888	0.996668	16.7	0.367393	0.568652	0.73487	0.22624	0.248507	0.30464	0.555769	0.588982	0.238026	0.759726
16.8	0.761924	0.842621	0.768087	0.789489	0.73112	0.797819	0.700822	0.697029	0.65813	0.755566	0.66055	0.606565	0.63765	0.675839	0.712018	0.712658	0.557666	0.301524	16.8	0.874725	0.892375	0.875263	0.944691	0.913769	0.954518	0.940813	0.662612	0.739981	0.995765	0.996709	16.8	0.379591	0.582603	0.7435	0.232033	0.259186	0.319914	0.577407	0.60906	0.247537	0.7722
16.9	0.75681	0.839111	0.765834	0.782122	0.727823	0.796552	0.699506	0.696918	0.656079	0.753808	0.656612	0.597398	0.629546	0.670266	0.700012	0.707924	0.551055	0.302863	16.9	0.870691	0.891486	0.875529	0.944634	0.914522	0.95413	0.940623	0.662784	0.740003	0.995657	0.996741	16.9	0.392399	0.596627	0.752398	0.238491	0.27058	0.335745	0.599092	0.628542	0.256902	0.784155
17	0.751747	0.835826	0.76374	0.774863	0.724692	0.79539	0.698313	0.696947	0.65397	0.751863	0.652917	0.588557	0.620946	0.664733	0.687606	0.703344	0.54523	0.305218	17	0.866712	0.890599	0.875815	0.944468	0.915283	0.954036	0.94022	0.664113	0.740111	0.99556	0.996749	17	0.406112	0.61069	0.76081	0.245743	0.282448	0.352237	0.620531	0.647742	0.266298	0.795465
17.1	0.74669	0.832491	0.76187	0.767596	0.721563	0.794236	0.697293	0.697203	0.651806	0.749653	0.64972	0.580065	0.612092	0.659337	0.67502	0.698896	0.540263	0.308397	17.1	0.863062	0.889759	0.876279	0.944249	0.916063	0.953821	0.939921	0.662537	0.73634	0.995454	0.996728	17.1	0.420525	0.624653	0.768437	0.253639	0.295283	0.369763	0.641888	0.666812	0.275643	0.806095
17.2	0.741596	0.829102	0.760598	0.760199	0.718377	0.79304	0.696501	0.697553	0.64961	0.747171	0.64674	0.571879	0.603082	0.654404	0.662883	0.69452	0.535937	0.312365	17.2	0.859857	0.888978	0.877085	0.944084	0.916915	0.953439	0.939513	0.661212	0.732738	0.995333	0.996697	17.2	0.435241	0.638415	0.775697	0.261832	0.309226	0.3876	0.663314	0.685247	0.28475	0.816338
17.3	0.736439	0.825377	0.759879	0.752599	0.715137	0.791768	0.696	0.697864	0.647465	0.744459	0.643203	0.563881	0.593926	0.649297	0.651193	0.690137	0.53219	0.317165	17.3	0.857128	0.888239	0.878201	0.944029	0.917911	0.953093	0.939273	0.661076	0.730795	0.995289	0.996651	17.3	0.450077	0.651961	0.782638	0.270194	0.324002	0.405415	0.684148	0.703418	0.294146	0.826526
17.4	0.730974	0.821126	0.759294	0.744941	0.711777	0.790386	0.695765	0.698142	0.64542	0.741652	0.63911	0.556221	0.584648	0.644212	0.639302	0.685719	0.528953	0.322916	17.4	0.854837	0.88759	0.879459	0.94407	0.919033	0.952964	0.939347	0.659888	0.729895	0.9953	0.996612	17.4	0.464196	0.664577	0.788742	0.278819	0.33923	0.423953	0.704353	0.721033	0.30361	0.836277
17.5	0.725627	0.816318	0.75863	0.737318	0.70849	0.788913	0.695698	0.698316	0.643632	0.738888	0.634947	0.548907	0.575317	0.639297	0.626954	0.681381	0.526291	0.329702	17.5	0.852926	0.88708	0.880718	0.944143	0.920212	0.952985	0.939484	0.658248	0.728465	0.995277	0.996561	17.5	0.475557	0.674415	0.793692	0.28808	0.354352	0.443921	0.724458	0.738406	0.313519	0.845005
17.6	0.720956	0.810862	0.75812	0.729767	0.705517	0.787455	0.695718	0.698372	0.642059	0.73621	0.631048	0.541978	0.566154	0.634627	0.614342	0.676993	0.524346	0.337363	17.6	0.851292	0.886725	0.881837	0.944175	0.921323	0.953315	0.939622	0.656412	0.726522	0.995214	0.99647	17.6	0.484856	0.681466	0.797695	0.298006	0.370234	0.465312	0.744071	0.755306	0.323703	0.852652
17.7	0.71683	0.805069	0.757693	0.722686	0.702786	0.786052	0.695762	0.698303	0.64054	0.733715	0.627694	0.535417	0.556894	0.630201	0.601303	0.672506	0.523143	0.345795	17.7	0.849765	0.886483	0.882646	0.944152	0.922359	0.953769	0.939416	0.654183	0.726577	0.995158	0.996398	17.7	0.494794	0.687778	0.80135	0.30858	0.386198	0.48719	0.762886	0.771428	0.333891	0.859586
17.8	0.7135	0.799331	0.756767	0.716293	0.700224	0.784704	0.695747	0.698119	0.639049	0.731408	0.62484	0.52902	0.547363	0.626008	0.588197	0.668186	0.522632	0.354738	17.8	0.848207	0.886297	0.883178	0.944073	0.923338	0.953986	0.939673	0.65168	0.726194	0.995016	0.996327	17.8	0.505891	0.694132	0.805134	0.319179	0.402154	0.509418	0.780715	0.787198	0.344217	0.86593
17.9	0.7108	0.793356	0.755051	0.710569	0.697948	0.78338	0.695708	0.697805	0.637287	0.729421	0.622295	0.522752	0.537878	0.622006	0.575212	0.664175	0.523086	0.364114	17.9	0.846652	0.886121	0.883448	0.943981	0.924246	0.953639	0.940174	0.648556	0.723913	0.994847	0.996236	17.9	0.518336	0.701279	0.80885	0.329232	0.418317	0.531697	0.798172	0.802541	0.354945	0.872061
18	0.708244	0.787103	0.752413	0.705389	0.696043	0.782066	0.695713	0.697396	0.63522	0.72781	0.619958	0.51653	0.529042	0.618101	0.562392	0.660424	0.524701	0.373483	18	0.84515	0.885962	0.883479	0.943891	0.9251	0.952946	0.939845	0.645537	0.721052	0.99474	0.99617	18	0.532104	0.709575	0.812415	0.339385	0.433119	0.553907	0.815346	0.816901	0.365824	0.878046
18.1	0.70509	0.780629	0.749218	0.700554	0.694525	0.780701	0.695789	0.696946	0.633204	0.726626	0.617771	0.510416	0.520655	0.614217	0.549966	0.657274	0.52758	0.382926	18.1	0.843553	0.885816	0.883466	0.943829	0.925916	0.952204	0.938657	0.642456	0.719634	0.994717	0.996134	18.1	0.546684	0.71857	0.816095	0.350409	0.443676	0.576336	0.831866	0.830634	0.377254	0.883604
18.2	0.701153	0.774188	0.745719	0.69581	0.69333	0.779293	0.695929	0.696524	0.631412	0.725914	0.615696	0.504498	0.512538	0.610377	0.537872	0.654714	0.531836	0.39252	18.2	0.841576	0.885618	0.883481	0.943795	0.926711	0.95165	0.937458	0.641925	0.719551	0.994742	0.996079	18.2	0.561319	0.727172	0.819718	0.362475	0.451565	0.598234	0.847464	0.844283	0.389818	0.88873
18.3	0.696212	0.768023	0.742353	0.691318	0.692358	0.77785	0.696131	0.69615	0.629811	0.7255	0.61366	0.498845	0.504721	0.606872	0.525843	0.652545	0.537259	0.40217	18.3	0.83883	0.885373	0.883534	0.943762	0.927506	0.951362	0.936866	0.642439	0.719693	0.994707	0.995999	18.3	0.575039	0.734596	0.823127	0.375534	0.675378	0.619725	0.862101	0.857375	0.403374	0.893316
18.4	0.690754	0.762114	0.740478	0.686953	0.691538	0.776375	0.696438	0.695773	0.628264	0.725232	0.611706	0.493478	0.497446	0.603423	0.513703	0.650479	0.543508	0.411638	18.4	0.835489	0.885196	0.883561	0.943744	0.928314	0.951343	0.936614	0.644158	0.720223	0.994598	0.995922	18.4	0.587957	0.741257	0.82684	0.389452	0.693935	0.641055	0.875762	0.870049	0.41732	0.89719
18.5	0.685696	0.756334	0.740329	0.682695	0.690828	0.774907	0.696814	0.695294	0.626618	0.725181	0.609883	0.488412	0.490486	0.599709	0.501407	0.648418	0.55014	0.420887	18.5	0.831976	0.885376	0.883593	0.943771	0.929195	0.951394	0.936597	0.647375	0.721561	0.994516	0.995875	18.5	0.600268	0.747667	0.831199	0.404125	0.711945	0.661797	0.888695	0.882061	0.430796	0.900216
18.6	0.681722	0.75123	0.741121	0.678509	0.689953	0.773532	0.697203	0.694665	0.624793	0.725365	0.608179	0.483778	0.483835	0.595561	0.488974	0.64626	0.556958	0.429858	18.6	0.828603	0.886144	0.883745	0.943861	0.930205	0.951397	0.936708	0.648647	0.723404	0.994467	0.99585	18.6	0.611539	0.753954	0.835017	0.419714	0.72905	0.681651	0.900894	0.893589	0.441862	0.902643
18.7	0.678661	0.747206	0.742087	0.674575	0.688799	0.772311	0.697604	0.693873	0.623011	0.725868	0.606621	0.479665	0.477493	0.591146	0.476517	0.643588	0.563923	0.438634	18.7	0.825626	0.887532	0.884077	0.944025	0.931313	0.951389	0.936292	0.645509	0.722556	0.9944	0.995834	18.7	0.622943	0.760163	0.837238	0.436136	0.74544	0.701301	0.912761	0.905206	0.451122	0.902174
18.8	0.67597	0.74421	0.742717	0.670891	0.687305	0.771215	0.698008	0.692903	0.621608	0.726681	0.605285	0.476019	0.471386	0.586649	0.464054	0.640209	0.571013	0.447323	18.8	0.823297	0.889208	0.884547	0.944263	0.932433	0.951421	0.935881	0.641448	0.721424	0.994292	0.995836	18.8	0.635414	0.766118	0.838253	0.452827	0.761017	0.721326	0.924183	0.916082	0.635822	0.90141
18.9	0.673115	0.741762	0.74252	0.667321	0.685892	0.77016	0.69842	0.69178	0.620384	0.727422	0.604175	0.472871	0.465469	0.582229	0.451741	0.635982	0.578165	0.455917	18.9	0.821566	0.890897	0.885146	0.944553	0.933515	0.951355	0.935833	0.639054	0.719638	0.994196	0.995869	18.9	0.648737	0.771452	0.838685	0.469128	0.775861	0.740932	0.934468	0.926139	0.651238	0.900437
19	0.669744	0.739362	0.740735	0.663977	0.684884	0.769096	0.698928	0.690584	0.619134	0.727808	0.603384	0.470369	0.459739	0.578031	0.440038	0.631328	0.585331	0.464443	19	0.819993	0.892452	0.885882	0.944856	0.934532	0.951102	0.935885	0.637966	0.715559	0.994147	0.99591	19	0.662051	0.775722	0.839153	0.484789	0.790575	0.759589	0.943566	0.935543	0.666845	0.899438
19.1	0.665834	0.736779	0.737476	0.661675	0.684258	0.767996	0.699489	0.689384	0.617867	0.727833	0.602907	0.468789	0.454584	0.574137	0.429094	0.62694	0.592585	0.472812	19.1	0.818371	0.893796	0.886686	0.945118	0.935437	0.950755	0.935764	0.638407	0.71176	0.994169	0.995972	19.1	0.674606	0.779412	0.840521	0.500148	0.804293	0.776691	0.951734	0.944205	0.682841	0.898464
19.2	0.661454	0.733735	0.733239	0.66036	0.683625	0.766823	0.700037	0.688193	0.616525	0.727585	0.602591	0.468913	0.450211	0.570585	0.418865	0.623077	0.59998	0.481118	19.2	0.816767	0.894817	0.88746	0.945338	0.936259	0.950657	0.935524	0.639709	0.709596	0.994212	0.996027	19.2	0.686425	0.782805	0.843004	0.515548	0.817066	0.793203	0.959718	0.951765	0.698965	0.897412
19.3	0.656714	0.729543	0.72867	0.659837	0.682602	0.765538	0.700462	0.687005	0.614974	0.727226	0.602346	0.472594	0.446755	0.56738	0.409057	0.61972	0.607364	0.489235	19.3	0.815335	0.895493	0.888026	0.945473	0.937002	0.950655	0.935461	0.641075	0.709224	0.994176	0.996064	19.3	0.698122	0.786462	0.845828	0.531311	0.828858	0.809636	0.967299	0.958045	0.714152	0.896269
19.4	0.651894	0.724387	0.72382	0.659664	0.681032	0.764187	0.700823	0.685806	0.612999	0.726816	0.60214	0.478371	0.444231	0.564585	0.399599	0.616865	0.614884	0.496998	19.4	0.814173	0.89588	0.888294	0.945477	0.937674	0.950556	0.935547	0.64192	0.70882	0.994012	0.996038	19.4	0.709881	0.790621	0.848353	0.547336	0.839981	0.825311	0.973694	0.963207	0.728819	0.895
19.5	0.647389	0.719127	0.718991	0.660085	0.678849	0.762827	0.70117	0.684587	0.610308	0.72626	0.602064	0.484936	0.442529	0.562265	0.39038	0.614544	0.622434	0.504278	19.5	0.813736	0.896063	0.888392	0.945378	0.938384	0.950125	0.935807	0.642447	0.708343	0.993832	0.996011	19.5	0.721031	0.794773	0.85067	0.563208	0.850743	0.840028	0.978725	0.967774	0.743117	0.893513
19.6	0.643906	0.714066	0.714569	0.661194	0.675721	0.761512	0.701525	0.683398	0.606859	0.725607	0.602102	0.491777	0.441422	0.560331	0.381255	0.61274	0.629806	0.511634	19.6	0.814917	0.896103	0.88857	0.945223	0.939224	0.949637	0.935748	0.644457	0.707076	0.993679	0.996006	19.6	0.730492	0.798258	0.852782	0.578641	0.860576	0.853997	0.982886	0.971658	0.757048	0.891947
19.7	0.641404	0.709509	0.710633	0.662791	0.671615	0.760309	0.702013	0.682287	0.602579	0.724911	0.602084	0.498674	0.440982	0.558671	0.371951	0.61131	0.636832	0.519299	19.7	0.817135	0.896145	0.888807	0.945063	0.94026	0.949337	0.935439	0.647922	0.704896	0.993605	0.996029	19.7	0.738708	0.801124	0.85492	0.594251	0.86993	0.865879	0.985455	0.973789	0.770445	0.890534
19.8	0.639439	0.705142	0.707412	0.664234	0.666804	0.759295	0.702721	0.681258	0.596522	0.72407	0.602028	0.505511	0.441381	0.557139	0.362671	0.610067	0.643528	0.527404	19.8	0.819486	0.89637	0.888947	0.944888	0.941454	0.949188	0.934994	0.651151	0.703419	0.993583	0.996066	19.8	0.746548	0.803207	0.857615	0.610291	0.879146	0.875307	0.98688	0.974562	0.782921	0.88929
19.9	0.637651	0.700439	0.705388	0.665056	0.661501	0.758682	0.703699	0.680278	0.589411	0.723054	0.602087	0.51224	0.442364	0.555697	0.353679	0.608891	0.649852	0.535961	19.9	0.821776	0.896783	0.888957	0.944728	0.942774	0.948837	0.934643	0.653938	0.703541	0.993566	0.996097	19.9	0.754363	0.804606	0.86057	0.626512	0.888205	0.935112	0.961822	0.955733	0.793644	0.888133
20	0.636256	0.695596	0.704267	0.664902	0.655853	0.758465	0.704965	0.679372	0.582301	0.721928	0.602417	0.518851	0.444146	0.554349	0.345122	0.607827	0.655791	0.54479	20	0.824105	0.897304	0.888934	0.944613	0.944217	0.948328	0.93437	0.655674	0.703883	0.993487	0.996075	20	0.761749	0.806132	0.863306	0.642707	0.898332	0.935765	0.958905	0.953051	0.802452	0.887131
20.1	0.635047	0.690776	0.703651	0.663514	0.650281	0.758473	0.706513	0.67843	0.575724	0.720806	0.602907	0.525335	0.446558	0.553114	0.337137	0.606907	0.661356	0.553739	20.1	0.826406	0.897807	0.888888	0.94456	0.945686	0.948145	0.934203	0.655851	0.702948	0.99343	0.996045	20.1	0.768314	0.80799	0.865496	0.658751	0.912574	0.935641	0.95611	0.949857	0.80861	0.886286
20.2	0.63357	0.686029	0.70336	0.661417	0.645201	0.758628	0.708278	0.677459	0.569761	0.719722	0.603785	0.531634	0.449589	0.551656	0.329631	0.606284	0.666745	0.562764	20.2	0.828498	0.898225	0.88882	0.944511	0.947102	0.94836	0.934058	0.653383	0.700543	0.993415	0.996023	20.2	0.774404	0.810069	0.867221	0.674773	0.929369	0.935228	0.953345	0.94624	0.813313	0.885578
20.3	0.632103	0.681595	0.703502	0.659601	0.640677	0.758891	0.710213	0.676476	0.564351	0.718651	0.605425	0.53775	0.453173	0.550635	0.32244	0.606144	0.67211	0.571888	20.3	0.830165	0.898564	0.888748	0.944384	0.948399	0.948664	0.933601	0.650389	0.697208	0.993399	0.996061	20.3	0.780131	0.812084	0.868476	0.690814	0.932086	0.934592	0.950492	0.942357	0.817792	0.884913
20.4	0.630337	0.678186	0.703887	0.658358	0.636875	0.759275	0.712293	0.675455	0.559282	0.717492	0.607592	0.543585	0.457315	0.54988	0.315815	0.606583	0.677447	0.581112	20.4	0.831286	0.898846	0.888696	0.944119	0.949575	0.948714	0.932606	0.648061	0.694391	0.993407	0.996118	20.4	0.786681	0.814271	0.86972	0.706202	0.93492	0.933293	0.947211	0.938196	0.821686	0.884229
20.5	0.627826	0.676232	0.704423	0.657712	0.633702	0.759886	0.714443	0.67451	0.554288	0.716041	0.609821	0.549165	0.462031	0.549197	0.309911	0.607543	0.682578	0.590785	20.5	0.832011	0.899087	0.888683	0.943752	0.95067	0.948421	0.931774	0.64701	0.693523	0.993418	0.99617	20.5	0.795496	0.817602	0.871402	0.719923	0.937587	0.932499	0.94419	0.934108	0.824958	0.883584
20.6	0.624547	0.675658	0.704691	0.657483	0.631088	0.76071	0.716597	0.673641	0.549543	0.714254	0.61211	0.554449	0.467	0.548475	0.304442	0.609106	0.687337	0.600937	20.6	0.832552	0.899226	0.88869	0.943303	0.951792	0.947866	0.930864	0.648192	0.692887	0.993416	0.996215	20.6	0.805388	0.822041	0.873476	0.731731	0.940152	0.932558	0.941304	0.930295	0.830509	0.883061
20.7	0.621272	0.675689	0.704605	0.657529	0.629257	0.76165	0.718638	0.672811	0.545108	0.712113	0.614465	0.559463	0.472205	0.547698	0.299566	0.611234	0.691821	0.611388	20.7	0.833004	0.899262	0.888783	0.942764	0.952892	0.947286	0.930039	0.650258	0.689291	0.993389	0.996237	20.7	0.813551	0.825554	0.875765	0.742013	0.942993	0.932581	0.938546	0.926239	0.837538	0.882682
20.8	0.618211	0.675536	0.704691	0.657881	0.627953	0.762725	0.720644	0.672011	0.541071	0.709727	0.617007	0.56434	0.477717	0.546811	0.295062	0.613583	0.696257	0.621961	20.8	0.833436	0.899253	0.888811	0.942125	0.953908	0.946845	0.929588	0.652823	0.685573	0.993387	0.996261	20.8	0.819932	0.827573	0.878102	0.752294	0.945968	0.93165	0.936065	0.92238	0.836992	0.88253
20.9	0.615714	0.674863	0.705482	0.658778	0.626649	0.763996	0.722682	0.671274	0.537558	0.707157	0.619811	0.569134	0.483322	0.545726	0.290906	0.616128	0.700667	0.63254	20.9	0.83377	0.89921	0.888821	0.941356	0.954828	0.946672	0.929155	0.655773	0.683566	0.993406	0.996305	20.9	0.824684	0.828208	0.880384	0.76308	0.948939	0.930204	0.93367	0.918259	0.836549	0.882627
21	0.613968	0.673404	0.706954	0.660052	0.625001	0.76546	0.72469	0.670622	0.534568	0.704537	0.623069	0.573823	0.488366	0.544827	0.287147	0.61888	0.705091	0.643094	21	0.834026	0.899055	0.888901	0.94051	0.955636	0.946913	0.929142	0.65953	0.68328	0.993397	0.996342	21	0.828157	0.82747	0.882569	0.773989	0.951486	0.928308	0.931474	0.914028	0.834961	0.882888
21.1	0.612687	0.671572	0.708683	0.661529	0.622779	0.767122	0.726635	0.670013	0.531982	0.701849	0.626509	0.578307	0.492978	0.544347	0.283723	0.621771	0.709608	0.653678	21.1	0.834328	0.898766	0.889025	0.939608	0.956248	0.947533	0.929585	0.664049	0.68293	0.993363	0.996348	21.1	0.830616	0.825622	0.884598	0.784444	0.953641	0.926539	0.929071	0.909529	0.833081	0.883277
21.2	0.611742	0.669653	0.710775	0.663325	0.61979	0.768898	0.728556	0.669409	0.529719	0.698853	0.630064	0.582645	0.497406	0.544298	0.2806	0.624749	0.714116	0.664265	21.2	0.834954	0.898431	0.88913	0.938537	0.956559	0.94798	0.930104	0.666302	0.680836	0.993285	0.996323	21.2	0.832296	0.823216	0.886438	0.793285	0.955593	0.924678	0.926407	0.905381	0.831628	0.883753
21.3	0.611716	0.667503	0.71342	0.665317	0.616012	0.770814	0.730366	0.668846	0.527752	0.695641	0.633757	0.586967	0.501745	0.544397	0.277968	0.627902	0.718486	0.674793	21.3	0.836306	0.898214	0.889148	0.937117	0.956308	0.947964	0.930373	0.668924	0.678888	0.993258	0.996274	21.3	0.833599	0.820496	0.888081	0.800288	0.956972	0.921994	0.923544	0.901613	0.830305	0.884324
21.4	0.612586	0.665543	0.715458	0.667846	0.611952	0.772905	0.731925	0.668294	0.526065	0.692403	0.637619	0.591334	0.506002	0.544907	0.275899	0.631218	0.722652	0.685232	21.4	0.838367	0.898221	0.88915	0.93515	0.954828	0.947837	0.93053	0.674624	0.678705	0.993304	0.996202	21.4	0.834679	0.817449	0.889011	0.806219	0.958581	0.918278	0.920649	0.89799	0.829442	0.884983
21.5	0.613267	0.663752	0.716202	0.67058	0.608229	0.7751	0.733122	0.66771	0.524751	0.689094	0.6417	0.595708	0.510224	0.54617	0.274308	0.634291	0.726587	0.695499	21.5	0.840887	0.898357	0.889239	0.9328	0.949596	0.947883	0.930779	0.6809	0.679241	0.993325	0.996123	21.5	0.836236	0.814343	0.889094	0.811383	0.959577	0.913901	0.917906	0.894533	0.827984	0.885621
21.6	0.613094	0.661609	0.715907	0.672802	0.604551	0.777087	0.734042	0.667072	0.523959	0.685691	0.646117	0.600051	0.514329	0.548727	0.273222	0.637335	0.730279	0.705462	21.6	0.843678	0.898522	0.889368	0.930322	0.94331	0.948003	0.931073	0.687874	0.67963	0.993339	0.996071	21.6	0.839214	0.811291	0.888555	0.815252	0.960437	0.907859	0.91508	0.890864	0.825646	0.886237
21.7	0.612802	0.659488	0.715092	0.674783	0.600976	0.777793	0.734818	0.66646	0.52358	0.682111	0.650826	0.604346	0.5184	0.552175	0.272522	0.641047	0.733723	0.714612	21.7	0.846502	0.898533	0.889552	0.927851	0.937427	0.948066	0.931283	0.694543	0.679895	0.993394	0.996053	21.7	0.842234	0.80801	0.88744	0.817587	0.960913	0.903446	0.913036	0.887961	0.82389	0.886821
21.8	0.612736	0.657417	0.714194	0.676959	0.597757	0.774264	0.735618	0.665964	0.523314	0.678366	0.655686	0.608642	0.522571	0.556095	0.272281	0.645665	0.737031	0.723016	21.8	0.849127	0.898194	0.889672	0.925507	0.932256	0.948121	0.931272	0.698887	0.680488	0.993431	0.996021	21.8	0.84407	0.803992	0.88528	0.819623	0.960771	0.901348	0.911478	0.885787	0.822859	0.887404
21.9	0.612811	0.655183	0.713967	0.679555	0.59426	0.769561	0.736444	0.665583	0.523295	0.674939	0.660612	0.612929	0.526901	0.559949	0.272507	0.651329	0.740355	0.731094	21.9	0.851485	0.897429	0.889708	0.923349	0.927808	0.94833	0.930847	0.700745	0.681845	0.993374	0.996002	21.9	0.845091	0.799409	0.882747	0.82261	0.96012	0.898583	0.911988	0.884859	0.821696	0.887926
22	0.613178	0.653126	0.715181	0.682355	0.590212	0.764947	0.737328	0.665326	0.523606	0.671923	0.665597	0.617125	0.531434	0.563375	0.273107	0.657621	0.743769	0.739201	22	0.853677	0.896329	0.889667	0.92143	0.923974	0.948673	0.930485	0.701013	0.683149	0.993218	0.99599	22	0.845989	0.794358	0.880821	0.826782	0.95907	0.895678	0.912833	0.884235	0.819649	0.888308
22.1	0.614314	0.651332	0.718163	0.684824	0.586059	0.760642	0.738285	0.665211	0.524185	0.669267	0.67069	0.62133	0.53621	0.566285	0.27414	0.663846	0.747246	0.747309	22.1	0.855741	0.89495	0.889601	0.919758	0.920577	0.948997	0.93072	0.700347	0.684276	0.993088	0.995993	22.1	0.84684	0.788646	0.879373	0.83141	0.958258	0.891679	0.913639	0.883381	0.817186	0.888632
22.2	0.616368	0.649988	0.723157	0.687329	0.582451	0.756717	0.739392	0.665271	0.524983	0.667086	0.675933	0.625551	0.541107	0.568723	0.275764	0.669841	0.750735	0.755281	22.2	0.85765	0.893574	0.889537	0.918276	0.917474	0.949044	0.931025	0.699341	0.68512	0.993046	0.995967	22.2	0.847355	0.782373	0.87804	0.835836	0.956404	0.887042	0.914456	0.882613	0.813975	0.889005
22.3	0.618818	0.64977	0.728868	0.689347	0.579634	0.753274	0.740733	0.665387	0.526084	0.665324	0.681221	0.629526	0.545804	0.57098	0.277985	0.675669	0.754298	0.763065	22.3	0.85942	0.892304	0.889503	0.916898	0.914439	0.949106	0.930791	0.69708	0.6836	0.993072	0.995934	22.3	0.846928	0.774903	0.876523	0.839912	0.954903	0.883262	0.915179	0.882013	0.809736	0.889472
22.4	0.620966	0.650452	0.734277	0.69057	0.577613	0.750414	0.742297	0.665465	0.527612	0.663795	0.686509	0.633175	0.549947	0.573247	0.280717	0.681326	0.757992	0.770683	22.4	0.861217	0.891198	0.889488	0.915626	0.911425	0.949055	0.930176	0.694454	0.679557	0.993162	0.995912	22.4	0.845497	0.766092	0.874508	0.843728	0.953933	0.880199	0.915732	0.881684	0.805669	0.890001
22.5	0.622893	0.651307	0.739198	0.691451	0.57619	0.748281	0.744011	0.665525	0.529589	0.662417	0.691735	0.636591	0.553458	0.575688	0.283984	0.686847	0.761728	0.778091	22.5	0.862885	0.890337	0.889364	0.914426	0.908346	0.948976	0.929538	0.692008	0.674731	0.993255	0.99593	22.5	0.844126	0.756669	0.871551	0.847014	0.953059	0.877931	0.91644	0.881532	0.801422	0.890687
22.6	0.624432	0.652248	0.74428	0.692201	0.575399	0.746676	0.745838	0.665592	0.53211	0.661104	0.69676	0.639784	0.556841	0.578449	0.287789	0.69231	0.765418	0.785177	22.6	0.864257	0.889795	0.889052	0.913241	0.905135	0.949066	0.929465	0.689205	0.671467	0.993353	0.995965	22.6	0.844043	0.747417	0.867635	0.84939	0.95238	0.875791	0.917186	0.881356	0.79772	0.891523
22.7	0.625407	0.652894	0.749597	0.69275	0.576139	0.745496	0.7477	0.665622	0.5352	0.65985	0.701085	0.642717	0.560322	0.581598	0.292368	0.697854	0.769027	0.791895	22.7	0.865463	0.88951	0.888551	0.912051	0.901755	0.948978	0.929833	0.685897	0.669966	0.993395	0.996004	22.7	0.844557	0.738532	0.862896	0.850893	0.950674	0.873577	0.917559	0.881152	0.794532	0.892382
22.8	0.626177	0.652988	0.754779	0.693646	0.579175	0.744631	0.749541	0.665601	0.540076	0.658652	0.703835	0.645	0.563905	0.585068	0.297505	0.703559	0.772346	0.798191	22.8	0.866623	0.889261	0.88798	0.910864	0.898265	0.948816	0.930192	0.681191	0.66858	0.993396	0.996025	22.8	0.844691	0.730319	0.857655	0.851212	0.948427	0.871419	0.91795	0.880906	0.791909	0.893204
22.9	0.627101	0.652738	0.75922	0.695311	0.584139	0.743854	0.751306	0.665506	0.546224	0.657643	0.7027	0.644916	0.56773	0.588788	0.303133	0.709468	0.774521	0.804013	22.9	0.86778	0.888914	0.887475	0.90967	0.894765	0.948787	0.930306	0.676634	0.66716	0.993376	0.99601	22.9	0.844267	0.722486	0.852384	0.850319	0.946209	0.869553	0.918557	0.880523	0.790064	0.894066
23	0.627942	0.652299	0.762892	0.69831	0.58997	0.743253	0.752929	0.665348	0.552786	0.657169	0.698801	0.642591	0.571848	0.592821	0.309102	0.715615	0.773601	0.809421	23	0.868861	0.888421	0.887063	0.908473	0.89127	0.948811	0.930137	0.674618	0.666265	0.993351	0.995983	23	0.843543	0.714406	0.847446	0.848804	0.944316	0.868121	0.919324	0.88012	0.78916	0.894889
23.1	0.629106	0.652159	0.765763	0.702984	0.595172	0.742834	0.75433	0.665217	0.559338	0.656944	0.693696	0.638712	0.576169	0.59714	0.315335	0.722028	0.766598	0.814471	23.1	0.869779	0.887824	0.886755	0.907303	0.887769	0.948729	0.929834	0.674874	0.665414	0.993298	0.995926	23.1	0.843037	0.706009	0.843191	0.848418	0.942802	0.866825	0.919795	0.879117	0.790339	0.895602
23.2	0.631519	0.652573	0.767644	0.708883	0.598549	0.742518	0.755561	0.665227	0.565757	0.656405	0.687912	0.634307	0.580576	0.601716	0.321896	0.728609	0.756598	0.819185	23.2	0.870565	0.887244	0.886567	0.906198	0.884183	0.948427	0.929599	0.675368	0.66461	0.993183	0.995891	23.2	0.842657	0.697329	0.839174	0.849226	0.941039	0.865081	0.919992	0.877383	0.792324	0.89628
23.3	0.635207	0.653524	0.76908	0.715125	0.598468	0.742337	0.756657	0.665456	0.572094	0.655576	0.68222	0.630115	0.584942	0.606402	0.328907	0.735316	0.745213	0.823482	23.3	0.871246	0.886738	0.886481	0.905201	0.880449	0.948071	0.929743	0.674873	0.664219	0.993089	0.995847	23.3	0.842407	0.688372	0.834905	0.850338	0.939061	0.862959	0.920321	0.875532	0.793905	0.89688
23.4	0.639663	0.654574	0.770532	0.721346	0.593853	0.742298	0.757656	0.665963	0.578501	0.654689	0.676704	0.626517	0.589241	0.610942	0.33647	0.742038	0.733351	0.827314	23.4	0.871921	0.886223	0.886457	0.904345	0.87659	0.947955	0.930119	0.674714	0.664443	0.992982	0.995781	23.4	0.841748	0.679545	0.829984	0.851799	0.936217	0.861259	0.920804	0.873814	0.795668	0.897431
23.5	0.644645	0.655631	0.772124	0.727633	0.585445	0.742276	0.758669	0.666675	0.585205	0.654093	0.671074	0.623722	0.593468	0.61458	0.344608	0.748677	0.721439	0.830415	23.5	0.872517	0.885594	0.88647	0.903615	0.87264	0.948148	0.930155	0.673952	0.664679	0.992874	0.995699	23.5	0.840655	0.670936	0.824174	0.853963	0.933026	0.859485	0.921044	0.871974	0.798408	0.898033
23.6	0.649723	0.656328	0.77413	0.734126	0.574083	0.742196	0.75975	0.667523	0.592122	0.653901	0.665248	0.621834	0.597678	0.614965	0.353387	0.755315	0.709541	0.83286	23.6	0.872898	0.884852	0.886524	0.902971	0.868606	0.948278	0.930208	0.672199	0.664489	0.992835	0.995593	23.6	0.839114	0.662285	0.817629	0.856666	0.930137	0.856322	0.920806	0.870128	0.801097	0.898596
23.7	0.654336	0.656459	0.776816	0.740759	0.560578	0.741908	0.760888	0.668357	0.599121	0.654235	0.659295	0.620789	0.602017	0.608916	0.362845	0.762016	0.697321	0.834918	23.7	0.873133	0.884002	0.886644	0.902369	0.864566	0.948236	0.930135	0.670592	0.665552	0.992858	0.995507	23.7	0.837298	0.653709	0.810612	0.859367	0.927251	0.853104	0.92033	0.868853	0.803856	0.898988
23.8	0.658848	0.656738	0.780657	0.748227	0.545777	0.741192	0.762006	0.669043	0.606067	0.654939	0.653617	0.620541	0.606611	0.600318	0.372872	0.768828	0.684521	0.836711	23.8	0.873336	0.883104	0.88693	0.901785	0.860531	0.948094	0.929626	0.669156	0.667331	0.992839	0.995479	23.8	0.835204	0.645605	0.803406	0.860503	0.924676	0.850485	0.91963	0.867034	0.805923	0.899226
23.9	0.663208	0.657714	0.784827	0.756078	0.530548	0.739989	0.763012	0.669598	0.612762	0.656011	0.648668	0.620947	0.611347	0.590942	0.383369	0.775508	0.671212	0.838296	23.9	0.873608	0.882311	0.887338	0.90124	0.856557	0.947908	0.929139	0.668433	0.669895	0.992748	0.995467	23.9	0.833046	0.637786	0.796497	0.860115	0.922457	0.848441	0.919286	0.862786	0.807891	0.899226
24	0.666831	0.659082	0.788268	0.763441	0.515521	0.738375	0.763988	0.67008	0.619083	0.657205	0.644204	0.621951	0.616074	0.58125	0.39428	0.781877	0.657827	0.839694	24	0.874001	0.881751	0.887807	0.90071	0.852681	0.94775	0.928932	0.668392	0.673149	0.992636	0.995356	24	0.830704	0.630059	0.789798	0.859213	0.920634	0.846936	0.919292	0.857335	0.810728	0.899019
24.1	0.671088	0.660808	0.79151	0.770339	0.501038	0.736435	0.765044	0.670612	0.624974	0.658534	0.640246	0.623431	0.62077	0.5715	0.405508	0.787933	0.644656	0.840797	24.1	0.874577	0.881433	0.888306	0.900173	0.849076	0.947466	0.928755	0.667465	0.675598	0.992575	0.99519	24.1	0.828336	0.623079	0.783148	0.857976	0.919256	0.845531	0.91925	0.852868	0.813519	0.898659
24.2	0.676588	0.663313	0.795199	0.777021	0.487415	0.734269	0.766178	0.671291	0.630234	0.660281	0.636726	0.625255	0.625507	0.56171	0.417072	0.793742	0.63161	0.841524	24.2	0.875309	0.881257	0.888854	0.899795	0.845902	0.947323	0.928545	0.66584	0.677397	0.992556	0.994873	24.2	0.825865	0.616896	0.776642	0.857751	0.918285	0.844305	0.918938	0.849319	0.815591	0.898186
24.3	0.682307	0.66604	0.798682	0.783269	0.474723	0.731849	0.767438	0.672124	0.634583	0.662489	0.633695	0.627375	0.630297	0.551769	0.429031	0.799258	0.618743	0.841798	24.3	0.876065	0.881005	0.889475	0.899799	0.843474	0.947466	0.928432	0.664527	0.678483	0.992448	0.994356	24.3	0.823032	0.611067	0.770297	0.858531	0.917709	0.844111	0.918698	0.846338	0.81757	0.897692
24.4	0.68791	0.668406	0.802558	0.78903	0.462396	0.729115	0.768764	0.67317	0.637495	0.665079	0.631088	0.629792	0.635151	0.541536	0.441393	0.804627	0.606179	0.841604	24.4	0.87659	0.880523	0.89013	0.90037	0.842423	0.947428	0.928226	0.66024	0.678631	0.992296	0.993828	24.4	0.819959	0.60534	0.764036	0.859576	0.917092	0.845241	0.91858	0.843444	0.81905	0.897227
24.5	0.694189	0.67104	0.807202	0.794913	0.449732	0.726163	0.770034	0.674393	0.637334	0.668026	0.628687	0.63258	0.640145	0.530964	0.454104	0.810348	0.594252	0.841183	24.5	0.876648	0.87983	0.890729	0.901378	0.845112	0.947151	0.927814	0.654094	0.678389	0.992118	0.993409	24.5	0.816655	0.599746	0.757963	0.861071	0.917286	0.84734	0.918658	0.840569	0.820378	0.896866
24.6	0.701196	0.673722	0.812051	0.801232	0.436947	0.723393	0.770726	0.675669	0.635606	0.671301	0.626347	0.635813	0.645356	0.519887	0.467011	0.816295	0.583157	0.840564	24.6	0.876229	0.879042	0.891219	0.90254	0.848795	0.946836	0.92761	0.648852	0.677829	0.991952	0.992993	24.6	0.813152	0.594778	0.752757	0.863937	0.9175	0.851002	0.918799	0.83801	0.821021	0.896508
24.7	0.707661	0.675056	0.816651	0.807384	0.424086	0.722176	0.769691	0.676673	0.6332	0.674827	0.624125	0.639385	0.650697	0.508646	0.479913	0.822171	0.57267	0.840281	24.7	0.87548	0.878381	0.891588	0.903648	0.852044	0.946617	0.927525	0.64541	0.677963	0.991771	0.992593	24.7	0.809902	0.590712	0.748759	0.867903	0.9182	0.854074	0.918532	0.835685	0.819835	0.89612
24.8	0.713254	0.675322	0.821114	0.812968	0.410882	0.725662	0.767773	0.676474	0.630446	0.678443	0.622128	0.643259	0.656019	0.497575	0.492744	0.827856	0.562674	0.840189	24.8	0.874654	0.878022	0.891914	0.90449	0.854618	0.946372	0.927124	0.643305	0.677683	0.991599	0.99223	24.8	0.80726	0.587637	0.746024	0.871615	0.920131	0.856042	0.917241	0.83323	0.817824	0.895704
24.9	0.718437	0.675691	0.82497	0.817863	0.397842	0.730684	0.765865	0.673612	0.627668	0.681871	0.620414	0.647346	0.661225	0.487108	0.505485	0.833304	0.553382	0.839892	24.9	0.873933	0.877988	0.892253	0.904996	0.856583	0.945903	0.926559	0.643223	0.676952	0.991484	0.991885	24.9	0.804742	0.584917	0.744019	0.874418	0.922662	0.856993	0.913934	0.830231	0.816695	0.895313
25	0.72369	0.676304	0.827854	0.822304	0.385157	0.735752	0.763954	0.665328	0.625203	0.685219	0.618937	0.651536	0.666382	0.477556	0.51811	0.838503	0.544823	0.838947	25	0.873292	0.878219	0.892629	0.905197	0.858013	0.945501	0.925842	0.644867	0.677047	0.991453	0.991561	25	0.801993	0.582152	0.741901	0.87605	0.924981	0.858585	0.911779	0.827655	0.816396	0.895039
25.1	0.729957	0.678553	0.830646	0.827695	0.372739	0.740576	0.76215	0.654753	0.62322	0.688561	0.617657	0.655663	0.671487	0.468787	0.530668	0.843499	0.537142	0.837327	25.1	0.872685	0.878755	0.893107	0.9052	0.859067	0.945107	0.924811	0.645885	0.676591	0.99135	0.991142	25.1	0.799441	0.57955	0.739376	0.877186	0.926895	0.86147	0.910483	0.82586	0.816171	0.8947
25.2	0.737557	0.683158	0.83413	0.83346	0.360282	0.745105	0.760403	0.643409	0.621645	0.691807	0.616612	0.659572	0.676664	0.460619	0.54315	0.848196	0.530418	0.835165	25.2	0.872027	0.879384	0.893778	0.905117	0.859923	0.944879	0.924139	0.64687	0.67491	0.991113	0.990732	25.2	0.797338	0.577382	0.736238	0.878666	0.92944	0.864909	0.909597	0.824109	0.817155	0.894219
25.3	0.746157	0.689125	0.838144	0.839614	0.347817	0.749218	0.758571	0.632319	0.620167	0.694943	0.615815	0.663182	0.682028	0.452761	0.555484	0.852564	0.524617	0.832667	25.3	0.871241	0.880052	0.894711	0.905052	0.860883	0.944764	0.924085	0.649294	0.674138	0.990894	0.990387	25.3	0.795677	0.576386	0.732691	0.880229	0.931459	0.867359	0.908815	0.821767	0.819945	0.893588
25.4	0.755608	0.695588	0.842823	0.846693	0.335642	0.752698	0.756519	0.621303	0.618375	0.697962	0.615151	0.665894	0.687547	0.444927	0.567612	0.856466	0.519519	0.829854	25.4	0.870222	0.880695	0.895866	0.905013	0.861927	0.94468	0.92414	0.651276	0.674369	0.990676	0.990042	25.4	0.794138	0.576619	0.729144	0.881704	0.932919	0.86919	0.908116	0.818592	0.822971	0.892738
25.5	0.765002	0.701851	0.847721	0.853697	0.323726	0.755334	0.754063	0.610187	0.61603	0.700728	0.614689	0.666016	0.692233	0.437269	0.579473	0.858983	0.515023	0.826859	25.5	0.86904	0.88124	0.897206	0.905021	0.863035	0.944441	0.923833	0.652412	0.675242	0.990426	0.989671	25.5	0.792632	0.577911	0.725993	0.883771	0.934504	0.870093	0.907597	0.815013	0.825555	0.891688
25.6	0.773538	0.707013	0.851733	0.859928	0.311889	0.757214	0.751158	0.598748	0.61363	0.703077	0.614723	0.662256	0.693204	0.430126	0.591091	0.853507	0.511222	0.823805	25.6	0.86795	0.881676	0.898673	0.905104	0.864226	0.944128	0.923359	0.65341	0.676829	0.990214	0.989328	25.6	0.790822	0.579647	0.723412	0.887078	0.936161	0.869794	0.907114	0.811567	0.82726	0.890494
25.7	0.78084	0.709657	0.85389	0.864966	0.29912	0.758443	0.747926	0.58693	0.611461	0.705084	0.615757	0.656159	0.689912	0.423881	0.602509	0.841515	0.508301	0.820615	25.7	0.867143	0.881967	0.900244	0.905252	0.86559	0.944202	0.922731	0.655199	0.678575	0.990073	0.988997	25.7	0.788484	0.581242	0.721859	0.890707	0.938694	0.86755	0.906744	0.808423	0.828254	0.88919
25.8	0.785746	0.70844	0.853336	0.867474	0.28453	0.7593	0.744637	0.575014	0.609201	0.706801	0.61845	0.649244	0.685059	0.418763	0.613697	0.827439	0.506482	0.81719	25.8	0.866672	0.882172	0.901832	0.90543	0.867077	0.944401	0.92221	0.657654	0.679882	0.989952	0.988721	25.8	0.786037	0.582563	0.721237	0.894087	0.940741	0.862144	0.906512	0.805336	0.828938	0.887846
25.9	0.787844	0.703689	0.850066	0.866373	0.267907	0.759909	0.74151	0.56326	0.606703	0.708308	0.624894	0.643939	0.680126	0.415048	0.624606	0.812794	0.506517	0.813466	25.9	0.866388	0.882332	0.903326	0.905628	0.868554	0.944489	0.921818	0.659893	0.680266	0.989829	0.988485	25.9	0.783849	0.583929	0.721071	0.896958	0.94139	0.847353	0.906208	0.802222	0.829995	0.886499
26	0.787883	0.696428	0.844924	0.861562	0.250153	0.760262	0.738531	0.551614	0.60393	0.709416	0.634008	0.640621	0.67539	0.412659	0.635146	0.798403	0.510106	0.809561	26	0.866014	0.882536	0.904674	0.905817	0.869947	0.944687	0.921683	0.660408	0.679858	0.98973	0.988334	26	0.781696	0.584871	0.720733	0.898945	0.940079	0.836044	0.905856	0.799434	0.831547	0.885216
26.1	0.786612	0.687834	0.839434	0.85497	0.232656	0.760644	0.735669	0.539956	0.600806	0.71044	0.644365	0.638836	0.670878	0.411107	0.645126	0.784559	0.520023	0.805516	26.1	0.865542	0.88273	0.905822	0.90597	0.871298	0.944858	0.921767	0.660753	0.679446	0.989663	0.988191	26.1	0.779239	0.586176	0.720068	0.898866	0.930775	0.82979	0.90546	0.798067	0.833401	0.883975
26.2	0.784534	0.678463	0.834043	0.847532	0.216405	0.76122	0.732849	0.528069	0.597264	0.711892	0.655439	0.637726	0.666534	0.409989	0.653949	0.771137	0.533102	0.801355	26.2	0.864995	0.882726	0.906708	0.906051	0.872724	0.945036	0.92198	0.661575	0.679488	0.98969	0.988037	26.2	0.776108	0.588147	0.719355	0.896665	0.921344	0.826747	0.905251	0.798058	0.83488	0.88262
26.3	0.780622	0.6686	0.827865	0.839393	0.203209	0.761769	0.729952	0.515844	0.593137	0.71373	0.666565	0.63663	0.662256	0.409076	0.660719	0.758186	0.547799	0.797074	26.3	0.864438	0.8821	0.907201	0.906042	0.874286	0.945068	0.921786	0.662438	0.679579	0.98971	0.987846	26.3	0.772763	0.590448	0.719026	0.893208	0.912963	0.824965	0.905139	0.798664	0.836275	0.88104
26.4	0.775575	0.658215	0.82068	0.830951	0.19421	0.762238	0.726976	0.503245	0.588415	0.715754	0.677801	0.635065	0.657983	0.408555	0.66583	0.746054	0.563314	0.79267	26.4	0.863833	0.880653	0.907054	0.90595	0.875926	0.94516	0.921669	0.661992	0.679761	0.989746	0.987675	26.4	0.769655	0.592618	0.719173	0.888947	0.907497	0.824014	0.905166	0.7995	0.837294	0.879224
26.5	0.770698	0.647161	0.812904	0.822778	0.188532	0.762636	0.723883	0.49038	0.58315	0.717384	0.689419	0.632955	0.65369	0.40918	0.669476	0.734522	0.579335	0.788181	26.5	0.863096	0.87856	0.905951	0.905772	0.877581	0.945701	0.922635	0.662253	0.679605	0.989729	0.987508	26.5	0.766542	0.594899	0.71971	0.88434	0.903813	0.823454	0.905478	0.801043	0.836931	0.87727
26.6	0.765992	0.636028	0.805185	0.815358	0.185149	0.762981	0.720767	0.477509	0.577568	0.717967	0.70132	0.63044	0.649632	0.413073	0.671889	0.723303	0.59587	0.783545	26.6	0.862268	0.876079	0.903206	0.905563	0.879218	0.946344	0.923799	0.66649	0.680331	0.98966	0.98737	26.6	0.763443	0.597764	0.720876	0.88007	0.900723	0.823788	0.906123	0.802613	0.832326	0.875331
26.7	0.761558	0.625379	0.797329	0.808317	0.183255	0.763388	0.717719	0.464971	0.571963	0.716747	0.713288	0.627711	0.646123	0.423235	0.673765	0.712622	0.613004	0.77897	26.7	0.861399	0.873474	0.898896	0.905392	0.880783	0.946805	0.924572	0.670379	0.680198	0.989547	0.987197	26.7	0.760283	0.601241	0.722553	0.876289	0.898295	0.823678	0.906945	0.803394	0.81725	0.873382
26.8	0.75732	0.614834	0.788849	0.800788	0.182443	0.763757	0.714771	0.452878	0.566361	0.713764	0.724873	0.624802	0.643222	0.436154	0.675424	0.702418	0.630644	0.775542	26.8	0.860459	0.870777	0.893805	0.905297	0.88228	0.946821	0.92466	0.673406	0.679182	0.98948	0.986954	26.8	0.757093	0.604999	0.724422	0.873476	0.896753	0.82297	0.908178	0.804506	0.797806	0.871429
26.9	0.752634	0.604035	0.779987	0.792737	0.182096	0.763238	0.711901	0.441178	0.560737	0.709869	0.73564	0.621572	0.640948	0.450498	0.677	0.692763	0.64857	0.775054	26.9	0.859434	0.867783	0.888067	0.905286	0.883637	0.946588	0.924162	0.674832	0.678849	0.989527	0.986717	26.9	0.754007	0.608671	0.726892	0.871465	0.895484	0.821948	0.909111	0.808444	0.779391	0.869519
27	0.747474	0.593321	0.770967	0.784485	0.181709	0.761701	0.708965	0.429789	0.555211	0.706091	0.745621	0.618027	0.639432	0.465584	0.678606	0.684043	0.666336	0.772816	27	0.858183	0.864512	0.881578	0.905346	0.884864	0.946307	0.923057	0.674592	0.677999	0.989573	0.986574	27	0.75083	0.612483	0.730573	0.869168	0.894061	0.821803	0.910016	0.813745	0.765473	0.867663
27.1	0.741731	0.582507	0.761754	0.776447	0.181098	0.759397	0.705973	0.418631	0.549912	0.7028	0.754998	0.614353	0.638732	0.480828	0.680331	0.676242	0.683638	0.765803	27.1	0.856632	0.861181	0.874612	0.905483	0.885919	0.946124	0.922148	0.673285	0.677155	0.989469	0.986484	27.1	0.747284	0.616432	0.734716	0.866547	0.892599	0.822545	0.911104	0.818333	0.763343	0.865836
27.2	0.735157	0.571145	0.75227	0.76823	0.180299	0.756138	0.702894	0.407543	0.545002	0.699853	0.763908	0.610516	0.638828	0.49608	0.682047	0.669034	0.70064	0.751927	27.2	0.854848	0.857948	0.867408	0.905661	0.886806	0.945887	0.92143	0.672919	0.676823	0.989337	0.986574	27.2	0.743451	0.620474	0.73841	0.86335	0.890926	0.822947	0.912209	0.821835	0.750152	0.864005
27.3	0.727997	0.559842	0.742759	0.760194	0.179492	0.752426	0.699735	0.396473	0.54081	0.696993	0.772307	0.606391	0.639387	0.511369	0.68369	0.662129	0.717364	0.734323	27.3	0.853053	0.854773	0.860265	0.905832	0.887504	0.945408	0.920683	0.672276	0.676886	0.989294	0.986901	27.3	0.739674	0.624943	0.741324	0.860204	0.889305	0.822278	0.912991	0.824727	0.734687	0.862247
27.4	0.720102	0.548996	0.732565	0.753441	0.178931	0.748687	0.696681	0.385477	0.538023	0.694039	0.780179	0.601897	0.640416	0.526638	0.685178	0.655421	0.733811	0.715841	27.4	0.851505	0.851694	0.853392	0.906004	0.888067	0.945108	0.920015	0.671514	0.676329	0.989331	0.987259	27.4	0.736088	0.629987	0.743551	0.857557	0.887683	0.821346	0.913356	0.827787	0.726433	0.860409
27.5	0.711686	0.5384	0.721936	0.74775	0.178802	0.745009	0.694075	0.374758	0.538396	0.690944	0.787652	0.597111	0.641653	0.541701	0.686494	0.64908	0.749715	0.697155	27.5	0.850264	0.848838	0.846623	0.906122	0.888619	0.944868	0.919348	0.670382	0.675832	0.989375	0.987509	27.5	0.732957	0.635618	0.744834	0.854916	0.88609	0.820477	0.913605	0.831408	0.723239	0.858368
27.6	0.703225	0.528065	0.711575	0.74283	0.179143	0.741199	0.692426	0.364438	0.540333	0.687836	0.794726	0.591966	0.643136	0.556313	0.687673	0.64349	0.764932	0.678608	27.6	0.84926	0.846257	0.839776	0.906208	0.889187	0.944542	0.918279	0.668525	0.675508	0.989374	0.987749	27.6	0.730384	0.641353	0.745197	0.851787	0.884866	0.819919	0.914101	0.835169	0.722427	0.856269
27.7	0.695479	0.518725	0.702053	0.738096	0.179771	0.736764	0.692812	0.354611	0.542877	0.684859	0.801341	0.586282	0.644909	0.570515	0.688827	0.638862	0.779688	0.66017	27.7	0.8484	0.843872	0.83275	0.906339	0.889707	0.944176	0.917227	0.6659	0.675421	0.989412	0.987931	27.7	0.72852	0.646892	0.74489	0.848758	0.883669	0.81974	0.91514	0.838338	0.723269	0.854165
27.8	0.68881	0.510402	0.693654	0.733147	0.180373	0.73154	0.694235	0.346062	0.545621	0.682126	0.80742	0.57974	0.646855	0.584147	0.689884	0.635089	0.793931	0.641989	27.8	0.847594	0.841568	0.82555	0.90662	0.890067	0.944008	0.916729	0.664964	0.675938	0.989558	0.988092	27.8	0.727108	0.652606	0.744451	0.845908	0.88208	0.820061	0.917455	0.838156	0.724954	0.852102
27.9	0.683096	0.502671	0.686533	0.728327	0.180896	0.725578	0.695848	0.340179	0.548246	0.679655	0.812786	0.57252	0.648984	0.597198	0.690943	0.631671	0.807314	0.624075	27.9	0.84682	0.839113	0.818327	0.907071	0.890209	0.944106	0.91683	0.664996	0.67717	0.989695	0.988199	27.9	0.725358	0.65853	0.743965	0.842398	0.880628	0.820908	0.921681	0.835865	0.726241	0.850191
28	0.677864	0.495409	0.680713	0.723554	0.181483	0.719073	0.697663	0.339729	0.550447	0.677378	0.817052	0.565061	0.65123	0.60981	0.692151	0.6283	0.81976	0.60652	28	0.846024	0.836327	0.811235	0.907644	0.890162	0.944037	0.917209	0.664213	0.678639	0.989767	0.988308	28	0.722712	0.664366	0.743035	0.838113	0.879313	0.82185	0.924699	0.832426	0.726949	0.848361
28.1	0.672381	0.48712	0.675121	0.717274	0.182326	0.712386	0.699544	0.34161	0.552037	0.675261	0.819557	0.557521	0.653548	0.622177	0.69351	0.624836	0.831083	0.589229	28.1	0.845236	0.833047	0.804105	0.908238	0.889949	0.943854	0.917419	0.66273	0.680801	0.989843	0.988512	28.1	0.719563	0.66993	0.741549	0.833855	0.878225	0.822758	0.92691	0.830502	0.727165	0.846722
28.2	0.666484	0.477268	0.668536	0.709942	0.183731	0.705974	0.701583	0.344309	0.553247	0.673274	0.819271	0.549869	0.655877	0.634361	0.695112	0.621373	0.841015	0.572004	28.2	0.844454	0.829341	0.796859	0.908777	0.88951	0.943555	0.917249	0.663332	0.685724	0.98991	0.988725	28.2	0.715213	0.67455	0.740168	0.829997	0.877098	0.823597	0.928737	0.832146	0.726392	0.84534
28.3	0.660404	0.467004	0.661785	0.702678	0.18585	0.700142	0.703897	0.34688	0.55455	0.671339	0.816807	0.542009	0.658249	0.646308	0.697079	0.618066	0.849145	0.554788	28.3	0.843624	0.825315	0.789537	0.909258	0.888772	0.943182	0.916679	0.663631	0.690609	0.989932	0.988808	28.3	0.70991	0.677668	0.73905	0.8264	0.876192	0.82397	0.930319	0.830595	0.725483	0.844094
28.4	0.654644	0.457195	0.655238	0.695935	0.188608	0.694885	0.706524	0.349574	0.556477	0.669523	0.812693	0.534551	0.660982	0.658069	0.699395	0.615233	0.855267	0.537735	28.4	0.842756	0.821003	0.782181	0.909683	0.887815	0.942878	0.916222	0.663372	0.693799	0.989952	0.98889	28.4	0.704689	0.67998	0.738281	0.822989	0.874782	0.823748	0.931917	0.828457	0.724229	0.843054
28.5	0.649109	0.448197	0.648833	0.689731	0.191581	0.690064	0.709523	0.352407	0.559399	0.668038	0.807631	0.529668	0.665115	0.669296	0.701906	0.613716	0.859686	0.520967	28.5	0.841804	0.816228	0.774753	0.910055	0.886749	0.942719	0.916154	0.662735	0.695595	0.99002	0.989002	28.5	0.699447	0.681899	0.737859	0.819829	0.873197	0.823867	0.933378	0.828668	0.72333	0.842252
28.6	0.643171	0.440097	0.642793	0.684136	0.19414	0.685562	0.712889	0.355478	0.562627	0.667088	0.802112	0.52867	0.673006	0.679634	0.70447	0.619856	0.862902	0.504602	28.6	0.840743	0.810873	0.767318	0.910379	0.885613	0.942377	0.915771	0.661141	0.69538	0.990087	0.989068	28.6	0.694152	0.683722	0.738231	0.816484	0.87197	0.824665	0.934719	0.831019	0.722969	0.841477
28.7	0.637611	0.434284	0.638822	0.680273	0.196163	0.681202	0.716524	0.358951	0.565901	0.666637	0.796409	0.530083	0.684829	0.688947	0.706998	0.632056	0.865113	0.488929	28.7	0.839646	0.805049	0.759816	0.91063	0.884316	0.941804	0.915141	0.65786	0.693991	0.990117	0.989098	28.7	0.68901	0.685559	0.739256	0.812552	0.871385	0.827153	0.936092	0.833978	0.723228	0.840649
28.8	0.63457	0.432379	0.638374	0.679407	0.197803	0.676736	0.7202	0.362777	0.569477	0.666697	0.790666	0.532998	0.697846	0.697505	0.709522	0.645871	0.866491	0.47393	28.8	0.838509	0.798824	0.752368	0.910828	0.882817	0.94131	0.914563	0.654255	0.693634	0.990132	0.989111	28.8	0.683746	0.687166	0.740208	0.807954	0.871274	0.832408	0.937413	0.836986	0.723822	0.839714
28.9	0.634798	0.433923	0.641362	0.682408	0.199666	0.672096	0.723726	0.366759	0.573453	0.667082	0.785101	0.536763	0.710687	0.705055	0.712159	0.65973	0.867175	0.459471	28.9	0.837324	0.792245	0.745229	0.911006	0.8812	0.940901	0.914142	0.650569	0.693632	0.990146	0.989124	28.9	0.678027	0.688404	0.741124	0.803167	0.872137	0.847137	0.939083	0.840143	0.723944	0.838713
29	0.637614	0.437793	0.647005	0.689285	0.20212	0.667336	0.727121	0.370876	0.577619	0.667648	0.779947	0.540765	0.723129	0.711378	0.715042	0.672837	0.867322	0.445426	29	0.836061	0.785388	0.73855	0.911237	0.879578	0.940416	0.913661	0.647546	0.693162	0.990195	0.98911	29	0.672497	0.69003	0.742785	0.799002	0.87485	0.858255	0.940623	0.843065	0.723756	0.83774
29.1	0.641959	0.443063	0.654156	0.698078	0.205197	0.66242	0.730425	0.375263	0.581986	0.668351	0.775271	0.544787	0.735265	0.716798	0.718366	0.684962	0.867077	0.432177	29.1	0.834647	0.778514	0.732491	0.911528	0.877946	0.939873	0.913171	0.644284	0.692496	0.990212	0.989173	29.1	0.667157	0.690904	0.745293	0.796013	0.885162	0.864381	0.942186	0.845796	0.723303	0.836751
29.2	0.64667	0.449386	0.662367	0.707828	0.208773	0.657312	0.733717	0.380064	0.586696	0.669197	0.770698	0.548929	0.747209	0.721618	0.722667	0.696305	0.866606	0.420071	29.2	0.833081	0.771938	0.72696	0.911866	0.876278	0.939195	0.912383	0.641418	0.69099	0.990152	0.989228	29.2	0.662115	0.690609	0.747942	0.794677	0.895472	0.868118	0.943973	0.848487	0.723246	0.835771
29.3	0.652474	0.456531	0.671472	0.718064	0.212815	0.652201	0.737142	0.385226	0.591871	0.670258	0.765902	0.553119	0.759056	0.726148	0.72872	0.706692	0.865997	0.409294	29.3	0.831234	0.766282	0.721845	0.912238	0.874549	0.938644	0.911681	0.638041	0.690072	0.99004	0.989281	29.3	0.657497	0.690035	0.74959	0.794756	0.904934	0.871383	0.945822	0.850802	0.723056	0.835006
29.4	0.659584	0.464573	0.681099	0.728268	0.217056	0.647097	0.740756	0.390605	0.597538	0.671613	0.760827	0.557674	0.770699	0.730488	0.735973	0.715509	0.865178	0.399751	29.4	0.82911	0.76193	0.717186	0.912607	0.872755	0.938073	0.910719	0.634698	0.688682	0.989922	0.989293	29.4	0.653423	0.689783	0.750563	0.795821	0.91229	0.874083	0.947146	0.852948	0.723367	0.834571
29.5	0.667109	0.473754	0.691054	0.738109	0.221551	0.641879	0.744559	0.396233	0.603686	0.673585	0.755609	0.562549	0.782056	0.734838	0.74417	0.72289	0.864051	0.391239	29.5	0.827078	0.758852	0.713308	0.912954	0.871009	0.937118	0.908868	0.630666	0.687522	0.98987	0.989339	29.5	0.650183	0.689957	0.75151	0.797419	0.918425	0.876502	0.948284	0.854506	0.725366	0.834272
29.6	0.675208	0.484182	0.700939	0.747203	0.226029	0.636477	0.748443	0.402095	0.610249	0.676644	0.750467	0.567703	0.792951	0.739573	0.753094	0.729217	0.862667	0.383539	29.6	0.825347	0.756636	0.711135	0.913257	0.869265	0.936121	0.906945	0.622928	0.686423	0.989837	0.989369	29.6	0.647753	0.690385	0.752177	0.798995	0.923265	0.879173	0.949339	0.856129	0.731888	0.833948
29.7	0.683585	0.495353	0.710963	0.755836	0.230422	0.631153	0.752341	0.408109	0.617118	0.681338	0.745439	0.573066	0.803049	0.74487	0.762094	0.734546	0.861177	0.376276	29.7	0.823886	0.754762	0.710782	0.91353	0.867546	0.935309	0.905583	0.616354	0.685182	0.989769	0.989369	29.7	0.645897	0.690844	0.752309	0.800247	0.927494	0.882415	0.949872	0.858176	0.749116	0.833693
29.8	0.691284	0.506562	0.721097	0.764194	0.23483	0.626381	0.75624	0.414366	0.62415	0.687746	0.740375	0.578504	0.812277	0.750468	0.770874	0.739395	0.859727	0.368402	29.8	0.822588	0.753071	0.711513	0.913783	0.865976	0.934752	0.904895	0.611103	0.684992	0.98967	0.989441	29.8	0.644239	0.691123	0.751758	0.801083	0.930802	0.885652	0.949686	0.86024	0.770788	0.833419
29.9	0.698868	0.517967	0.731706	0.772467	0.239526	0.623027	0.760143	0.420588	0.631319	0.695009	0.73507	0.584248	0.820716	0.756091	0.779272	0.744126	0.858428	0.358337	29.9	0.821186	0.751794	0.713031	0.914014	0.864635	0.934593	0.90495	0.607371	0.683883	0.989481	0.989487	29.9	0.642665	0.691612	0.749923	0.801627	0.933594	0.887829	0.948741	0.862036	0.790776	0.833115
30	0.707046	0.529996	0.74345	0.781149	0.24472	0.62101	0.764053	0.426539	0.638689	0.702181	0.729349	0.59063	0.828374	0.761585	0.787087	0.748503	0.857209	0.350791	30	0.819622	0.751061	0.715389	0.91423	0.863481	0.934868	0.905455	0.605656	0.6828	0.989311	0.989551	30	0.641235	0.692256	0.746433	0.802548	0.936522	0.88574	0.944291	0.86379	0.805318	0.832884
30.1	0.7152	0.542594	0.755722	0.789812	0.250438	0.620148	0.767825	0.431956	0.646198	0.708874	0.723298	0.597277	0.835259	0.766924	0.794154	0.752444	0.856062	0.34871	30.1	0.81808	0.750671	0.718289	0.914414	0.86246	0.935142	0.90579	0.605495	0.681863	0.989257	0.989669	30.1	0.640012	0.692199	0.742582	0.804222	0.939643	0.87857	0.937772	0.865219	0.807776	0.832703
30.2	0.723359	0.55567	0.767171	0.798387	0.256662	0.620707	0.771508	0.437072	0.653861	0.715189	0.717172	0.604189	0.841333	0.77212	0.800515	0.75621	0.854873	0.354036	30.2	0.816709	0.750426	0.721645	0.914554	0.861529	0.935331	0.906033	0.604457	0.681303	0.989236	0.989828	30.2	0.639167	0.690962	0.739719	0.806611	0.942545	0.868061	0.931062	0.865923	0.821678	0.832591
30.3	0.732053	0.56935	0.777492	0.806556	0.263135	0.622231	0.775136	0.442247	0.661555	0.721314	0.71137	0.611302	0.846857	0.777208	0.806258	0.759975	0.853569	0.363653	30.3	0.81546	0.750188	0.72572	0.914648	0.860666	0.935372	0.906437	0.602127	0.681441	0.989154	0.989962	30.3	0.638712	0.688428	0.738198	0.808908	0.94522	0.860629	0.925736	0.86576	0.838272	0.832388
30.4	0.741365	0.582784	0.78725	0.813471	0.269485	0.624224	0.778738	0.44775	0.669009	0.727334	0.706026	0.618577	0.851761	0.782331	0.811481	0.763552	0.852248	0.374915	30.4	0.814241	0.749787	0.731241	0.914649	0.8598	0.935076	0.906696	0.600548	0.681101	0.989005	0.990049	30.4	0.638564	0.684693	0.737829	0.810053	0.94782	0.856091	0.922775	0.863686	0.847683	0.832182
30.5	0.750681	0.593993	0.79633	0.819285	0.275679	0.626726	0.782299	0.453611	0.676025	0.733259	0.701243	0.625856	0.856224	0.787583	0.816323	0.766304	0.851091	0.386898	30.5	0.813072	0.74911	0.738215	0.914546	0.858911	0.934754	0.906598	0.600115	0.679743	0.988902	0.990115	30.5	0.638272	0.679824	0.738594	0.80987	0.950265	0.8535	0.920988	0.850559	0.852481	0.8322
30.6	0.759752	0.604069	0.804699	0.824374	0.281874	0.629845	0.785821	0.459805	0.682603	0.738999	0.696988	0.633061	0.860212	0.792954	0.820895	0.767842	0.850213	0.399159	30.6	0.811982	0.748375	0.745859	0.914335	0.858022	0.934669	0.906552	0.599568	0.678593	0.988865	0.990137	30.6	0.63756	0.674246	0.73981	0.808885	0.952911	0.851743	0.919285	0.837726	0.855972	0.832489
30.7	0.768295	0.616139	0.81238	0.829645	0.288265	0.633743	0.789229	0.466189	0.688827	0.744427	0.693166	0.640227	0.86374	0.798282	0.82529	0.768662	0.849451	0.411708	30.7	0.810974	0.74781	0.753196	0.91402	0.857167	0.934505	0.906591	0.598998	0.676529	0.988763	0.990122	30.7	0.636056	0.668319	0.741118	0.80765	0.955519	0.849871	0.917448	0.830105	0.859075	0.832988
30.8	0.776096	0.629679	0.819308	0.835576	0.295072	0.638433	0.792456	0.472188	0.694777	0.749459	0.689695	0.646918	0.866998	0.80355	0.829604	0.769201	0.848736	0.424761	30.8	0.809937	0.747596	0.759126	0.913603	0.856385	0.934315	0.906848	0.597269	0.674901	0.988557	0.990099	30.8	0.633882	0.662083	0.741953	0.806772	0.958456	0.846823	0.914862	0.829247	0.861691	0.833459
30.9	0.782983	0.64237	0.825463	0.841537	0.302176	0.643996	0.795448	0.477605	0.700391	0.754225	0.68677	0.649999	0.86998	0.808473	0.833735	0.770094	0.847997	0.438401	30.9	0.808702	0.747839	0.763506	0.913116	0.855642	0.93412	0.907313	0.594765	0.673411	0.988427	0.990103	30.9	0.6323	0.656419	0.741697	0.807186	0.961287	0.842221	0.912078	0.832003	0.864073	0.833819
31	0.788667	0.653116	0.83066	0.847279	0.309463	0.650376	0.798226	0.482425	0.705496	0.758889	0.684934	0.649472	0.872648	0.812772	0.837565	0.77155	0.847277	0.452567	31	0.807205	0.748655	0.76723	0.912567	0.854892	0.933924	0.907543	0.59192	0.672141	0.988339	0.990107	31	0.632228	0.65216	0.740319	0.8088	0.963739	0.837115	0.909274	0.835945	0.866597	0.834157
31.1	0.793115	0.662636	0.834809	0.852979	0.316556	0.657232	0.800825	0.486743	0.710356	0.763558	0.684891	0.646987	0.874967	0.816574	0.841019	0.77367	0.846665	0.467238	31.1	0.805456	0.750069	0.771044	0.912014	0.854111	0.934073	0.907727	0.590216	0.670818	0.988268	0.990072	31.1	0.632901	0.648754	0.738045	0.809921	0.965893	0.832441	0.906817	0.838438	0.869739	0.834404
31.2	0.796635	0.670688	0.83801	0.858695	0.32338	0.664054	0.803129	0.490575	0.715114	0.768209	0.687578	0.643361	0.876974	0.820168	0.844022	0.77636	0.846402	0.482557	31.2	0.803603	0.751887	0.775108	0.911527	0.853381	0.934494	0.907754	0.587679	0.668063	0.988236	0.990073	31.2	0.634622	0.646091	0.734955	0.809732	0.967946	0.828818	0.90467	0.837355	0.873476	0.834587
31.3	0.799704	0.676672	0.840151	0.863962	0.330428	0.670509	0.805039	0.493867	0.719669	0.772837	0.692389	0.639425	0.878768	0.823725	0.846522	0.779553	0.846902	0.498326	31.3	0.801838	0.753866	0.779344	0.911144	0.852782	0.934971	0.907848	0.585805	0.664583	0.988215	0.990202	31.3	0.636597	0.643671	0.731516	0.80896	0.96937	0.826534	0.902731	0.839269	0.876221	0.83487
31.4	0.802373	0.68114	0.841562	0.868322	0.337673	0.676557	0.806579	0.496808	0.723958	0.777402	0.69894	0.635559	0.880416	0.827328	0.848601	0.782983	0.848547	0.514186	31.4	0.800319	0.755911	0.783491	0.910882	0.852344	0.935068	0.908088	0.584037	0.661739	0.988171	0.990325	31.4	0.637891	0.640653	0.728118	0.808054	0.970757	0.825011	0.90072	0.842193	0.87885	0.835235
31.5	0.804928	0.685445	0.842833	0.872117	0.345416	0.682293	0.807903	0.499683	0.728093	0.781886	0.706591	0.631443	0.881999	0.83103	0.850414	0.78655	0.851069	0.529772	31.5	0.799196	0.758302	0.787464	0.910737	0.852084	0.934755	0.908477	0.582092	0.661439	0.988051	0.990332	31.5	0.638679	0.637253	0.724939	0.806398	0.969926	0.823893	0.89874	0.842799	0.881428	0.835601
31.6	0.808454	0.691555	0.844439	0.875774	0.353964	0.687939	0.809127	0.502568	0.732236	0.786274	0.7147	0.627094	0.88356	0.834816	0.852069	0.790343	0.853913	0.544759	31.6	0.798457	0.761225	0.791111	0.910674	0.851933	0.934593	0.908822	0.580813	0.663247	0.987924	0.990307	31.6	0.63921	0.634003	0.721259	0.804434	0.967423	0.823096	0.897078	0.84162	0.88365	0.836064
31.7	0.813087	0.699777	0.845855	0.87908	0.362874	0.693658	0.810252	0.505283	0.736459	0.790532	0.7229	0.622504	0.885127	0.838465	0.853604	0.79436	0.856857	0.55879	31.7	0.798124	0.764691	0.794491	0.910683	0.851874	0.934752	0.909034	0.580622	0.664238	0.987848	0.990328	31.7	0.640058	0.631254	0.71684	0.803543	0.964785	0.822553	0.895414	0.839923	0.88568	0.836666
31.8	0.817677	0.709177	0.847055	0.882255	0.371712	0.699513	0.811242	0.507782	0.740668	0.794621	0.731094	0.617724	0.886616	0.841546	0.855007	0.798488	0.859834	0.572045	31.8	0.798139	0.76866	0.797704	0.910721	0.85191	0.934812	0.909319	0.581206	0.662939	0.987827	0.990355	31.8	0.641507	0.628961	0.712232	0.804012	0.964088	0.822374	0.893395	0.838421	0.887565	0.837407
31.9	0.821945	0.719327	0.848608	0.885583	0.380787	0.705476	0.812086	0.510265	0.744784	0.798491	0.739082	0.612896	0.887895	0.844104	0.856173	0.802697	0.862835	0.585034	31.9	0.798503	0.773065	0.800767	0.910758	0.851978	0.93488	0.909593	0.582975	0.662024	0.987841	0.990402	31.9	0.643579	0.626977	0.707397	0.805517	0.96423	0.822062	0.890823	0.836816	0.889797	0.838264
32	0.826036	0.729809	0.849869	0.888553	0.390387	0.711417	0.812764	0.512751	0.748881	0.802118	0.746533	0.608044	0.888805	0.846393	0.857058	0.80689	0.865905	0.598047	32	0.799253	0.777864	0.80369	0.910713	0.852069	0.935015	0.909977	0.584715	0.664419	0.987805	0.990473	32	0.646014	0.62489	0.702047	0.807379	0.964463	0.8217	0.888184	0.835322	0.89206	0.839161
32.1	0.829398	0.739447	0.84987	0.890592	0.40028	0.717203	0.813308	0.515034	0.752804	0.805506	0.753388	0.602943	0.88926	0.848455	0.857693	0.810889	0.869	0.610792	32.1	0.800411	0.78282	0.806264	0.910612	0.852248	0.935398	0.910269	0.586296	0.667246	0.987796	0.990493	32.1	0.649208	0.623071	0.69676	0.808398	0.964954	0.82133	0.885169	0.834048	0.894401	0.840207
32.2	0.832134	0.748424	0.848875	0.891772	0.410563	0.722767	0.813761	0.517052	0.756302	0.808652	0.76	0.597387	0.889291	0.850342	0.858105	0.814617	0.871944	0.622857	32.2	0.801967	0.787668	0.808491	0.910507	0.85252	0.935939	0.91069	0.587143	0.66991	0.987825	0.990474	32.2	0.653281	0.621912	0.692077	0.808168	0.965659	0.820818	0.882272	0.832847	0.896349	0.841464
32.3	0.834479	0.757346	0.847408	0.892649	0.42115	0.727979	0.814103	0.51905	0.759348	0.811509	0.766621	0.591696	0.889018	0.852059	0.858342	0.81817	0.874518	0.633963	32.3	0.804062	0.792099	0.810498	0.910401	0.852864	0.936392	0.911166	0.588542	0.671378	0.9879	0.990518	32.3	0.657426	0.621056	0.688579	0.807488	0.966432	0.820248	0.879527	0.831577	0.8978	0.842771
32.4	0.836172	0.765859	0.845704	0.893452	0.43212	0.732841	0.814262	0.521249	0.761983	0.814082	0.773296	0.585936	0.888527	0.853629	0.858469	0.821871	0.876783	0.644226	32.4	0.806654	0.795942	0.812365	0.910302	0.853277	0.936703	0.91176	0.590994	0.672423	0.987952	0.990607	32.4	0.660431	0.619888	0.685348	0.807243	0.967062	0.819836	0.877295	0.829709	0.897801	0.844015
32.5	0.837081	0.773386	0.84386	0.893967	0.443354	0.737593	0.814197	0.523456	0.764185	0.816438	0.779842	0.579945	0.887816	0.855005	0.858489	0.825923	0.878921	0.653886	32.5	0.809337	0.799044	0.814003	0.910191	0.853653	0.936517	0.912182	0.593687	0.673291	0.987931	0.990639	32.5	0.662189	0.618186	0.681449	0.807849	0.967297	0.819347	0.874978	0.827482	0.897617	0.845281
32.6	0.83786	0.78011	0.842393	0.894585	0.455032	0.742441	0.81391	0.525359	0.765837	0.818663	0.785932	0.573518	0.886891	0.856111	0.858379	0.83037	0.880966	0.663194	32.6	0.811775	0.801496	0.815406	0.910068	0.854024	0.936179	0.912543	0.596023	0.674176	0.98781	0.990654	32.6	0.663102	0.615807	0.677777	0.809263	0.967708	0.818699	0.872869	0.824446	0.897768	0.846643
32.7	0.839052	0.786904	0.841447	0.895518	0.467336	0.747344	0.813487	0.526877	0.76684	0.820778	0.791292	0.566534	0.885772	0.856894	0.85804	0.835161	0.882813	0.672251	32.7	0.813932	0.803638	0.816542	0.909908	0.85428	0.936079	0.912931	0.597537	0.675727	0.987775	0.990693	32.7	0.663384	0.612686	0.675214	0.81143	0.967857	0.817808	0.871038	0.821433	0.897927	0.848007
32.8	0.840612	0.794134	0.840325	0.896395	0.480174	0.752145	0.813014	0.527961	0.767286	0.822736	0.795888	0.558862	0.884447	0.857227	0.857436	0.839975	0.884311	0.681079	32.8	0.815947	0.805822	0.817383	0.909746	0.854314	0.936267	0.913435	0.59894	0.677217	0.987819	0.990697	32.8	0.66337	0.609181	0.674096	0.814425	0.967817	0.816812	0.869185	0.818711	0.898262	0.849425
32.9	0.842055	0.801287	0.838607	0.896984	0.493557	0.756806	0.812574	0.528845	0.767188	0.824497	0.799927	0.550452	0.88285	0.857059	0.856568	0.844453	0.885289	0.689643	32.9	0.81809	0.808108	0.818022	0.909624	0.854139	0.936279	0.913807	0.599859	0.678449	0.987844	0.990733	32.9	0.663727	0.606018	0.674491	0.818109	0.96795	0.816796	0.868146	0.815949	0.899055	0.850903
33	0.843637	0.808122	0.836575	0.897337	0.507139	0.761571	0.812213	0.529745	0.766392	0.826043	0.803762	0.541405	0.880989	0.856396	0.855499	0.848612	0.885745	0.697954	33	0.820566	0.810341	0.818441	0.909526	0.853843	0.935802	0.913792	0.600006	0.67892	0.987816	0.990813	33	0.664656	0.603305	0.676155	0.822265	0.967842	0.820225	0.870884	0.812873	0.900685	0.852319
33.1	0.845064	0.8146	0.834128	0.897446	0.520325	0.766335	0.81192	0.530958	0.764982	0.827307	0.807623	0.532364	0.87882	0.855429	0.85432	0.852875	0.885723	0.706003	33.1	0.823248	0.812585	0.818618	0.90943	0.853413	0.935427	0.913492	0.602295	0.679886	0.987895	0.990814	33.1	0.665693	0.600843	0.678201	0.826872	0.96765	0.828408	0.875743	0.809756	0.902148	0.85376
33.2	0.845837	0.82053	0.83147	0.897129	0.532714	0.770731	0.811625	0.532414	0.763104	0.828264	0.811373	0.523531	0.876359	0.854278	0.853051	0.857186	0.885433	0.713826	33.2	0.825958	0.814882	0.818431	0.909369	0.852832	0.93518	0.913079	0.606517	0.680974	0.988112	0.990744	33.2	0.666442	0.598595	0.679617	0.831832	0.967493	0.840374	0.880789	0.807829	0.903099	0.855267
33.3	0.845604	0.825418	0.828858	0.89645	0.54437	0.773895	0.811268	0.533811	0.760908	0.828924	0.814572	0.514896	0.873616	0.853013	0.851706	0.861279	0.885035	0.721406	33.3	0.828615	0.817399	0.817368	0.909394	0.852178	0.935134	0.912736	0.610743	0.681982	0.988347	0.990647	33.3	0.667009	0.596803	0.679641	0.83686	0.967613	0.850089	0.884534	0.807099	0.903267	0.856889
33.4	0.84494	0.830108	0.826422	0.895859	0.55565	0.776442	0.810803	0.534843	0.758553	0.829343	0.817196	0.506479	0.87066	0.851663	0.850321	0.86502	0.884459	0.72866	33.4	0.83127	0.820228	0.814618	0.909567	0.851632	0.935199	0.912942	0.612302	0.683329	0.988476	0.990593	33.4	0.667556	0.595392	0.677788	0.842094	0.967521	0.856753	0.886337	0.808048	0.903268	0.858621
33.5	0.844134	0.836556	0.82437	0.895476	0.566742	0.778595	0.810174	0.535437	0.756213	0.829526	0.819126	0.498396	0.867617	0.84972	0.84888	0.868844	0.883553	0.735724	33.5	0.833845	0.823368	0.810477	0.909866	0.851201	0.935258	0.91352	0.611834	0.684663	0.988402	0.990522	33.5	0.667947	0.594	0.674661	0.847312	0.966992	0.860839	0.887304	0.820028	0.902187	0.860414
33.6	0.843269	0.843539	0.822846	0.895213	0.577866	0.780281	0.809384	0.535669	0.754034	0.829452	0.820433	0.490638	0.864482	0.846448	0.847272	0.872744	0.882226	0.742908	33.6	0.8363	0.826512	0.805923	0.910262	0.850838	0.935089	0.914052	0.611885	0.685068	0.988293	0.990477	33.6	0.668135	0.592663	0.672871	0.851771	0.966049	0.864083	0.888181	0.831293	0.901138	0.862161
33.7	0.842423	0.847814	0.822022	0.895016	0.589465	0.781615	0.808484	0.535836	0.751968	0.829172	0.821271	0.483426	0.861144	0.840169	0.845523	0.876097	0.88054	0.750099	33.7	0.838612	0.829418	0.802048	0.910747	0.850556	0.934965	0.914286	0.612407	0.685471	0.988401	0.990503	33.7	0.668093	0.591512	0.673181	0.854757	0.964896	0.867264	0.889221	0.835672	0.898613	0.863857
33.8	0.841656	0.849895	0.821423	0.894812	0.601377	0.782712	0.807533	0.536607	0.749982	0.828684	0.821856	0.477671	0.857599	0.82916	0.843677	0.878736	0.878564	0.756885	33.8	0.840894	0.831928	0.799708	0.911307	0.850408	0.9349	0.914077	0.613241	0.685635	0.988549	0.990552	33.8	0.667564	0.590398	0.674777	0.855897	0.963643	0.871279	0.890635	0.831468	0.89521	0.865699
33.9	0.841276	0.85214	0.820801	0.894498	0.613034	0.783545	0.806513	0.538271	0.748171	0.827819	0.822227	0.476434	0.853869	0.815008	0.841833	0.880708	0.876432	0.763135	33.9	0.843358	0.834179	0.798719	0.911939	0.850411	0.934904	0.9136	0.615225	0.685897	0.988564	0.990613	33.9	0.666306	0.589067	0.677529	0.855375	0.961726	0.876633	0.891946	0.826873	0.892072	0.867696
34	0.841568	0.85579	0.820651	0.894162	0.624311	0.784138	0.805375	0.540781	0.746683	0.826484	0.82224	0.479213	0.85008	0.799588	0.840017	0.882087	0.874147	0.768943	34	0.846183	0.836164	0.798208	0.912639	0.850503	0.935025	0.913267	0.617678	0.686278	0.98846	0.990635	34	0.664375	0.587612	0.681688	0.853602	0.959417	0.882435	0.893007	0.824333	0.889062	0.869733
34.1	0.842094	0.860306	0.820564	0.893719	0.635686	0.784506	0.804101	0.543907	0.745346	0.824702	0.822	0.483988	0.84653	0.783383	0.838182	0.88276	0.871755	0.774529	34.1	0.849391	0.837938	0.797651	0.913356	0.850646	0.93483	0.913097	0.619058	0.687121	0.988279	0.990663	34.1	0.661991	0.586113	0.687	0.850792	0.956662	0.887918	0.893957	0.82289	0.885077	0.871829
34.2	0.842175	0.865762	0.819808	0.892739	0.64728	0.784667	0.802773	0.547476	0.743915	0.822646	0.821457	0.489898	0.84353	0.766697	0.836192	0.882703	0.869327	0.779881	34.2	0.852717	0.839651	0.796958	0.914046	0.850865	0.93441	0.912973	0.619118	0.687112	0.988225	0.990674	34.2	0.659302	0.584488	0.692337	0.846925	0.954104	0.892451	0.894824	0.821959	0.880958	0.873958
34.3	0.84198	0.872506	0.818555	0.891387	0.658612	0.784592	0.801457	0.551563	0.742334	0.820386	0.820512	0.496394	0.841018	0.749643	0.83396	0.8819	0.866942	0.784987	34.3	0.855786	0.841441	0.796242	0.914672	0.851224	0.934168	0.913119	0.619174	0.687612	0.988283	0.990628	34.3	0.657029	0.582921	0.696859	0.841769	0.952804	0.896183	0.895402	0.821823	0.877648	0.876073
34.4	0.841652	0.879882	0.817401	0.890143	0.669566	0.784403	0.800147	0.556094	0.740641	0.817968	0.818939	0.503279	0.838929	0.732189	0.831447	0.880555	0.864625	0.789995	34.4	0.858352	0.843366	0.795702	0.915211	0.851758	0.934277	0.9132	0.620923	0.689505	0.98832	0.990538	34.4	0.655629	0.581619	0.700465	0.835569	0.952497	0.899526	0.895999	0.822411	0.874185	0.878158
34.5	0.841092	0.88672	0.81638	0.889173	0.680301	0.784213	0.798723	0.56108	0.738814	0.815446	0.816519	0.510372	0.837056	0.714345	0.82875	0.878835	0.862297	0.795034	34.5	0.860266	0.845314	0.795448	0.915646	0.852392	0.934766	0.913165	0.623798	0.69025	0.98834	0.990548	34.5	0.654966	0.580452	0.703592	0.829225	0.954494	0.902306	0.896439	0.823775	0.870772	0.88028
34.6	0.840237	0.891609	0.815166	0.888283	0.690981	0.784159	0.797068	0.566562	0.736933	0.812829	0.813224	0.517604	0.835212	0.696273	0.825986	0.876797	0.859825	0.800217	34.6	0.861683	0.847239	0.79566	0.916	0.852958	0.935133	0.913446	0.626511	0.689182	0.988277	0.990584	34.6	0.65496	0.579185	0.707149	0.822603	0.957779	0.904849	0.89682	0.825047	0.867316	0.882528
34.7	0.83935	0.894683	0.813749	0.88705	0.701767	0.784184	0.79514	0.572469	0.734936	0.810096	0.809516	0.525099	0.833258	0.678069	0.823177	0.874514	0.857068	0.80563	34.7	0.862522	0.848998	0.796283	0.916278	0.853409	0.935137	0.913913	0.628186	0.689174	0.988154	0.990556	34.7	0.655212	0.577622	0.711447	0.81492	0.960626	0.907124	0.897426	0.826335	0.863772	0.88485
34.8	0.838466	0.896699	0.811931	0.885232	0.712393	0.784144	0.793	0.578474	0.732746	0.807225	0.805802	0.532729	0.831215	0.660085	0.820256	0.872156	0.854048	0.811276	34.8	0.862697	0.850517	0.796996	0.916514	0.853787	0.935109	0.914251	0.628824	0.690871	0.988007	0.990501	34.8	0.65532	0.575778	0.716163	0.806382	0.9617	0.909081	0.898399	0.827124	0.860432	0.887205
34.9	0.837184	0.897899	0.80947	0.882757	0.722284	0.784011	0.790756	0.58421	0.730366	0.804233	0.802304	0.54021	0.829094	0.642613	0.817212	0.869787	0.850924	0.816896	34.9	0.86221	0.851883	0.797517	0.916714	0.854245	0.935058	0.914557	0.627711	0.692087	0.987832	0.990492	34.9	0.654878	0.573774	0.721058	0.797331	0.961992	0.911423	0.899442	0.828305	0.857226	0.889597
35	0.835546	0.89866	0.807281	0.880249	0.731474	0.783826	0.788533	0.589652	0.727771	0.801173	0.799105	0.547514	0.827025	0.625781	0.814112	0.867449	0.847768	0.822329	35	0.861168	0.853079	0.797514	0.916888	0.854748	0.934841	0.91436	0.626365	0.689766	0.987744	0.990497	35	0.653787	0.571633	0.726037	0.7876	0.962106	0.914049	0.900653	0.829775	0.854235	0.891982
35.1	0.835224	0.900668	0.807559	0.879328	0.739876	0.783698	0.786395	0.59496	0.725015	0.798061	0.79619	0.55486	0.825013	0.609504	0.810989	0.865232	0.844566	0.827519	35.1	0.859713	0.854291	0.797118	0.916973	0.855221	0.934529	0.914048	0.625916	0.686961	0.987712	0.990498	35.1	0.652125	0.569314	0.730493	0.777669	0.962074	0.916682	0.90226	0.830591	0.851204	0.894313
35.2	0.836362	0.903898	0.809988	0.879999	0.747292	0.783671	0.784332	0.600202	0.722184	0.794916	0.793471	0.562282	0.823006	0.593515	0.807861	0.863096	0.841352	0.832509	35.2	0.857922	0.855533	0.796567	0.916933	0.855626	0.934201	0.914141	0.626373	0.685592	0.98763	0.990452	35.2	0.650209	0.566778	0.734284	0.767536	0.962037	0.918688	0.903163	0.831079	0.848616	0.896668
35.3	0.838307	0.907121	0.813639	0.881462	0.753926	0.783904	0.782331	0.605215	0.719015	0.79171	0.79088	0.569346	0.820847	0.577326	0.804709	0.860827	0.838208	0.837335	35.3	0.855824	0.85687	0.796041	0.916801	0.855989	0.933943	0.914191	0.627137	0.685847	0.987506	0.990353	35.3	0.648268	0.56399	0.737367	0.756695	0.96151	0.920333	0.903993	0.832047	0.84674	0.899192
35.4	0.840852	0.91016	0.817986	0.883211	0.760165	0.78435	0.780421	0.609791	0.714806	0.788407	0.788352	0.575669	0.817989	0.560727	0.801502	0.858103	0.835219	0.841987	35.4	0.8536	0.85827	0.795717	0.916607	0.856366	0.933699	0.914162	0.627755	0.687507	0.987345	0.990305	35.4	0.646863	0.561407	0.74032	0.74483	0.961088	0.921841	0.905146	0.833431	0.846251	0.901814
35.5	0.843333	0.912978	0.822145	0.884824	0.766213	0.784928	0.778647	0.613911	0.708675	0.784999	0.785884	0.581697	0.813088	0.543739	0.798195	0.854445	0.832568	0.846301	35.5	0.851421	0.859778	0.795635	0.916409	0.856794	0.933757	0.914209	0.628581	0.68941	0.987169	0.990312	35.5	0.646382	0.558976	0.743784	0.732036	0.960985	0.923339	0.906573	0.835477	0.845785	0.904426
35.6	0.844423	0.914954	0.824712	0.885364	0.771933	0.785521	0.777016	0.617711	0.698653	0.78149	0.783601	0.587469	0.801797	0.526799	0.794701	0.848936	0.830134	0.850221	35.6	0.849518	0.86152	0.795693	0.916259	0.857347	0.933855	0.914291	0.629581	0.689835	0.987011	0.990351	35.6	0.646669	0.556156	0.746891	0.718595	0.961084	0.924379	0.907666	0.83825	0.84465	0.90694
35.7	0.84089	0.915414	0.823394	0.883204	0.777034	0.785917	0.77549	0.621254	0.686549	0.777887	0.781697	0.593076	0.784169	0.51029	0.79102	0.840432	0.827661	0.853845	35.7	0.847797	0.863412	0.795874	0.916189	0.85816	0.933649	0.914329	0.630539	0.68956	0.98678	0.990401	35.7	0.647926	0.553398	0.74903	0.70487	0.96107	0.924982	0.908508	0.840596	0.843104	0.909302
35.8	0.831231	0.913456	0.815985	0.876341	0.781111	0.785861	0.77406	0.624492	0.67387	0.774229	0.780368	0.598704	0.764684	0.494368	0.787251	0.829508	0.825195	0.857184	35.8	0.846144	0.865237	0.796244	0.916138	0.859184	0.933414	0.914226	0.631032	0.688797	0.986466	0.990427	35.8	0.649855	0.551033	0.750485	0.691003	0.961163	0.924417	0.909373	0.842583	0.84141	0.911599
35.9	0.81557	0.906336	0.802691	0.864305	0.78392	0.785302	0.772734	0.627329	0.661264	0.770455	0.779639	0.603974	0.74499	0.479137	0.783427	0.817553	0.822999	0.859959	35.9	0.844592	0.866943	0.796863	0.916032	0.860268	0.93338	0.914143	0.63155	0.689748	0.986251	0.990411	35.9	0.651308	0.548363	0.751053	0.677153	0.961016	0.923765	0.910125	0.845413	0.83974	0.913868
36	0.796212	0.894142	0.785669	0.848755	0.786085	0.784284	0.771546	0.629778	0.649072	0.766545	0.779317	0.608726	0.725411	0.46472	0.7795	0.805076	0.821221	0.862075	36	0.843275	0.86853	0.797879	0.915885	0.86131	0.933441	0.914194	0.632888	0.692925	0.986112	0.990319	36	0.651858	0.545396	0.750478	0.66297	0.960811	0.923955	0.910781	0.848711	0.838388	0.916106
36.1	0.775347	0.878662	0.768088	0.832041	0.788564	0.782874	0.770483	0.631949	0.637377	0.762587	0.779082	0.612761	0.705978	0.451157	0.77532	0.791886	0.819884	0.863612	36.1	0.842231	0.869936	0.799261	0.915746	0.862374	0.933157	0.914329	0.631731	0.694302	0.985755	0.99023	36.1	0.651841	0.542652	0.749412	0.647823	0.960842	0.924601	0.911704	0.85234	0.837773	0.918239
36.2	0.754179	0.862347	0.750831	0.815366	0.791299	0.781388	0.769539	0.63377	0.626063	0.758549	0.778801	0.616123	0.686732	0.438391	0.77103	0.778049	0.818947	0.864721	36.2	0.841402	0.871131	0.800976	0.915606	0.863529	0.932942	0.914562	0.628104	0.693566	0.985249	0.990184	36.2	0.651702	0.540386	0.749232	0.631662	0.960919	0.925018	0.912964	0.855617	0.837533	0.920297
36.3	0.733276	0.84643	0.734278	0.799197	0.794204	0.78069	0.768657	0.635351	0.615039	0.754403	0.778597	0.619132	0.667718	0.426282	NaN	0.763833	0.818212	0.865464	36.3	0.840557	0.8721	0.80284	0.915412	0.864803	0.932944	0.914654	0.624901	0.6923	0.984862	0.99019	36.3	0.651652	0.538706	0.750734	0.615627	0.960587	0.925174	0.914387	0.858608	0.836963	0.922367
36.4	0.712683	0.830978	0.718121	0.783127	0.797456	0.780291	0.767733	0.636769	0.60438	0.74993	0.778351	0.622053	0.649072	0.414647	NaN	0.74978	0.817522	0.865884	36.4	0.839435	0.872833	0.804626	0.915115	0.866104	0.933052	0.914747	0.623582	0.691185	0.984668	0.990226	36.4	0.651843	0.537987	0.75402	0.600836	0.959862	0.925049	0.91524	0.861578	0.836664	0.92442
36.5	0.692339	0.815627	0.702179	0.767075	0.800765	0.779824	0.766781	0.638009	0.594058	0.745245	0.778118	0.624814	0.630862	0.403935	NaN	0.735993	0.816866	0.865997	36.5	0.838163	0.873317	0.806077	0.914754	0.867499	0.933279	0.914981	0.623474	0.690263	0.984604	0.990323	36.5	0.652375	0.53803	0.758195	0.587568	0.959382	0.922413	0.91556	0.863911	0.837225	0.926328
36.6	0.671921	0.800879	0.686319	0.751371	0.803726	0.779352	0.765876	0.638984	0.583998	NaN	0.777798	0.627497	0.613185	0.394803	NaN	0.722654	0.816293	0.865834	36.6	0.83689	0.873579	0.807147	0.914394	0.868967	0.933582	0.915054	0.62417	0.690193	0.984501	0.990409	36.6	0.652947	0.538025	0.760863	0.575451	0.958711	0.919925	0.915933	0.866593	0.837992	0.928128
36.7	0.651613	0.786972	0.670369	0.736091	0.805768	0.778774	0.765045	0.639729	0.57432	NaN	0.777223	0.630111	0.596301	0.389048	NaN	0.709741	0.815928	0.865508	36.7	0.835719	0.873618	0.807784	0.914073	0.870474	0.933675	0.914816	0.625065	0.690608	0.984194	0.990429	36.7	0.653175	0.537696	0.761202	0.564465	0.958741	0.918843	0.91639	0.871478	0.839212	0.929842
36.8	0.631576	0.773685	0.654738	0.721436	0.807108	0.777843	0.764264	0.64031	0.565219	NaN	0.77635	0.632571	0.580365	0.388619	NaN	0.697112	0.815721	0.865111	36.8	0.83463	0.873505	0.808292	0.913736	0.871919	0.93358	0.914628	0.625134	0.690864	0.983889	0.990411	36.8	0.652981	0.537076	0.760073	0.554774	0.958912	0.916686	0.917192	0.881633	0.840572	0.931416
36.9	0.611706	0.760997	0.639897	0.707648	0.80845	0.776018	0.763526	0.640765	0.556916	NaN	0.775301	0.634804	0.565441	0.392265	NaN	0.684937	0.815572	0.864578	36.9	0.83336	0.87322	0.808845	0.913315	0.873252	0.933471	0.914351	0.623742	0.691064	0.983635	0.990392	36.9	0.65271	0.536212	0.758252	0.545788	0.959325	0.90873	0.918112	0.890859	0.841863	0.932844
37	0.592406	0.748871	0.625482	0.694312	0.809733	0.773149	0.76289	0.641151	0.549325	NaN	0.774189	0.637031	0.551374	0.398052	NaN	0.673327	0.815452	0.863822	37	0.831644	0.872748	0.809323	0.912783	0.87455	0.933473	0.914016	0.623013	0.69083	0.983473	0.990386	37	0.652551	0.535114	0.756083	0.537709	0.960192	0.896872	0.919309	0.897305	0.843801	0.934194
37.1	0.57324	0.736757	0.611472	0.681189	0.810594	0.768238	0.762411	0.641452	0.54221	NaN	0.772867	0.639463	0.537563	0.405217	NaN	0.662117	0.815342	0.862815	37.1	0.829388	0.87207	0.809585	0.912157	0.875892	0.933743	0.914004	0.623271	0.690289	0.983522	0.990442	37.1	0.652405	0.533741	0.753778	0.531579	0.959591	0.885097	0.920354	0.901948	0.846911	0.935511
37.2	0.553878	0.724177	0.597926	0.668158	0.810861	0.760608	0.762056	0.64157	0.535333	NaN	0.771348	0.642117	0.523383	0.413213	NaN	0.651034	0.815098	0.861639	37.2	0.826759	0.871273	0.809557	0.91147	0.877189	0.934079	0.914171	0.622832	0.689769	0.983501	0.990457	37.2	0.6529	0.532332	0.752078	0.52667	0.958373	0.87551	0.921053	0.906039	0.84997	0.936903
37.3	0.534157	0.71145	0.584644	0.655476	0.81054	0.751834	0.761754	0.641436	0.528568	NaN	0.769734	0.644855	0.50868	0.421814	NaN	0.63986	0.814576	0.860481	37.3	0.823978	0.870417	0.809221	0.910746	0.878334	0.934069	0.914374	0.621693	0.689228	0.983347	0.99042	37.3	0.654351	0.531435	0.751018	0.523819	0.956976	0.868579	0.921853	0.910212	0.852967	0.93825
37.4	0.513885	0.698941	0.57143	0.643368	0.809758	NaN	0.761455	0.641091	0.522058	NaN	0.768305	0.647694	0.493584	0.430962	NaN	0.628647	0.813781	0.859424	37.4	0.821245	0.869524	0.808636	0.910032	0.879287	0.934013	0.914412	0.620515	0.688306	0.983184	0.990457	37.4	0.65629	0.53097	0.750115	0.522375	0.956316	0.86313	0.922507	0.913758	0.856139	0.939569
37.5	0.493361	0.686743	0.557974	0.631752	0.808323	NaN	0.761195	0.640589	0.51607	NaN	0.76728	0.650858	0.47856	0.440576	NaN	0.617542	0.812894	0.858445	37.5	0.818723	0.868536	0.807724	0.90938	0.880098	0.934026	0.914171	0.619736	0.686639	0.983054	0.99056	37.5	0.658121	0.53056	0.748975	0.520109	0.955919	0.858277	0.92291	0.916864	0.859236	0.940804
37.6	0.47283	0.675182	0.544316	0.620726	0.806196	NaN	0.761036	0.639988	0.510671	NaN	0.766756	0.654466	0.463959	0.450471	NaN	0.60678	0.812118	0.857467	37.6	0.816433	0.867452	0.806404	0.908809	0.880973	0.934088	0.913616	0.619381	0.685369	0.982967	0.990647	37.6	0.659353	0.530222	0.747243	0.517711	0.955598	0.854	0.923136	0.91953	0.862379	0.941866
37.7	0.452288	0.664383	0.530678	0.611082	0.803799	NaN	0.761022	0.639309	0.505849	NaN	0.766418	0.658251	0.449874	0.460608	NaN	0.59647	0.81156	0.856453	37.7	0.814405	0.866381	0.804722	0.908345	0.881954	0.934167	0.912868	0.618919	0.684727	0.982893	0.990714	37.7	0.659345	0.530069	0.744826	0.516773	0.955688	0.849623	0.923072	0.921815	0.865739	0.942832
37.8	0.43202	0.654414	0.517465	0.602822	0.801692	NaN	0.761148	0.638703	0.501633	NaN	0.766122	0.661967	0.436376	0.470643	NaN	0.586625	0.811117	0.855291	37.8	0.812749	0.865432	0.802832	0.907983	0.882941	0.934257	0.912024	0.618934	0.683458	0.982795	0.990782	37.8	0.65809	0.530337	0.741728	0.517524	0.955951	0.845734	0.923033	0.92425	0.868809	0.943787
37.9	0.412179	0.645158	0.504949	0.595668	0.799818	NaN	0.761323	0.638415	0.498141	NaN	0.765566	0.665577	0.423685	0.480122	NaN	0.57739	0.810588	0.853915	37.9	0.811418	0.864575	0.800857	0.9077	0.883751	0.934266	0.91118	0.61885	0.681396	0.982683	0.990795	37.9	0.656108	0.531006	0.737942	0.519225	0.95605	0.841703	0.923029	0.925894	0.871687	0.944729
38	0.392442	0.636366	0.492871	0.589375	0.797926	NaN	0.761452	0.638452	0.495391	NaN	0.764482	0.669132	0.411872	0.488792	NaN	0.568883	0.809923	0.852268	38	0.810392	0.86377	0.79906	0.907474	0.884364	0.93423	0.910617	0.618343	0.680399	0.982582	0.990831	38	0.653761	0.53163	0.733546	0.520443	0.955803	0.837702	0.922994	0.926139	0.874565	0.94558
38.1	0.37156	0.626829	0.480068	0.582847	0.796393	NaN	0.761477	0.638658	0.493333	NaN	0.76272	0.672551	0.401018	0.496679	NaN	0.560934	0.809176	0.8504	38.1	0.809514	0.862733	0.797415	0.90729	0.884828	0.93415	0.910222	0.618262	0.680166	0.982428	0.990868	38.1	0.650757	0.531903	0.728859	0.520482	0.955059	0.833614	0.922845	0.922542	0.877682	0.946409
38.2	0.349438	0.615821	0.46594	0.575549	0.795378	NaN	0.761402	0.638885	0.491906	NaN	0.760266	0.675819	0.390992	0.504079	NaN	0.553119	0.808296	0.848376	38.2	0.808678	0.861392	0.796008	0.907133	0.885242	0.934285	0.909755	0.617298	0.679707	0.982265	0.990947	38.2	0.646757	0.531753	0.724069	0.519867	0.953481	0.82907	0.922773	0.917842	0.880487	0.947085
38.3	0.326533	0.604039	0.450465	0.567201	0.794506	NaN	0.76125	0.639031	0.491296	NaN	0.757317	0.679199	0.381729	0.511654	NaN	0.545326	0.807251	0.846339	38.3	0.807866	0.8597	0.794859	0.907009	0.88564	0.934552	0.909472	0.616463	0.678308	0.982189	0.990991	38.3	0.641945	0.531207	0.719604	0.519244	0.949368	0.824251	0.922494	0.914865	0.883177	0.947515
38.4	0.303242	0.592653	0.434741	0.558849	0.793356	NaN	0.761003	0.639174	0.492127	NaN	0.754096	0.682693	0.373762	0.519706	NaN	0.538099	0.80603	0.844182	38.4	0.807089	0.857814	0.793899	0.906956	0.885977	0.93479	0.909286	0.616066	0.676959	0.982191	0.991002	38.4	0.636103	0.529857	0.715462	0.519131	0.944103	0.819089	0.921782	0.91431	0.885902	0.94778
38.5	0.280309	0.582201	0.420019	0.551422	0.791923	NaN	0.760631	0.639418	0.495238	NaN	0.749653	0.685882	0.368441	0.528203	NaN	0.531972	0.804457	0.841838	38.5	0.80637	0.855886	0.793211	0.906962	0.886149	0.934956	0.908892	0.616947	0.676044	0.982253	0.991052	38.5	0.629312	0.528107	0.711312	0.518913	0.937868	0.81383	0.919522	0.914634	0.888131	0.947957
38.6	0.25876	0.572942	0.407291	0.545326	0.790429	NaN	0.760109	0.639813	0.502657	NaN	0.743738	0.688824	0.370185	0.536649	NaN	0.527835	0.80268	0.839415	38.6	0.805632	0.854023	0.792742	0.90698	0.886036	0.935245	0.908694	0.617057	0.676741	0.982331	0.991167	38.6	0.622146	0.526981	0.707332	0.517645	0.930727	0.808787	0.916452	0.915077	0.889825	0.948167
38.7	0.241811	0.565195	0.398545	0.541965	0.788748	NaN	0.759427	0.640363	0.512556	NaN	0.737067	0.691592	0.379182	0.544698	NaN	0.526833	0.801204	NaN	38.7	0.805028	0.852328	0.792388	0.906997	0.885621	0.935611	0.908618	0.616279	0.677238	0.982447	0.991315	38.7	0.614634	0.52625	0.70382	0.515612	0.923391	0.803816	0.910253	0.915999	0.891523	0.948532
38.8	0.231245	0.55985	0.395931	0.543284	0.786996	NaN	0.758543	0.641198	0.523414	NaN	NaN	0.69427	0.391076	0.552234	NaN	0.528407	0.800516	NaN	38.8	0.804694	0.850843	0.791898	0.907045	0.88503	0.935809	0.908327	0.61509	0.676747	0.982566	0.991411	38.8	0.607119	0.525612	0.700632	0.513619	0.915179	0.800456	0.903443	0.917204	0.89348	0.949119
38.9	0.227109	0.559952	0.399099	0.549385	0.785673	NaN	0.757375	0.642501	0.534617	NaN	NaN	0.697344	0.404242	0.558984	NaN	0.531256	0.800701	NaN	38.9	0.804585	0.849468	0.791202	0.907145	0.884456	0.93594	0.907978	0.615041	0.674409	0.982694	0.991453	38.9	0.600799	0.525678	0.697655	0.511914	0.904837	0.797231	0.897983	0.917784	0.895462	0.949773
39	0.226966	0.565669	0.406114	0.558895	0.784842	NaN	0.755872	0.644327	0.545868	NaN	NaN	0.700748	0.418351	0.565252	NaN	0.534708	0.801133	NaN	39	0.804482	0.848123	0.790106	0.907292	0.88401	0.935937	0.907442	0.614102	0.66977	0.98285	0.991459	39	0.595529	0.526169	0.694913	0.51043	0.89411	0.79288	0.893466	0.918185	0.897142	0.95034
39.1	0.228856	0.575538	0.414929	0.57019	0.784074	NaN	0.754153	0.646484	0.557038	NaN	NaN	0.704491	0.433365	0.571104	NaN	0.538673	0.800711	NaN	39.1	0.804308	0.846722	0.788732	0.90744	0.883654	0.935976	0.906935	0.612724	0.666598	0.982994	0.991463	39.1	0.591185	0.526888	0.691771	0.509179	0.881106	0.787794	0.889164	0.918586	0.898472	0.95094
39.2	0.2317	0.587047	0.425074	0.582494	0.783445	NaN	0.752306	0.649053	0.5681	NaN	NaN	0.708477	0.449137	0.576426	NaN	0.543422	0.799405	NaN	39.2	0.804021	0.845239	0.787203	0.907524	0.883338	0.935881	0.906284	0.611309	0.665297	0.983048	0.991455	39.2	0.588073	0.528113	0.687148	0.508209	0.868381	0.783207	0.885057	0.918523	0.899454	0.95143
39.3	0.235056	0.599014	0.436004	0.595279	0.782948	NaN	0.750406	0.651854	0.579094	NaN	NaN	0.712395	0.465488	0.581467	NaN	0.548824	0.797578	NaN	39.3	0.803774	0.843696	0.785617	0.907541	0.882971	0.935578	0.905777	0.610511	0.664058	0.983042	0.991468	39.3	0.58494	0.528827	0.680961	0.506636	0.856989	0.779179	0.881429	0.911672	0.901072	0.951723
39.4	0.238169	0.61083	0.446872	0.607771	0.782041	NaN	0.748688	0.654578	0.589922	NaN	NaN	0.715826	0.482105	0.586462	NaN	0.554515	0.79571	NaN	39.4	0.803631	0.842081	0.783944	0.907486	0.882443	0.935548	0.905124	0.610987	0.663617	0.98302	0.991518	39.4	0.580387	0.52788	0.674099	0.503635	0.84819	0.775492	0.878505	0.904215	0.902705	0.95204
39.5	0.240708	0.622042	0.457268	0.619724	0.780658	NaN	0.747113	0.657111	0.600432	NaN	NaN	0.718646	0.498742	0.591668	NaN	0.560072	0.794038	NaN	39.5	0.803459	0.84039	0.782254	0.907333	0.881654	0.935919	0.904475	0.612376	0.664717	0.983069	0.991558	39.5	0.574919	0.525814	0.667279	0.499801	0.840831	0.774039	0.875859	0.900265	0.904334	0.952566
39.6	0.243239	0.631919	0.467551	0.631585	0.779229	NaN	0.745512	0.659499	0.610548	NaN	NaN	0.720848	0.515286	0.597055	NaN	0.564933	0.792564	NaN	39.6	0.80315	0.83865	0.780554	0.907078	0.880654	0.93647	0.904247	0.614002	0.66667	0.983213	0.99162	39.6	0.569194	0.523493	0.660948	0.495851	0.834481	0.771805	0.872538	0.897777	0.905646	0.953248
39.7	0.245665	0.640343	0.477964	0.643294	0.77814	NaN	0.743756	0.661749	0.620179	NaN	NaN	0.722582	0.531503	0.602405	NaN	0.568471	0.791101	NaN	39.7	0.802721	0.837081	0.77909	0.906771	0.879549	0.936963	0.904385	0.614031	0.667695	0.983339	0.991692	39.7	0.563368	0.520948	0.65544	0.492001	0.828236	0.76803	0.869028	0.894998	0.907761	0.953975
39.8	0.24784	0.647824	0.487823	0.654208	0.778013	NaN	0.741766	0.663784	0.628997	NaN	NaN	0.723881	0.547088	0.607508	NaN	0.569047	0.789388	NaN	39.8	0.802311	0.835671	0.777982	0.906518	0.878474	0.937214	0.904627	0.613936	0.668037	0.983387	0.991759	39.8	0.557695	0.518246	0.65109	0.488456	0.82274	0.765499	0.865435	0.892403	0.91062	0.954722
39.9	0.249802	0.654789	0.496379	0.66412	0.778919	NaN	0.739646	0.665508	0.636616	NaN	NaN	0.72462	0.562031	0.61199	NaN	0.566481	0.786984	NaN	39.9	0.802118	0.834374	0.77717	0.906385	0.877451	0.937211	0.904749	0.614711	0.667444	0.98342	0.991844	39.9	0.552226	0.515645	0.647319	0.485402	0.818227	0.768855	0.861728	0.890346	0.912701	0.955509
40	0.251129	0.661915	0.504575	0.674081	0.780602	NaN	NaN	0.666905	0.643084	NaN	NaN	0.724628	0.576273	0.615945	NaN	0.562224	0.782889	NaN	40	0.801908	0.833295	0.776445	0.906361	0.876459	0.937114	0.90462	0.614684	0.666523	0.983504	0.991905	40	0.54683	0.513286	0.644045	0.482283	0.814234	0.775948	0.857702	0.888313	0.913572	0.956244
40.1	0.252273	0.670359	0.514115	0.685196	0.78253	NaN	NaN	0.668102	0.648741	NaN	NaN	0.723988	0.589911	0.619622	NaN	0.557175	0.776001	NaN	40.1	0.801847	0.832501	0.775831	0.906431	0.875462	0.936953	0.904202	0.613789	0.665523	0.983529	0.991916	40.1	0.541622	0.511386	0.641228	0.478213	0.812365	0.782651	0.853689	0.886136	0.913019	0.956804
40.2	0.253825	0.680316	0.525487	0.697601	0.784404	NaN	NaN	0.669412	0.654099	NaN	NaN	0.722955	0.603243	0.622874	NaN	0.551847	0.766704	NaN	40.2	0.801979	0.831934	0.775359	0.906544	0.874472	0.936792	0.903709	0.613939	0.665119	0.983512	0.991934	40.2	0.536063	0.509771	0.63876	0.474259	0.810788	0.787052	0.850082	0.88364	0.912804	0.957064
40.3	0.255738	0.69094	0.538414	0.710523	0.786009	NaN	NaN	0.670926	0.659487	NaN	NaN	0.721724	0.616644	0.625998	NaN	0.546681	0.756118	NaN	40.3	0.802325	0.831562	0.774986	0.906648	0.873515	0.936633	0.90282	0.614374	0.664877	0.983485	0.992003	40.3	0.529774	0.508102	0.637014	0.469459	0.80882	0.788461	0.846506	0.880668	0.91298	0.957191
40.4	0.257955	0.70164	0.552047	0.723445	0.786733	NaN	NaN	0.672507	0.66475	NaN	NaN	0.720255	0.630117	0.62902	NaN	0.541691	0.744801	NaN	40.4	0.802848	0.831423	0.774697	0.906697	0.872584	0.936346	0.901983	0.61483	0.665307	0.983518	0.992065	40.4	0.523178	0.506616	0.635628	0.464067	0.805997	0.787763	0.843027	0.877958	0.912306	0.957356
40.5	0.260536	0.712434	0.56665	0.736452	0.786276	NaN	NaN	0.673998	0.669579	NaN	NaN	0.718499	0.643422	0.631977	NaN	0.536918	0.733046	NaN	40.5	0.803547	0.831534	0.774632	0.906658	0.871699	0.936093	0.901589	0.614473	0.666567	0.983533	0.992007	40.5	0.517039	0.505329	0.633944	0.460155	0.803082	0.786681	0.839739	0.875386	0.908225	0.957505
40.6	0.263425	0.723021	0.58262	0.749454	0.784555	NaN	NaN	0.67526	0.673832	NaN	NaN	0.716633	0.65642	0.634872	NaN	0.532348	0.721307	NaN	40.6	0.804294	0.831813	0.774842	0.906537	0.870868	0.935051	0.900009	0.611552	0.666753	0.983014	0.9917	40.6	0.512174	0.504331	0.6319	0.457173	0.800137	0.785091	0.836109	0.873269	0.903164	0.957625
40.7	0.266248	0.732963	0.599147	0.761706	0.782294	NaN	NaN	0.676307	0.677509	NaN	NaN	0.714478	0.669138	0.637697	NaN	0.527979	0.70979	NaN													40.7	0.509685	0.504418	0.629443	0.453502	0.796665	0.783169	0.832197	0.871662	0.895872	0.957607
40.8	0.268863	0.742035	0.615296	0.772957	0.779901	NaN	NaN	0.677059	0.680602	NaN	NaN	0.711959	0.681446	0.640536	NaN	0.523718	0.698661	NaN													40.8	0.509846	0.505606	0.62684	0.448656	0.792798	0.780691	0.828099	0.870399	0.886169	0.957408
40.9	0.271622	0.750538	0.630944	0.783398	0.77747	NaN	NaN	0.677383	0.683006	NaN	NaN	0.709076	0.693129	0.6436	NaN	0.51939	0.688128	NaN													40.9	0.51203	0.507877	0.62457	0.44299	0.789148	0.778471	0.824102	0.869943	0.876685	0.957088
41	0.274695	0.759052	0.646397	0.793056	0.774993	NaN	NaN	0.677347	0.684768	NaN	NaN	0.705926	0.704072	0.647046	NaN	0.514882	0.678264	NaN													41	0.51463	0.51049	0.622715	0.438035	0.786255	0.776795	0.820184	0.870607	0.86872	0.956771
41.1	0.277847	0.767838	0.661243	0.801966	0.772326	NaN	NaN	0.677121	0.685968	NaN	NaN	0.702611	0.714201	0.65098	NaN	0.510387	0.669089	NaN													41.1	0.516836	0.512837	0.620974	0.434582	0.783899	0.775683	0.816837	0.875406	0.861458	0.956449
41.2	0.281004	0.777021	0.676189	0.810626	0.769626	NaN	NaN	0.676794	0.686669	NaN	NaN	0.699187	0.723704	0.655645	NaN	0.50649	0.660837	NaN													41.2	0.518566	0.514444	0.619292	0.432352	0.782346	0.775912	0.813956	0.88124	0.852843	0.956208
41.3	0.284391	0.786675	0.692286	0.819909	0.767252	NaN	NaN	0.676397	0.686904	NaN	NaN	0.695499	0.732881	0.6608	NaN	0.503496	0.653705	NaN													41.3	0.51931	0.514452	0.617598	0.430716	0.78242	0.776697	0.81139	0.884536	0.840058	0.956141
41.4	0.288026	0.795908	0.708632	0.829135	0.765323	NaN	NaN	0.675872	0.686562	NaN	NaN	0.691618	0.741534	0.666293	NaN	0.501085	0.647837	NaN													41.4	0.519773	0.513721	0.616258	0.428756	0.781571	0.777594	0.808756	0.885084	0.824974	0.956246
41.5	0.29178	0.804258	0.723805	0.83741	0.763786	NaN	NaN	0.675245	0.685599	NaN	NaN	0.687473	0.74935	0.671945	NaN	0.499002	0.643192	NaN													41.5	0.520356	0.513565	0.615541	0.426851	0.777143	0.778606	0.806822	0.884531	0.799264	0.956439
41.6	0.295328	0.811974	0.737127	0.844669	0.762465	NaN	NaN	0.674487	0.684035	NaN	NaN	0.6832	0.756026	0.67769	NaN	0.496951	0.639428	NaN													41.6	0.520901	0.513344	0.615241	0.42614	0.761153	0.779824	0.804225	0.883899	0.772813	0.956612
41.7	0.298705	0.819013	0.749257	0.851105	0.761494	NaN	NaN	0.673608	0.681793	NaN	NaN	0.678805	0.761435	0.683489	NaN	0.494875	0.636031	NaN													41.7	0.521608	0.514343	0.615119	0.426357	0.74426	0.781726	0.804104	0.882964	0.750252	0.956702
41.8	0.301919	0.825394	0.760842	0.856934	0.760911	NaN	NaN	0.672516	0.679029	NaN	NaN	0.674354	0.765625	0.689341	NaN	0.492829	0.632417	NaN													41.8	0.522826	0.516199	0.615777	0.42658	0.730114	0.783784	0.805517	0.881825	0.732125	0.956513
41.9	0.305265	0.831235	0.772152	0.86278	0.759908	NaN	NaN	0.67118	0.676093	NaN	NaN	0.669916	0.768801	0.69544	NaN	0.490913	0.628358	NaN													41.9	0.522729	0.516213	0.6177	0.426316	0.722019	0.786484	0.806349	0.88059	0.715781	0.956131
42	0.30863	0.836139	0.783092	0.868444	0.7581	NaN	NaN	0.669589	0.673309	NaN	NaN	0.665511	0.77121	0.701547	NaN	0.489257	0.624342	NaN													42	0.52159	0.515137	0.620935	0.42564	0.717784	0.789804	0.806569	0.879527	0.699862	0.955681
42.1	0.312145	0.839594	0.793466	0.873952	0.755651	NaN	NaN	0.667842	0.670621	NaN	NaN	0.661119	0.773077	0.707713	NaN	0.487745	0.621211	NaN													42.1	0.520914	0.514597	0.624683	0.424824	0.716584	0.792716	0.806486	0.878471	0.683299	0.955003
42.2	0.315924	0.841988	0.80338	0.879418	0.752292	NaN	NaN	0.665925	0.668004	NaN	NaN	0.656643	0.774621	0.714039	NaN	0.485947	NaN	NaN													42.2	0.520358	0.513731	0.628411	0.424224	0.715151	0.792823	0.80636	0.877745	0.667486	0.954238
42.3	0.320149	0.843842	0.812699	0.884692	0.747441	NaN	NaN	0.663807	0.665458	NaN	NaN	0.652011	0.775831	0.72028	NaN	0.483762	NaN	NaN													42.3	0.520243	0.512823	0.631701	0.424085	0.712599	0.792575	0.805922	0.883677	0.652541	0.953394
42.4	0.325195	0.845739	0.821972	0.890016	NaN	NaN	NaN	0.661496	0.662968	NaN	NaN	0.64721	0.776723	0.726208	NaN	0.48118	NaN	NaN													42.4	0.520134	0.511613	0.633755	0.424307	0.708143	0.792547	0.805191	0.890259	0.638376	0.952347
42.5	0.330686	0.848296	0.831285	0.895331	NaN	NaN	NaN	0.658314	0.660575	NaN	NaN	0.642136	0.777427	0.731548	NaN	0.478668	NaN	NaN													42.5	0.518748	0.509129	0.63505	0.425529	0.702909	0.79196	0.804359	0.893479	0.624514	0.951001
42.6	0.336393	0.851829	0.839995	0.900153	NaN	NaN	NaN	0.651752	0.658189	NaN	NaN	0.636656	0.777409	0.736261	NaN	0.476849	NaN	NaN													42.6	0.516534	0.505415	0.636168	0.428233	0.697513	0.790643	0.804105	0.895416	0.610707	0.949421
42.7	0.342306	0.856259	0.847926	0.904317	NaN	NaN	NaN	0.641391	0.655666	NaN	NaN	0.630575	0.776063	0.740634	NaN	0.476484	NaN	NaN													42.7	0.514399	0.501231	0.637301	0.431137	0.692082	0.786988	0.804037	0.897454	0.596757	0.947783
42.8	0.348603	0.861412	0.856064	0.908285	NaN	NaN	NaN	0.628037	0.653163	NaN	NaN	0.623542	0.773861	0.744827	NaN	0.47937	NaN	NaN													42.8	0.512481	0.49725	0.637901	0.434469	0.686318	0.784044	0.804296	0.899552	0.582793	0.946158
42.9	0.354998	0.86662	0.864695	0.912316	NaN	NaN	NaN	0.613073	0.650796	NaN	NaN	0.615416	0.771287	NaN	NaN	0.485467	NaN	NaN													42.9	0.510429	0.49356	0.637531	0.439098	0.680232	0.782101	0.804815	0.90124	0.569726	0.944525
43	0.361546	0.870672	0.873059	0.915804	NaN	NaN	NaN	0.596813	0.64851	NaN	NaN	0.60648	0.76877	NaN	NaN	0.493162	NaN	NaN													43	0.507933	0.489883	0.635048	0.443074	0.674365	0.780265	0.805011	0.902849	0.557759	0.942868
43.1	0.368342	0.872915	0.87984	0.917755	NaN	NaN	NaN	0.579376	0.646275	NaN	NaN	0.597372	0.766673	NaN	NaN	0.50187	NaN	NaN													43.1	0.505052	0.485896	0.631272	0.445674	0.668626	0.77596	0.803588	0.903869	0.546796	0.941179
43.2	0.375462	0.873882	0.885175	0.918824	NaN	NaN	NaN	0.560941	0.644005	NaN	NaN	0.588435	0.765101	NaN	NaN	0.511421	NaN	NaN													43.2	0.502181	0.481729	0.628099	0.447978	0.66302	0.766287	0.794894	0.901157	0.535727	0.939492
43.3	0.382986	0.874306	0.889244	0.919376	NaN	NaN	NaN	0.541813	0.641504	NaN	NaN	0.579732	0.763912	NaN	NaN	0.521655	NaN	NaN													43.3	0.499453	0.477586	0.625542	0.449467	0.657272	0.757382	0.788045	0.898355	0.524303	0.937783
43.4	0.390956	0.87475	0.892735	0.919135	NaN	NaN	NaN	0.522182	0.638707	NaN	NaN	0.571146	0.762953	NaN	NaN	0.532416	NaN	NaN													43.4	0.496954	0.473535	0.623732	0.450055	0.651237	0.750717	0.784101	0.894419	0.514325	0.935966
43.5	0.399264	0.875182	0.895464	0.917872	NaN	NaN	NaN	0.502116	0.635647	NaN	NaN	0.562585	0.762072	NaN	NaN	0.543504	NaN	NaN													43.5	0.494475	0.469666	0.622229	0.450444	0.64502	0.746391	0.781922	0.890408	0.508026	0.934155
43.6	0.407978	0.875467	0.896934	0.915953	NaN	NaN	NaN	0.481663	0.632218	NaN	NaN	0.553845	0.761208	NaN	NaN	0.554731	NaN	NaN													43.6	0.491334	0.465444	0.620178	0.451374	0.638902	0.743565	0.780571	0.887625	0.502692	0.932464
43.7	0.416858	0.875846	0.897897	0.913763	NaN	NaN	NaN	0.460791	0.628554	NaN	NaN	0.545138	0.760355	NaN	NaN	0.566002	NaN	NaN													43.7	0.486779	0.459896	0.617222	0.452377	0.633321	0.741592	0.779758	0.885937	0.499442	0.930903
43.8	0.425796	0.876133	0.898958	0.911581	NaN	NaN	NaN	0.439599	0.624816	NaN	NaN	0.536591	0.75958	NaN	NaN	0.577308	NaN	NaN													43.8	0.480382	0.452874	0.613763	0.452736	0.628349	0.740284	0.779531	0.884089	0.499328	0.929484
43.9	0.434893	0.876174	0.899892	0.909481	NaN	NaN	NaN	0.418261	0.621089	NaN	NaN	0.528445	0.75901	NaN	NaN	0.588593	NaN	NaN													43.9	0.472377	0.444441	0.610662	0.452912	0.623645	0.738776	0.779418	0.881911	0.499452	0.928292
44	0.444232	0.876205	0.900793	0.907682	NaN	NaN	NaN	0.396889	0.617489	NaN	NaN	0.520928	0.758753	NaN	NaN	0.599935	NaN	NaN													44	0.463877	0.43567	0.607809	0.453128	0.618772	0.73711	0.779575	0.88013	0.49866	0.927303
44.1	0.454382	0.87649	0.902093	0.906333	NaN	NaN	NaN	0.375572	0.614114	NaN	NaN	0.514265	0.758847	NaN	NaN	0.611303	NaN	NaN													44.1	0.455888	0.427275	0.604444	0.45332	0.614204	0.735679	0.779697	0.877937	0.497222	0.926354
44.2	0.464808	0.876759	0.903081	0.904964	NaN	NaN	NaN	0.354182	0.610997	NaN	NaN	0.508213	0.759213	NaN	NaN	0.622529	NaN	NaN													44.2	0.449177	0.419646	0.600387	0.453524	0.609466	0.734155	0.77975	0.873358	0.497304	0.925482
44.3	0.474647	0.876498	0.902799	0.902894	NaN	NaN	NaN	0.332758	0.608056	NaN	NaN	0.50263	0.759586	NaN	NaN	0.633534	NaN	NaN													44.3	0.444557	0.413734	0.596161	0.453723	0.606567	0.732728	0.779974	0.866713	0.501599	0.924248
44.4	0.483707	0.875984	0.901685	0.900192	NaN	NaN	NaN	0.31142	0.605285	NaN	NaN	0.497463	0.760189	NaN	NaN	0.644257	NaN	NaN													44.4	0.441575	0.40895	0.59167	0.454853	0.606096	0.731694	0.780739	0.860924	0.507962	0.922635
44.5	0.492533	0.87526	0.900374	0.897108	NaN	NaN	NaN	0.290185	0.60275	NaN	NaN	0.492845	0.761583	NaN	NaN	0.654831	NaN	NaN													44.5	0.439316	0.404023	0.586824	0.456532	0.610275	0.730763	0.782193	0.855963	0.525738	0.920974
44.6	0.50096	0.873141	0.897977	0.892774	NaN	NaN	NaN	0.269178	0.600442	NaN	NaN	0.488626	0.764446	NaN	NaN	0.665447	NaN	NaN													44.6	0.437275	0.399187	0.581874	0.458515	0.627103	0.730047	0.785341	0.851996	0.54512	0.919115
44.7	0.508162	0.868776	0.893025	0.886225	NaN	NaN	NaN	0.248396	0.598482	NaN	NaN	0.484708	0.766956	NaN	NaN	0.675914	NaN	NaN													44.7	0.435333	0.393434	0.577023	0.461344	0.645531	0.729295	0.789782	0.849222	0.560792	0.917141
																															44.8	0.43333	0.387485	0.57138	0.465816	0.662304	0.727793	0.793569	0.846925	0.572187	0.915099
																															44.9	0.432423	0.383577	0.564526	0.472748	0.675797	0.725494	0.796742	0.844175	0.582302	0.913058
																															45	0.432522	0.380666	0.556871	0.48106	0.686703	0.722716	0.799366	0.839614	0.592424	0.911122
																															45.1	0.43199	0.376735	0.548979	0.489061	0.696745	0.720318	0.801777	0.834463	0.603514	0.90937
																															45.2	0.430194	0.372064	0.541154	0.497032	0.706518	0.720447	0.804004	0.829543	0.614209	0.907729
																															45.3	0.42727	0.366853	0.534089	0.503985	0.716136	0.720855	0.806106	0.825433	0.624363	0.906144
																															45.4	0.424767	0.362155	0.528263	0.507543	0.725662	0.72192	0.80827	0.822167	0.634949	0.904468
																															45.5	0.423777	0.359019	0.523018	0.507876	0.734498	0.724686	0.810586	0.819469	0.645759	0.902667
																															45.6	0.423753	0.357477	0.517807	0.50652	0.742869	0.728878	0.812242	0.81694	0.656564	0.900769
																															45.7	0.423929	0.356954	0.512439	0.504343	0.750883	0.735332	0.813776	0.815052	0.667565	0.898787
																															45.8	0.424037	0.356818	0.507035	0.501599	0.758392	0.740572	0.815178	0.813486	0.678949	0.896647
																															45.9	0.424164	0.356887	0.502065	0.498185	0.765743	0.744319	0.816453	0.812182	0.690179	0.894346
																															46	0.424586	0.357242	0.498758	0.495271	0.772654	0.748238	0.818457	0.811103	0.699803	0.891929
																															46.1	0.425288	0.357988	0.496677	0.492676	0.779496	0.755015	0.822239	0.811063	0.709184	0.889576
																															46.2	0.425985	0.358947	0.494042	0.489617	0.786598	0.76756	0.832895	0.815223	0.718861	0.887381
																															46.3	0.426574	0.359933	0.490733	0.486661	0.793594	0.779994	0.841172	0.819985	0.72887	0.885211
																															46.4	0.426928	0.360835	0.487114	0.483992	0.800735	0.790702	0.84564	0.825885	0.738508	0.882976
																															46.5	0.42686	0.361571	0.483904	0.482474	0.807818	0.79911	0.847391	0.831789	0.747902	0.880738
																															46.6	0.426513	0.362109	0.481662	0.482082	0.815043	0.8064	0.846767	0.836184	0.757251	0.878404
																															46.7	0.426137	0.362302	0.480695	0.481983	0.821994	0.813376	0.845674	0.838978	0.766681	0.875899
																															46.8	0.425915	0.362261	0.480501	0.482448	0.828454	0.819525	0.844935	0.841722	0.775147	0.873195
																															46.9	0.426706	0.363178	0.479817	0.482693	0.834655	0.825186	0.844244	0.844707	0.782799	0.870096
																															47	0.42896	0.365406	0.478678	0.480193	0.840421	0.828954	0.843139	0.847541	0.789783	0.866614
																															47.1	0.431522	0.36769	0.478051	0.475159	0.844838	0.830528	0.841172	0.850571	0.796738	0.862929
																															47.2	0.434599	0.371116	0.478154	NaN	0.848116	0.826475	0.838734	0.855859	0.803675	0.858942
																															47.3	0.438579	0.376337	0.478683	NaN	0.850983	0.817639	0.835441	0.863844	0.810648	0.855153
																															47.4	0.44191	0.381236	0.479331	NaN	0.852873	0.808598	0.831094	0.871455	0.817944	0.851599
																															47.5	0.44429	0.384956	0.479861	NaN	0.854638	0.801132	0.8265	0.878099	0.824763	0.848028
																															47.6	0.446557	0.388684	0.480025	NaN	0.857163	0.795471	0.821975	0.883484	0.830789	0.844699
																															47.7	0.447917	0.391016	0.479892	NaN	0.860155	0.790789	0.817113	0.887774	0.836838	0.841602
																															47.8	0.447642	0.391125	0.479775	NaN	0.862943	0.786955	0.812014	0.891876	0.842754	0.838783
																															47.9	0.446141	0.390054	0.479583	NaN	0.864852	0.783593	0.807592	0.896503	0.848341	0.836076
																															48	0.444969	0.39006	0.479584	NaN	0.866159	0.77996	0.803594	0.902823	0.853185	0.833476
																															48.1	0.443985	0.39086	0.480363	NaN	0.867495	0.775397	0.799146	0.909548	0.85668	0.830938
																															48.2	0.443155	0.391463	0.481287	NaN	0.869303	0.770835	0.793284	0.91597	0.860233	0.828466
																															48.3	0.443055	0.392228	0.482595	NaN	0.871195	0.766005	0.785471	0.921156	0.863771	0.826148
																															48.4	0.442971	0.392903	0.484982	NaN	0.872871	0.761297	0.778708	0.925194	0.866341	0.824229
																															48.5	0.442549	0.393305	0.487204	NaN	0.87462	0.7563	0.772894	0.928573	0.868221	0.822632
																															48.6	0.442414	0.393837	0.48866	NaN	0.875673	0.750176	0.767874	0.931381	0.86982	0.821087
																															48.7	0.442887	0.394736	0.490235	NaN	0.876047	0.743534	0.762911	0.933294	0.871088	0.819692
																															48.8	0.444277	0.397083	0.491716	NaN	0.877033	0.737323	0.757762	0.934496	0.872204	0.818626
																															48.9	0.445788	0.399924	0.493079	NaN	0.878573	0.731533	0.752447	0.935654	0.873061	0.817685
																															49	0.44685	0.4028	0.494378	NaN	0.87997	0.725559	0.746738	0.936865	0.874742	0.816783
																															49.1	0.448061	0.406385	0.495565	NaN	NaN	0.719012	0.740536	0.936511	0.876533	0.815964
																															49.2	0.450099	0.411032	0.496292	NaN	NaN	0.711632	0.73442	0.934589	0.877498	0.815093
																															49.3	0.453904	0.417432	0.496069	NaN	NaN	0.703427	0.728656	0.932357	0.878588	0.814191
																															49.4	0.458651	0.424482	0.495228	NaN	NaN	0.694814	0.72331	0.928683	0.880116	0.813327
																															49.5	0.463495	0.43128	0.494134	NaN	NaN	0.686209	0.719274	0.922855	0.88185	0.812547
																															49.6	0.469323	0.439292	0.492766	NaN	NaN	0.677744	0.71766	0.914307	NaN	0.811819
																															49.7	0.47476	0.447477	0.491164	NaN	NaN	0.670119	0.71684	0.903213	NaN	0.811177
																															49.8	0.47792	0.453423	0.489556	NaN	NaN	0.663441	0.715402	0.893517	NaN	0.810835
																															49.9	0.479428	0.457085	0.488954	NaN	NaN	0.656855	0.714222	0.887743	NaN	0.810803
																															50	0.479348	0.458993	0.488984	NaN	NaN	0.650339	0.71321	0.88368	NaN	0.81104
																															50.1	0.477867	0.459688	0.489056	NaN	NaN	0.64326	0.712815	0.879825	NaN	0.811673
																															50.2	0.474932	0.459084	0.48931	NaN	NaN	0.640504	0.712876	0.875949	NaN	0.81262
																															50.3	0.471496	0.457768	0.490116	NaN	NaN	0.643301	0.713379	0.871307	NaN	0.813699
																															50.4	0.468626	0.457662	0.492794	NaN	NaN	0.647435	0.715226	0.866584	NaN	0.81489
																															50.5	0.466252	0.459287	0.496711	NaN	NaN	0.650284	0.718385	0.860288	NaN	0.815879
																															50.6	0.464199	0.461786	0.500836	NaN	NaN	0.650895	0.721812	0.855194	NaN	0.816493
																															50.7	0.462799	0.465607	0.506133	NaN	NaN	NaN	NaN	NaN	NaN	0.816764
																															50.8	0.461748	0.470758	0.511	NaN	NaN	NaN	NaN	NaN	NaN	0.816736
																															50.9	0.461522	0.476995	0.513469	NaN	NaN	NaN	NaN	NaN	NaN	0.816684
																															51	0.461477	0.483389	0.514453	NaN	NaN	NaN	NaN	NaN	NaN	0.816558
																															51.1	0.461334	0.490291	0.514304	NaN	NaN	NaN	NaN	NaN	NaN	0.816448
																															51.2	0.461143	0.497811	0.512608	NaN	NaN	NaN	NaN	NaN	NaN	0.816637
																															51.3	0.460399	0.504802	0.509599	NaN	NaN	NaN	NaN	NaN	NaN	0.817141
																															51.4	0.457925	0.510004	0.506635	NaN	NaN	NaN	NaN	NaN	NaN	0.817761
																															51.5	0.453215	0.512474	0.504318	NaN	NaN	NaN	NaN	NaN	NaN	0.818403

## Sheet: Figure3c
Peak_trough_diff_Leaf257_Rel_Area
0.330294
0.153313
0.618871
0.458417
0.355564
0.213523
0.215516
0.453939
0.252175
0.188067
0.355481
0.715284
0.209991
0.0949407
0.0783003
0.372249
0.281741
0.0994712
0.27599
0.106897
0.235133
0.0891452
0.134666
0.28983
0.137345
0.173565
0.373146
0.52085
0.435297
0.468608
0.571563
0.202307
0.245267
0.406275
0.373918
0.26804
0.513595
0.493088

## Sheet: Figure3d
Time (h)	RelAbu_Leaf257_CS0_Vit0	RelAbu_Leaf257_CS0_Vit0.01	RelAbu_Leaf257_CS0_Vit0.05	RelAbu_Leaf257_CS0_Vit0.1	RelAbu_Leaf257_CS0_Vit0.5	RelAbu_Leaf257_CS0_Vit1	RelAbu_Leaf257_CS0_Vit5	RelAbu_Leaf257_CS0_Vit10	RelAbu_Leaf257_CS0_Vit50	RelAbu_Leaf257_CS0_Vit100	RelAbu_Leaf257_CS0.01_Vit0	RelAbu_Leaf257_CS0.01_Vit0.01	RelAbu_Leaf257_CS0.01_Vit0.05	RelAbu_Leaf257_CS0.01_Vit0.1	RelAbu_Leaf257_CS0.01_Vit0.5	RelAbu_Leaf257_CS0.01_Vit1	RelAbu_Leaf257_CS0.01_Vit5	RelAbu_Leaf257_CS0.01_Vit10	RelAbu_Leaf257_CS0.01_Vit50	RelAbu_Leaf257_CS0.01_Vit100	RelAbu_Leaf257_CS0.05_Vit0	RelAbu_Leaf257_CS0.05_Vit0.01	RelAbu_Leaf257_CS0.05_Vit0.05	RelAbu_Leaf257_CS0.05_Vit0.1	RelAbu_Leaf257_CS0.05_Vit0.5	RelAbu_Leaf257_CS0.05_Vit1	RelAbu_Leaf257_CS0.05_Vit5	RelAbu_Leaf257_CS0.05_Vit10	RelAbu_Leaf257_CS0.05_Vit50	RelAbu_Leaf257_CS0.05_Vit100	RelAbu_Leaf257_CS0.1_Vit0	RelAbu_Leaf257_CS0.1_Vit0.01	RelAbu_Leaf257_CS0.1_Vit0.05	RelAbu_Leaf257_CS0.1_Vit0.1	RelAbu_Leaf257_CS0.1_Vit0.5	RelAbu_Leaf257_CS0.1_Vit1	RelAbu_Leaf257_CS0.1_Vit5	RelAbu_Leaf257_CS0.1_Vit10	RelAbu_Leaf257_CS0.1_Vit50	RelAbu_Leaf257_CS0.1_Vit100	RelAbu_Leaf257_CS0.5_Vit0	RelAbu_Leaf257_CS0.5_Vit0.01	RelAbu_Leaf257_CS0.5_Vit0.05	RelAbu_Leaf257_CS0.5_Vit0.1	RelAbu_Leaf257_CS0.5_Vit0.5	RelAbu_Leaf257_CS0.5_Vit1	RelAbu_Leaf257_CS0.5_Vit5	RelAbu_Leaf257_CS0.5_Vit10	RelAbu_Leaf257_CS0.5_Vit50
0.05	0.5	0.5	0.5	0.5	0.5	0.5	0.5	0.5	0.5	0.5	0.5	0.5	0.5	0.5	0.5	0.5	0.5	0.5	0.5	0.5	0.5	0.5	0.5	0.5	0.5	0.5	0.5	0.5	0.5	0.5	0.5	0.5	0.5	0.5	0.5	0.5	0.5	0.5	0.5	0.5	0.5	0.5	0.5	0.5	0.5	0.5	0.5	0.5	0.5
0.1	0.5	0.5	0.5	0.5	0.5	0.5	0.5	0.5	0.5	0.5	0.5	0.5	0.5	0.5	0.5	0.5	0.5	0.5	0.5	0.5	0.5	0.5	0.5	0.5	0.5	0.5	0.5	0.5	0.5	0.5	0.5	0.5	0.5	0.5	0.5	0.5	0.5	0.5	0.5	0.5	0.5	0.5	0.5	0.5	0.5	0.5	0.5	0.5	0.5
0.15	0.5	0.5	0.5	0.5	0.5	0.5	0.5	0.5	0.5	0.5	0.5	0.5	0.5	0.5	0.5	0.5	0.5	0.5	0.5	0.5	0.5	0.5	0.5	0.5	0.5	0.5	0.5	0.5	0.5	0.5	0.5	0.5	0.5	0.5	0.5	0.5	0.5	0.5	0.5	0.5	0.5	0.5	0.5	0.5	0.5	0.5	0.5	0.5	0.5
0.2	0.5	0.5	0.5	0.5	0.5	0.5	0.5	0.5	0.5	0.5	0.5	0.5	0.5	0.5	0.5	0.5	0.5	0.5	0.5	0.5	0.5	0.5	0.5	0.5	0.5	0.5	0.5	0.5	0.5	0.5	0.5	0.5	0.5	0.5	0.5	0.5	0.5	0.5	0.5	0.5	0.5	0.5	0.5	0.5	0.5	0.5	0.5	0.5	0.5
0.25	0.5	0.5	0.5	0.5	0.5	0.5	0.5	0.5	0.5	0.5	0.5	0.5	0.5	0.5	0.5	0.5	0.5	0.5	0.5	0.5	0.5	0.5	0.5	0.5	0.5	0.5	0.5	0.5	0.5	0.5	0.5	0.5	0.5	0.5	0.5	0.5	0.5	0.5	0.5	0.5	0.5	0.5	0.5	0.5	0.5	0.5	0.5	0.5	0.5
0.3	0.5	0.5	0.5	0.5	0.5	0.5	0.5	0.5	0.5	0.5	0.5	0.5	0.5	0.5	0.5	0.5	0.5	0.5	0.5	0.5	0.5	0.5	0.5	0.5	0.5	0.5	0.5	0.5	0.5	0.5	0.5	0.5	0.5	0.5	0.5	0.5	0.5	0.5	0.5	0.5	0.5	0.5	0.5	0.5	0.5	0.5	0.5	0.5	0.5
0.35	0.5	0.5	0.5	0.5	0.5	0.5	0.5	0.5	0.5	0.5	0.5	0.5	0.5	0.5	0.5	0.5	0.5	0.5	0.5	0.5	0.5	0.5	0.5	0.5	0.5	0.5	0.5	0.5	0.5	0.5	0.5	0.5	0.5	0.5	0.5	0.5	0.5	0.5	0.5	0.5	0.5	0.5	0.5	0.5	0.5	0.5	0.5	0.5	0.5
0.4	0.5	0.5	0.5	0.5	0.5	0.5	0.5	0.5	0.5	0.5	0.5	0.5	0.5	0.5	0.5	0.5	0.5	0.5	0.5	0.5	0.5	0.5	0.5	0.5	0.5	0.5	0.5	0.5	0.5	0.5	0.5	0.5	0.5	0.5	0.5	0.5	0.5	0.5	0.5	0.5	0.5	0.5	0.5	0.5	0.5	0.5	0.5	0.5	0.5
0.45	0.5	0.5	0.5	0.5	0.5	0.5	0.5	0.5	0.5	0.5	0.5	0.5	0.5	0.5	0.5	0.5	0.5	0.5	0.5	0.5	0.5	0.5	0.5	0.5	0.5	0.5	0.5	0.5	0.5	0.5	0.5	0.5	0.5	0.5	0.5	0.5	0.5	0.5	0.5	0.5	0.5	0.5	0.5	0.5	0.5	0.5	0.5	0.5	0.5
0.5	0.5	0.5	0.5	0.5	0.5	0.5	0.5	0.5	0.5	0.5	0.5	0.5	0.5	0.5	0.5	0.5	0.5	0.5	0.5	0.5	0.5	0.5	0.5	0.5	0.5	0.5	0.5	0.5	0.5	0.5	0.5	0.5	0.5	0.5	0.5	0.5	0.5	0.5	0.5	0.5	0.5	0.5	0.5	0.5	0.5	0.5	0.5	0.5	0.5
0.55	0.5	0.5	0.5	0.5	0.5	0.5	0.5	0.5	0.5	0.5	0.5	0.5	0.5	0.5	0.5	0.5	0.5	0.5	0.5	0.5	0.5	0.5	0.5	0.5	0.5	0.5	0.5	0.5	0.5	0.5	0.5	0.5	0.5	0.5	0.5	0.5	0.5	0.5	0.5	0.5	0.5	0.5	0.5	0.5	0.5	0.5	0.5	0.5	0.5
0.6	0.5	0.5	0.5	0.5	0.5	0.5	0.5	0.5	0.5	0.5	0.5	0.5	0.5	0.5	0.5	0.5	0.5	0.5	0.5	0.5	0.5	0.5	0.5	0.5	0.5	0.5	0.5	0.5	0.5	0.5	0.5	0.5	0.5	0.5	0.5	0.5	0.5	0.5	0.5	0.5	0.5	0.5	0.5	0.5	0.5	0.5	0.5	0.5	0.5
0.65	0.5	0.5	0.5	0.5	0.5	0.5	0.5	0.5	0.5	0.5	0.5	0.5	0.5	0.5	0.5	0.5	0.5	0.5	0.5	0.5	0.5	0.5	0.5	0.5	0.5	0.5	0.5	0.5	0.5	0.5	0.5	0.5	0.5	0.5	0.5	0.5	0.5	0.5	0.5	0.5	0.5	0.5	0.5	0.5	0.5	0.5	0.5	0.5	0.5
0.7	0.5	0.5	0.5	0.5	0.5	0.5	0.5	0.5	0.5	0.5	0.5	0.5	0.5	0.5	0.5	0.5	0.5	0.5	0.5	0.5	0.5	0.5	0.5	0.5	0.5	0.5	0.5	0.5	0.5	0.5	0.5	0.5	0.5	0.5	0.5	0.5	0.5	0.5	0.5	0.5	0.5	0.5	0.5	0.5	0.5	0.5	0.5	0.5	0.5
0.75	0.5	0.5	0.5	0.5	0.5	0.5	0.5	0.5	0.5	0.5	0.5	0.5	0.5	0.5	0.5	0.5	0.5	0.5	0.5	0.5	0.5	0.5	0.5	0.5	0.5	0.5	0.5	0.5	0.5	0.5	0.5	0.5	0.5	0.5	0.5	0.5	0.5	0.5	0.5	0.5	0.5	0.5	0.5	0.5	0.5	0.5	0.5	0.5	0.5
0.8	0.5	0.5	0.5	0.5	0.5	0.5	0.5	0.5	0.5	0.5	0.5	0.5	0.5	0.5	0.5	0.5	0.5	0.5	0.5	0.5	0.5	0.5	0.5	0.5	0.5	0.5	0.5	0.5	0.5	0.5	0.5	0.5	0.5	0.5	0.5	0.5	0.5	0.5	0.5	0.5	0.5	0.5	0.5	0.5	0.5	0.5	0.5	0.5	0.5
0.85	0.5	0.5	0.5	0.5	0.5	0.5	0.5	0.5	0.5	0.5	0.5	0.5	0.5	0.5	0.5	0.5	0.5	0.5	0.5	0.5	0.5	0.5	0.5	0.5	0.5	0.5	0.5	0.5	0.5	0.5	0.5	0.5	0.5	0.5	0.5	0.5	0.5	0.5	0.5	0.5	0.5	0.5	0.5	0.5	0.5	0.5	0.5	0.5	0.5
0.9	0.5	0.5	0.5	0.5	0.5	0.5	0.5	0.5	0.5	0.5	0.5	0.5	0.5	0.5	0.5	0.5	0.5	0.5	0.5	0.5	0.5	0.5	0.5	0.5	0.5	0.5	0.5	0.5	0.5	0.5	0.5	0.5	0.5	0.5	0.5	0.5	0.5	0.5	0.5	0.5	0.5	0.5	0.5	0.5	0.5	0.5	0.5	0.5	0.5
0.95	0.5	0.5	0.5	0.5	0.5	0.5	0.5	0.5	0.5	0.5	0.5	0.5	0.5	0.5	0.5	0.5	0.5	0.5	0.5	0.5	0.5	0.5	0.5	0.5	0.5	0.5	0.5	0.5	0.5	0.5	0.5	0.5	0.5	0.5	0.5	0.5	0.5	0.5	0.5	0.5	0.5	0.5	0.5	0.5	0.5	0.5	0.5	0.5	0.5
1	0.5	0.5	0.5	0.5	0.5	0.5	0.5	0.5	0.5	0.5	0.5	0.5	0.5	0.5	0.5	0.5	0.5	0.5	0.5	0.5	0.5	0.5	0.5	0.5	0.5	0.5	0.5	0.5	0.5	0.5	0.5	0.5	0.5	0.5	0.5	0.5	0.5	0.5	0.5	0.5	0.5	0.5	0.5	0.5	0.5	0.5	0.5	0.5	0.5
1.05	0.5	0.5	0.5	0.5	0.5	0.5	0.5	0.5	0.5	0.5	0.5	0.5	0.5	0.5	0.5	0.5	0.5	0.5	0.5	0.5	0.5	0.5	0.5	0.5	0.5	0.5	0.5	0.5	0.5	0.5	0.5	0.5	0.5	0.5	0.5	0.5	0.5	0.5	0.5	0.5	0.5	0.5	0.5	0.5	0.5	0.5	0.5	0.5	0.5
1.1	0.5	0.5	0.5	0.5	0.5	0.5	0.5	0.5	0.5	0.5	0.5	0.5	0.5	0.5	0.5	0.5	0.5	0.5	0.5	0.5	0.5	0.5	0.5	0.5	0.5	0.5	0.5	0.5	0.5	0.5	0.5	0.5	0.5	0.5	0.5	0.5	0.5	0.5	0.5	0.5	0.5	0.5	0.5	0.5	0.5	0.5	0.5	0.5	0.5
1.15	0.5	0.5	0.5	0.5	0.5	0.5	0.5	0.5	0.5	0.5	0.5	0.5	0.5	0.5	0.5	0.5	0.5	0.5	0.5	0.5	0.5	0.5	0.5	0.5	0.5	0.5	0.5	0.5	0.5	0.5	0.5	0.5	0.5	0.5	0.5	0.5	0.5	0.5	0.5	0.5	0.5	0.5	0.5	0.5	0.5	0.5	0.5	0.5	0.5
1.2	0.5	0.5	0.5	0.5	0.5	0.5	0.5	0.5	0.5	0.5	0.5	0.5	0.5	0.5	0.5	0.5	0.5	0.5	0.5	0.5	0.5	0.5	0.5	0.5	0.5	0.5	0.5	0.5	0.5	0.5	0.5	0.5	0.5	0.5	0.5	0.5	0.5	0.5	0.5	0.5	0.5	0.5	0.5	0.5	0.5	0.5	0.5	0.5	0.5
1.25	0.5	0.5	0.5	0.5	0.5	0.5	0.5	0.5	0.5	0.5	0.5	0.5	0.5	0.5	0.5	0.5	0.5	0.5	0.5	0.5	0.5	0.5	0.5	0.5	0.5	0.5	0.5	0.5	0.5	0.5	0.5	0.5	0.5	0.5	0.5	0.5	0.5	0.5	0.5	0.5	0.5	0.5	0.5	0.5	0.5	0.5	0.5	0.5	0.5
1.3	0.5	0.5	0.5	0.5	0.5	0.5	0.5	0.5	0.5	0.5	0.5	0.5	0.5	0.5	0.5	0.5	0.5	0.5	0.5	0.5	0.5	0.5	0.5	0.5	0.5	0.5	0.5	0.5	0.5	0.5	0.5	0.5	0.5	0.5	0.5	0.5	0.5	0.5	0.5	0.5	0.5	0.5	0.5	0.5	0.5	0.5	0.5	0.5	0.5
1.35	0.5	0.5	0.5	0.5	0.5	0.5	0.5	0.5	0.5	0.5	0.5	0.5	0.5	0.5	0.5	0.5	0.5	0.5	0.5	0.5	0.5	0.5	0.5	0.5	0.5	0.5	0.5	0.5	0.5	0.5	0.5	0.5	0.5	0.5	0.5	0.5	0.5	0.5	0.5	0.5	0.5	0.5	0.5	0.5	0.5	0.5	0.5	0.5	0.5
1.4	0.5	0.5	0.5	0.5	0.5	0.5	0.5	0.5	0.5	0.5	0.5	0.5	0.5	0.5	0.5	0.5	0.5	0.5	0.5	0.5	0.5	0.5	0.5	0.5	0.5	0.5	0.5	0.5	0.5	0.5	0.5	0.5	0.5	0.5	0.5	0.5	0.5	0.5	0.5	0.5	0.5	0.5	0.5	0.5	0.5	0.5	0.5	0.5	0.5
1.45	0.5	0.5	0.5	0.5	0.5	0.5	0.5	0.5	0.5	0.5	0.5	0.5	0.5	0.5	0.5	0.5	0.5	0.5	0.5	0.5	0.5	0.5	0.5	0.5	0.5	0.5	0.5	0.5	0.5	0.5	0.5	0.5	0.5	0.5	0.5	0.5	0.5	0.5	0.5	0.5	0.5	0.5	0.5	0.5	0.5	0.5	0.5	0.5	0.5
1.5	0.5	0.5	0.5	0.5	0.5	0.5	0.5	0.5	0.5	0.5	0.5	0.5	0.5	0.5	0.5	0.5	0.5	0.5	0.5	0.5	0.5	0.5	0.5	0.5	0.5	0.5	0.5	0.5	0.5	0.5	0.5	0.5	0.5	0.5	0.5	0.5	0.5	0.5	0.5	0.5	0.5	0.5	0.5	0.5	0.5	0.5	0.5	0.5	0.5
1.55	0.5	0.5	0.5	0.5	0.5	0.5	0.5	0.5	0.5	0.5	0.5	0.5	0.5	0.5	0.5	0.5	0.5	0.5	0.5	0.5	0.5	0.5	0.5	0.5	0.5	0.5	0.5	0.5	0.5	0.5	0.5	0.5	0.5	0.5	0.5	0.5	0.5	0.5	0.5	0.5	0.5	0.5	0.5	0.5	0.5	0.5	0.5	0.5	0.5
1.6	0.5	0.5	0.5	0.5	0.5	0.5	0.5	0.5	0.5	0.5	0.5	0.5	0.5	0.5	0.5	0.5	0.5	0.5	0.5	0.5	0.5	0.5	0.5	0.5	0.5	0.5	0.5	0.5	0.5	0.5	0.5	0.5	0.5	0.5	0.5	0.5	0.5	0.5	0.5	0.5	0.5	0.5	0.5	0.5	0.5	0.5	0.5	0.5	0.5
1.65	0.5	0.5	0.5	0.5	0.5	0.5	0.5	0.5	0.5	0.5	0.5	0.5	0.5	0.5	0.5	0.5	0.5	0.5	0.5	0.5	0.5	0.5	0.5	0.5	0.5	0.5	0.5	0.5	0.5	0.5	0.5	0.5	0.5	0.5	0.5	0.5	0.5	0.5	0.5	0.5	0.5	0.5	0.5	0.5	0.5	0.5	0.5	0.5	0.5
1.7	0.5	0.5	0.5	0.5	0.5	0.5	0.5	0.5	0.5	0.5	0.5	0.5	0.5	0.5	0.5	0.5	0.5	0.5	0.5	0.5	0.5	0.5	0.5	0.5	0.5	0.5	0.5	0.5	0.5	0.5	0.5	0.5	0.5	0.5	0.5	0.5	0.5	0.5	0.5	0.5	0.5	0.5	0.5	0.5	0.5	0.5	0.5	0.5	0.5
1.75	0.5	0.5	0.5	0.5	0.5	0.5	0.5	0.5	0.5	0.5	0.5	0.5	0.5	0.5	0.5	0.5	0.5	0.5	0.5	0.5	0.5	0.5	0.5	0.5	0.5	0.5	0.5	0.5	0.5	0.5	0.5	0.5	0.5	0.5	0.5	0.5	0.5	0.5	0.5	0.5	0.5	0.5	0.5	0.5	0.5	0.5	0.5	0.5	0.5
1.8	0.5	0.5	0.5	0.5	0.5	0.5	0.5	0.5	0.5	0.5	0.5	0.5	0.5	0.5	0.5	0.5	0.5	0.5	0.5	0.5	0.5	0.5	0.5	0.5	0.5	0.5	0.5	0.5	0.5	0.5	0.5	0.5	0.5	0.5	0.5	0.5	0.5	0.5	0.5	0.5	0.5	0.5	0.5	0.5	0.5	0.5	0.5	0.5	0.5
1.85	0.5	0.5	0.5	0.5	0.5	0.5	0.5	0.5	0.5	0.5	0.5	0.5	0.5	0.5	0.5	0.5	0.5	0.5	0.5	0.5	0.5	0.5	0.5	0.5	0.5	0.5	0.5	0.5	0.5	0.5	0.5	0.5	0.5	0.5	0.5	0.5	0.5	0.5	0.5	0.5	0.5	0.5	0.5	0.5	0.5	0.5	0.5	0.5	0.5
1.9	0.5	0.5	0.5	0.5	0.5	0.5	0.5	0.5	0.5	0.5	0.5	0.5	0.5	0.5	0.5	0.5	0.5	0.5	0.5	0.5	0.5	0.5	0.5	0.5	0.5	0.5	0.5	0.5	0.5	0.5	0.5	0.5	0.5	0.5	0.5	0.5	0.5	0.5	0.5	0.5	0.5	0.5	0.5	0.5	0.5	0.5	0.5	0.5	0.5
1.95	0.5	0.5	0.5	0.5	0.5	0.5	0.5	0.5	0.5	0.5	0.5	0.5	0.5	0.5	0.5	0.5	0.5	0.5	0.5	0.5	0.5	0.5	0.5	0.5	0.5	0.5	0.5	0.5	0.5	0.5	0.5	0.5	0.5	0.5	0.5	0.5	0.5	0.5	0.5	0.5	0.5	0.5	0.5	0.5	0.5	0.5	0.5	0.5	0.5
2	0.5	0.5	0.5	0.5	0.5	0.5	0.5	0.5	0.5	0.5	0.5	0.5	0.5	0.5	0.5	0.5	0.5	0.5	0.5	0.5	0.5	0.5	0.5	0.5	0.5	0.5	0.5	0.5	0.5	0.5	0.5	0.5	0.5	0.5	0.5	0.5	0.5	0.5	0.5	0.5	0.5	0.5	0.5	0.5	0.5	0.5	0.5	0.5	0.5
2.05	0.5	0.5	0.5	0.5	0.5	0.5	0.5	0.5	0.5	0.5	0.5	0.5	0.5	0.5	0.5	0.5	0.5	0.5	0.5	0.5	0.5	0.5	0.5	0.5	0.5	0.5	0.5	0.5	0.5	0.5	0.5	0.5	0.5	0.5	0.5	0.5	0.5	0.5	0.5	0.5	0.5	0.5	0.5	0.5	0.5	0.5	0.5	0.5	0.5
2.1	0.5	0.5	0.5	0.5	0.5	0.5	0.5	0.5	0.5	0.5	0.5	0.5	0.5	0.5	0.5	0.5	0.5	0.5	0.5	0.5	0.5	0.5	0.5	0.5	0.5	0.5	0.5	0.5	0.5	0.5	0.5	0.5	0.5	0.5	0.5	0.5	0.5	0.5	0.5	0.5	0.5	0.5	0.5	0.5	0.5	0.5	0.5	0.5	0.5
2.15	0.500044	0.500044	0.500044	0.500044	0.500042	0.50004	0.500023	0.500002	0.5	0.5	0.5	0.5	0.5	0.5	0.5	0.5	0.5	0.5	0.5	0.5	0.5	0.5	0.5	0.5	0.5	0.5	0.5	0.5	0.5	0.5	0.5	0.5	0.5	0.5	0.5	0.5	0.5	0.5	0.5	0.5	0.5	0.5	0.5	0.5	0.5	0.5	0.5	0.5	0.5
2.2	0.500159	0.500159	0.500158	0.500157	0.500149	0.500139	0.500116	0.500072	0.5	0.5	0.500072	0.500072	0.500072	0.500071	0.50007	0.500068	0.500051	0.50003	0.5	0.5	0.5	0.5	0.5	0.5	0.5	0.5	0.5	0.5	0.5	0.5	0.5	0.5	0.5	0.5	0.5	0.5	0.5	0.5	0.5	0.5	0.5	0.5	0.5	0.5	0.5	0.5	0.5	0.5	0.5
2.25	0.500344	0.500344	0.500342	0.500339	0.50032	0.500295	0.500276	0.500209	0.5	0.5	0.500214	0.500214	0.500213	0.500212	0.500204	0.500194	0.50017	0.500127	0.5	0.5	0.5	0.5	0.5	0.5	0.5	0.5	0.5	0.5	0.5	0.5	0.5	0.5	0.5	0.5	0.5	0.5	0.5	0.5	0.5	0.5	0.5	0.5	0.5	0.5	0.5	0.5	0.5	0.5	0.5
2.3	0.500599	0.500599	0.500595	0.50059	0.500555	0.500545	0.500506	0.500412	0.500052	0.5	0.500426	0.500426	0.500424	0.500422	0.500402	0.500378	0.500359	0.500291	0.500007	0.5	0.500037	0.500037	0.500036	0.500036	0.500034	0.500032	0.500016	0.5	0.5	0.5	0.5	0.5	0.5	0.5	0.5	0.5	0.5	0.5	0.5	0.5	0.5	0.5	0.5	0.5	0.5	0.5	0.5	0.5	0.5
2.35	0.500925	0.500925	0.500918	0.500911	0.500854	0.500865	0.500804	0.500683	0.500159	0.5	0.500709	0.500709	0.500705	0.5007	0.500665	0.500655	0.500616	0.500522	0.500068	0.5	0.500143	0.500143	0.500142	0.500141	0.500133	0.500123	0.5001	0.500067	0.5	0.5	0.5	0.5	0.5	0.5	0.5	0.5	0.5	0.5	0.5	0.5	0.5	0.5	0.5	0.5	0.5	0.5	0.5	0.5	0.5
2.4	0.501321	0.50132	0.50131	0.5013	0.501247	0.501255	0.501171	0.501021	0.50032	0.5	0.501062	0.501062	0.501055	0.501048	0.500992	0.501003	0.500941	0.50082	0.500185	0.5	0.500321	0.50032	0.500318	0.500316	0.500296	0.500272	0.500253	0.500201	0.5	0.5	0.5	0.5	0.5	0.5	0.5	0.5	0.5	0.5	0.5	0.5	0.5	0.5	0.5	0.5	0.5	0.5	0.5	0.5	0.5
2.45	0.501786	0.501786	0.501772	0.501758	0.50171	0.501715	0.501606	0.501426	0.500536	0.50006	0.501485	0.501485	0.501475	0.501465	0.501412	0.50142	0.501335	0.501186	0.500355	0.500015	0.500568	0.500568	0.500564	0.500559	0.500524	0.500515	0.500475	0.500403	0.500044	0.5	0.500029	0.500029	0.500028	0.500028	0.500027	0.500024	0.500008	0.5	0.5	0.5	0.5	0.5	0.5	0.5	0.5	0.5	0.5	0.5	0.5
2.5	0.502322	0.502322	0.502304	0.502285	0.502242	0.502244	0.50211	0.501898	0.500806	0.500159	0.501978	0.501978	0.501964	0.50195	0.501902	0.501907	0.501798	0.501618	0.500581	0.500069	0.500886	0.500885	0.500879	0.500872	0.500816	0.500827	0.500765	0.500671	0.500143	0.5	0.500128	0.500128	0.500127	0.500126	0.500118	0.500108	0.500084	0.500059	0.5	0.5	0.5	0.5	0.5	0.5	0.5	0.5	0.5	0.5	0.5
2.55	0.502928	0.502928	0.502905	0.502881	0.502845	0.502844	0.502682	0.502437	0.501131	0.500297	0.502541	0.502541	0.502523	0.502505	0.502462	0.502464	0.502329	0.502117	0.500861	0.500162	0.501273	0.501273	0.501263	0.501253	0.501201	0.501209	0.501124	0.501007	0.500297	0.5	0.500297	0.500297	0.500295	0.500292	0.500273	0.500249	0.500229	0.500186	0.5	0.5	0.5	0.5	0.5	0.5	0.5	0.5	0.5	0.5	0.5
2.6	0.503604	0.503604	0.503575	0.503546	0.503517	0.503513	0.503323	0.503042	0.501511	0.500475	0.503175	0.503174	0.503151	0.503128	0.503092	0.503091	0.502929	0.502684	0.501195	0.500294	0.501731	0.501731	0.501717	0.501703	0.501656	0.501661	0.501552	0.50141	0.500506	0.500052	0.500537	0.500536	0.500532	0.500528	0.500493	0.500484	0.500443	0.500379	0.500036	0.5	0.5	0.5	0.5	0.5	0.5	0.5	0.5	0.5	0.5
2.65	0.50435	0.50435	0.504315	0.50428	0.50426	0.504251	0.504032	0.503715	0.501945	0.500692	0.503878	0.503878	0.503849	0.50382	0.503791	0.503787	0.503597	0.503317	0.501585	0.500467	0.502259	0.502259	0.502241	0.502223	0.50218	0.502182	0.502048	0.501879	0.500769	0.500144	0.500846	0.500846	0.500839	0.500832	0.500777	0.500788	0.500726	0.50064	0.500128	0.5	0.5	0.5	0.5	0.5	0.5	0.5	0.5	0.5	0.5
2.7	0.505166	0.505165	0.505124	0.505082	0.505072	0.50506	0.50481	0.504454	0.502434	0.500949	0.504651	0.504651	0.504616	0.504581	0.504561	0.504553	0.504334	0.504017	0.502029	0.500678	0.502857	0.502857	0.502834	0.502811	0.502775	0.502774	0.502612	0.502416	0.501087	0.500275	0.501226	0.501226	0.501216	0.501206	0.501154	0.501162	0.501077	0.500968	0.500274	0.5	0.5	0.5	0.5	0.5	0.5	0.5	0.5	0.5	0.5
2.75	0.506052	0.506051	0.506002	0.505953	0.505953	0.505937	0.505656	0.505261	0.502977	0.501245	0.505494	0.505494	0.505453	0.505411	0.5054	0.505388	0.505139	0.504784	0.502528	0.50093	0.503526	0.503525	0.503497	0.503468	0.50344	0.503435	0.503246	0.50302	0.501461	0.500446	0.501676	0.501676	0.501663	0.501649	0.501601	0.501606	0.501497	0.501363	0.500476	0.500044	0.5	0.5	0.5	0.5	0.5	0.5	0.5	0.5	0.5
2.8	0.507007	0.507007	0.50695	0.506893	0.506905	0.506885	0.506571	0.506134	0.503576	0.501581	0.506407	0.506407	0.506358	0.506309	0.506309	0.506293	0.506013	0.505618	0.503081	0.501221	0.504264	0.504263	0.504229	0.504194	0.504174	0.504166	0.503947	0.503691	0.501889	0.500657	0.502196	0.502196	0.502179	0.502161	0.502118	0.50212	0.501986	0.501825	0.500732	0.500128	0.5	0.5	0.5	0.5	0.5	0.5	0.5	0.5	0.5
2.85	0.508033	0.508032	0.507967	0.507901	0.507926	0.507902	0.507553	0.507074	0.504228	0.501956	0.50739	0.50739	0.507333	0.507276	0.507288	0.507268	0.506954	0.506518	0.503689	0.501552	0.505072	0.505071	0.50503	0.504989	0.504978	0.504966	0.504718	0.504428	0.502372	0.500908	0.502787	0.502786	0.502764	0.502741	0.502705	0.502704	0.502543	0.502355	0.501044	0.500253	0.5	0.5	0.5	0.5	0.5	0.5	0.5	0.5	0.5
2.9	0.509128	0.509127	0.509053	0.508978	0.509016	0.508988	0.508604	0.50808	0.504936	0.502372	0.508443	0.508442	0.508377	0.508312	0.508336	0.508312	0.507964	0.507486	0.504352	0.501922	0.50595	0.505949	0.505901	0.505852	0.505852	0.505836	0.505556	0.505233	0.50291	0.5012	0.503447	0.503447	0.503419	0.503391	0.503362	0.503357	0.503168	0.502951	0.501411	0.500417	0.5	0.5	0.5	0.5	0.5	0.5	0.5	0.5	0.5
2.95	0.510292	0.510292	0.510208	0.510123	0.510177	0.510143	0.509723	0.509153	0.505698	0.502827	0.509565	0.509564	0.509491	0.509416	0.509454	0.509425	0.509042	0.508519	0.505069	0.502332	0.506897	0.506897	0.506841	0.506785	0.506796	0.506776	0.506463	0.506104	0.503502	0.501531	0.504177	0.504177	0.504143	0.504109	0.504089	0.50408	0.503862	0.503614	0.501832	0.500623	0.5	0.5	0.5	0.5	0.5	0.5	0.5	0.5	0.5
3	0.511527	0.511526	0.511432	0.511337	0.511406	0.511368	0.51091	0.510293	0.506514	0.503321	0.510757	0.510756	0.510673	0.510589	0.510641	0.510608	0.510188	0.50962	0.505841	0.502783	0.507915	0.507914	0.50785	0.507785	0.507809	0.507785	0.507438	0.507042	0.50415	0.501902	0.504978	0.504977	0.504937	0.504896	0.504885	0.504873	0.504625	0.504345	0.502309	0.500868	0.5	0.5	0.5	0.5	0.5	0.5	0.5	0.5	0.5
3.05	0.51283	0.51283	0.512725	0.512619	0.512705	0.512662	0.512164	0.511499	0.507385	0.503856	0.512018	0.512018	0.511924	0.51183	0.511898	0.51186	0.511402	0.510787	0.506668	0.503273	0.509002	0.509002	0.508928	0.508855	0.508892	0.508863	0.508481	0.508047	0.504852	0.502314	0.505848	0.505847	0.5058	0.505752	0.505751	0.505735	0.505456	0.505142	0.502842	0.501154	0.5	0.5	0.5	0.5	0.5	0.5	0.5	0.5	0.5
3.1	0.514203	0.514203	0.514086	0.513969	0.514073	0.514025	0.513487	0.512771	0.508311	0.50443	0.513349	0.513348	0.513244	0.513139	0.513224	0.513181	0.512684	0.51202	0.507549	0.503803	0.510159	0.510158	0.510076	0.509993	0.510044	0.510011	0.509593	0.509118	0.505609	0.502766	0.506788	0.506787	0.506732	0.506676	0.506687	0.506667	0.506355	0.506006	0.503429	0.501481	0.5	0.5	0.5	0.5	0.5	0.5	0.5	0.5	0.5
3.15	0.515646	0.515645	0.515517	0.515388	0.51551	0.515457	0.514878	0.51411	0.50929	0.505044	0.514749	0.514748	0.514633	0.514516	0.514619	0.514571	0.514034	0.51332	0.508484	0.504372	0.511386	0.511385	0.511292	0.511199	0.511266	0.511228	0.510772	0.510256	0.506421	0.503258	0.507797	0.507797	0.507734	0.50767	0.507693	0.507668	0.507323	0.506937	0.504071	0.501848	0.5	0.5	0.5	0.5	0.5	0.5	0.5	0.5	0.5
3.2	0.517157	0.517156	0.517016	0.516874	0.517016	0.516958	0.516336	0.515515	0.510324	0.505698	0.516219	0.516218	0.51609	0.515962	0.516083	0.516031	0.515452	0.514686	0.509474	0.504982	0.512681	0.512681	0.512577	0.512473	0.512557	0.512515	0.51202	0.511461	0.507288	0.50379	0.508877	0.508876	0.508804	0.508732	0.508768	0.508739	0.508359	0.507934	0.504768	0.502256	0.5	0.5	0.5	0.5	0.5	0.5	0.5	0.5	0.5
3.25	0.518738	0.518737	0.518583	0.518429	0.518592	0.518528	0.517862	0.516986	0.511413	0.506391	0.517757	0.517756	0.517616	0.517475	0.517617	0.517559	0.516937	0.516118	0.510518	0.505631	0.514047	0.514046	0.513932	0.513816	0.513918	0.51387	0.513335	0.512732	0.508209	0.504363	0.510026	0.510025	0.509944	0.509862	0.509913	0.509879	0.509463	0.508999	0.505521	0.502705	0.5	0.5	0.5	0.5	0.5	0.5	0.5	0.5	0.5
3.3	0.520388	0.520387	0.520219	0.520051	0.520236	0.520166	0.519455	0.518523	0.512555	0.507124	0.519365	0.519364	0.519211	0.519057	0.519219	0.519155	0.51849	0.517616	0.511617	0.50632	0.515482	0.515481	0.515354	0.515227	0.515347	0.515294	0.514718	0.514069	0.509185	0.504975	0.511245	0.511244	0.511153	0.511061	0.511127	0.511089	0.510635	0.51013	0.506328	0.503194	0.5	0.5	0.5	0.5	0.5	0.5	0.5	0.5	0.5
3.35	0.522106	0.522105	0.521923	0.521768	0.521948	0.521873	0.521116	0.520126	0.513751	0.507897	0.521041	0.52104	0.520874	0.520706	0.52089	0.520821	0.520111	0.51918	0.512769	0.507049	0.516985	0.516984	0.516846	0.516706	0.516846	0.516788	0.516169	0.515473	0.510216	0.505628	0.512533	0.512532	0.51243	0.512328	0.51241	0.512367	0.511875	0.511327	0.507191	0.503724	0.5	0.5	0.5	0.5	0.5	0.5	0.5	0.5	0.5
3.4	0.523893	0.523892	0.523695	0.523554	0.523729	0.523649	0.522843	0.521794	0.515002	0.508709	0.522786	0.522785	0.522605	0.522423	0.522629	0.522554	0.521798	0.52081	0.513976	0.507817	0.518558	0.518557	0.518406	0.518254	0.518413	0.51835	0.517688	0.516942	0.511301	0.506321	0.513891	0.51389	0.513777	0.513663	0.513763	0.513715	0.513183	0.512591	0.508108	0.504295	0.5	0.5	0.5	0.5	0.5	0.5	0.5	0.5	0.5
3.45	0.525749	0.525748	0.525536	0.525408	0.525579	0.525492	0.524638	0.523528	0.516306	0.50956	0.5246	0.524599	0.524404	0.524235	0.524437	0.524356	0.523553	0.522506	0.515237	0.508625	0.5202	0.520199	0.520034	0.519868	0.52005	0.519981	0.519274	0.518478	0.51244	0.507054	0.515317	0.515317	0.515192	0.515067	0.515185	0.515132	0.514559	0.513922	0.50908	0.504906	0.5	0.5	0.5	0.5	0.5	0.5	0.5	0.5	0.5
3.5	0.527673	0.527671	0.527443	0.527331	0.527497	0.527404	0.5265	0.525328	0.517664	0.510451	0.526483	0.526482	0.52627	0.526116	0.526313	0.526227	0.525375	0.524267	0.516551	0.509473	0.521911	0.52191	0.521731	0.521551	0.521755	0.52168	0.520928	0.52008	0.513634	0.507828	0.516814	0.516813	0.516676	0.516539	0.516675	0.516618	0.516003	0.515318	0.510107	0.505558	0.5	0.5	0.5	0.5	0.5	0.5	0.5	0.5	0.5
3.55	0.529665	0.529663	0.529419	0.529321	0.529482	0.529383	0.528428	0.527193	0.519076	0.511381	0.528433	0.528432	0.528205	0.528065	0.528258	0.528165	0.527263	0.526094	0.517919	0.510359	0.52369	0.523689	0.523496	0.523329	0.523528	0.523448	0.522648	0.521747	0.514882	0.508641	0.518379	0.518378	0.518229	0.518079	0.518235	0.518172	0.517514	0.516781	0.511189	0.506251	0.5	0.5	0.5	0.5	0.5	0.5	0.5	0.5	0.5
3.6	0.531724	0.531723	0.531462	0.53138	0.531536	0.53143	0.530423	0.529122	0.520541	0.51235	0.530452	0.530451	0.530207	0.530083	0.53027	0.530171	0.529218	0.527985	0.519341	0.511285	0.525538	0.525537	0.525329	0.525176	0.52537	0.525284	0.524436	0.52348	0.516184	0.509494	0.520013	0.520012	0.51985	0.519686	0.519864	0.519796	0.519093	0.518311	0.512325	0.506984	0.5	0.5	0.5	0.5	0.5	0.5	0.5	0.5	0.5
3.65	0.533852	0.533851	0.533572	0.533506	0.533657	0.533544	0.532484	0.531117	0.522059	0.513358	0.532538	0.532537	0.532276	0.532168	0.53235	0.532244	0.53124	0.529942	0.520816	0.512251	0.527455	0.527454	0.527229	0.527091	0.527281	0.527188	0.526291	0.525279	0.51754	0.510386	0.521716	0.521715	0.521539	0.521362	0.521562	0.521487	0.52074	0.519906	0.513516	0.507757	0.5	0.5	0.5	0.5	0.5	0.5	0.5	0.5	0.5
3.7	0.536047	0.536046	0.535748	0.5357	0.535845	0.535726	0.534611	0.533176	0.523631	0.514405	0.534692	0.534691	0.534413	0.534321	0.534497	0.534385	0.533327	0.531964	0.522345	0.513255	0.529439	0.529438	0.529197	0.529074	0.529259	0.52916	0.528212	0.527143	0.51895	0.511319	0.523488	0.523487	0.523296	0.523132	0.523328	0.523248	0.522454	0.521567	0.514761	0.508571	0.500039	0.500039	0.500038	0.500038	0.500036	0.500034	0.500018	0.5	0.5
3.75	0.538309	0.538308	0.537992	0.537961	0.5381	0.537974	0.536804	0.5353	0.525255	0.515491	0.536913	0.536912	0.536616	0.536541	0.536712	0.536593	0.535481	0.53405	0.523927	0.514298	0.531492	0.53149	0.531249	0.531125	0.531305	0.5312	0.5302	0.529072	0.520413	0.512291	0.525328	0.525327	0.525122	0.524971	0.525162	0.525076	0.524234	0.523293	0.516061	0.509426	0.500147	0.500147	0.500147	0.500146	0.500138	0.500129	0.500104	0.500069	0.5
3.8	0.540638	0.540637	0.540301	0.540289	0.540422	0.540289	0.539063	0.537488	0.526932	0.516615	0.539202	0.5392	0.538885	0.538828	0.538993	0.538868	0.5377	0.5362	0.525561	0.51538	0.533612	0.53361	0.533351	0.533244	0.533418	0.533307	0.532255	0.531065	0.52193	0.513303	0.527237	0.527236	0.527015	0.526879	0.527065	0.526973	0.526082	0.525085	0.517415	0.51032	0.500327	0.500327	0.500324	0.500322	0.500305	0.500283	0.50026	0.500206	0.5
3.85	0.543034	0.543033	0.542677	0.542683	0.542811	0.542671	0.541386	0.539739	0.528662	0.517778	0.541557	0.541556	0.541221	0.541182	0.541342	0.541209	0.539985	0.538414	0.527249	0.516501	0.535799	0.535798	0.535521	0.53543	0.535599	0.535481	0.534375	0.533124	0.523501	0.514354	0.529214	0.529213	0.528976	0.528855	0.529035	0.528937	0.527997	0.526943	0.518823	0.511255	0.500576	0.500576	0.500572	0.500568	0.500537	0.500527	0.500484	0.50041	0.500046
3.9	0.545496	0.545495	0.545119	0.545144	0.545266	0.545118	0.543775	0.542054	0.530444	0.518979	0.543979	0.543977	0.543623	0.543602	0.543756	0.543616	0.542335	0.540692	0.528989	0.51766	0.538054	0.538053	0.537757	0.537684	0.537847	0.537722	0.536561	0.535247	0.525125	0.515444	0.531259	0.531258	0.53102	0.530898	0.531074	0.53097	0.529978	0.528866	0.520285	0.51223	0.500896	0.500895	0.500889	0.500883	0.500834	0.500842	0.500777	0.500682	0.500149
3.95	0.548024	0.548023	0.547625	0.54767	0.547786	0.547631	0.546228	0.544433	0.532278	0.520218	0.546466	0.546465	0.54609	0.546088	0.546237	0.54609	0.544749	0.543033	0.530781	0.518857	0.540376	0.540375	0.54006	0.540004	0.540162	0.54003	0.538813	0.537434	0.526802	0.516573	0.533372	0.53337	0.533115	0.53301	0.53318	0.533069	0.532026	0.530853	0.521801	0.513245	0.501286	0.501285	0.501277	0.501268	0.501196	0.501226	0.501139	0.501021	0.500309
4	0.550617	0.550616	0.550197	0.550262	0.550372	0.55021	0.548745	0.546874	0.534164	0.521494	0.54902	0.549018	0.548623	0.548641	0.548783	0.548628	0.547228	0.545438	0.532626	0.520092	0.542764	0.542763	0.542429	0.542392	0.542543	0.542404	0.54113	0.539685	0.528531	0.517741	0.535552	0.535551	0.535278	0.535188	0.535354	0.535236	0.534139	0.532906	0.52337	0.5143	0.501746	0.501745	0.501733	0.501721	0.501653	0.50168	0.50157	0.501428	0.500526
4.05	0.553276	0.553274	0.552834	0.55292	0.553023	0.552853	0.551326	0.549377	0.536102	0.522809	0.551639	0.551637	0.55122	0.551258	0.551394	0.551232	0.549771	0.547905	0.534522	0.521365	0.545219	0.545218	0.544863	0.544845	0.544991	0.544845	0.543512	0.542	0.530313	0.518948	0.537799	0.537798	0.537507	0.537435	0.537595	0.53747	0.536319	0.535023	0.524993	0.515394	0.502276	0.502275	0.50226	0.502244	0.50218	0.502204	0.50207	0.501902	0.5008
4.1	0.555999	0.555997	0.555534	0.555641	0.555738	0.55556	0.553971	0.551943	0.538091	0.52416	0.554322	0.554321	0.553882	0.553941	0.55407	0.553901	0.552378	0.550435	0.53647	0.522676	0.54774	0.547738	0.547363	0.547364	0.547504	0.547351	0.545959	0.544378	0.532148	0.520193	0.540114	0.540112	0.539803	0.539748	0.539902	0.539771	0.538564	0.537204	0.526669	0.516528	0.502876	0.502875	0.502855	0.502835	0.502777	0.502798	0.502638	0.502444	0.50113
4.15	0.558786	0.558785	0.558298	0.558427	0.558518	0.558332	0.556678	0.554571	0.540131	0.525549	0.557071	0.557069	0.556608	0.556688	0.556811	0.556633	0.555048	0.553026	0.538469	0.524024	0.550326	0.550324	0.549928	0.549949	0.550083	0.549922	0.54847	0.546819	0.534035	0.521477	0.542495	0.542493	0.542164	0.542128	0.542276	0.542138	0.540875	0.539449	0.528399	0.517702	0.503546	0.503546	0.503521	0.503496	0.503444	0.503462	0.503275	0.503053	0.501518
4.2	0.561637	0.561636	0.561126	0.561277	0.561361	0.561167	0.559448	0.557259	0.542222	0.526975	0.559883	0.559881	0.559397	0.559499	0.559615	0.55943	0.557781	0.555679	0.540519	0.52541	0.552977	0.552976	0.552558	0.552599	0.552727	0.552558	0.551045	0.549322	0.535973	0.522799	0.544942	0.544941	0.544592	0.544574	0.544717	0.544571	0.54325	0.541758	0.530181	0.518914	0.504286	0.504286	0.504256	0.504225	0.50418	0.504195	0.503981	0.50373	0.501962
4.25	0.564551	0.56455	0.564016	0.56419	0.564267	0.564065	0.56228	0.560009	0.544363	0.528437	0.562759	0.562757	0.562249	0.562373	0.562483	0.56229	0.560576	0.558393	0.542619	0.526832	0.555693	0.555692	0.555251	0.555314	0.555435	0.555259	0.553683	0.551888	0.537964	0.524159	0.547456	0.547454	0.547085	0.547086	0.547223	0.54707	0.54569	0.544131	0.532016	0.520166	0.505097	0.505096	0.50506	0.505024	0.504987	0.504998	0.504756	0.504474	0.502463
4.3	0.567528	0.567526	0.566968	0.567165	0.567235	0.567025	0.565173	0.562819	0.546554	0.529936	0.565697	0.565696	0.565164	0.565311	0.565414	0.565212	0.563432	0.561168	0.54477	0.528291	0.558473	0.558472	0.558009	0.558093	0.558208	0.558023	0.556384	0.554515	0.540005	0.525556	0.550035	0.550033	0.549643	0.549664	0.549794	0.549635	0.548195	0.546566	0.533903	0.521457	0.505977	0.505976	0.505934	0.505892	0.505864	0.505871	0.505599	0.505285	0.503022
4.35	0.570567	0.570565	0.569981	0.570203	0.570266	0.570047	0.568127	0.565688	0.548795	0.531471	0.568699	0.568697	0.56814	0.56831	0.568407	0.568197	0.56635	0.564003	0.546971	0.529786	0.561318	0.561316	0.56083	0.560936	0.561044	0.560852	0.559148	0.557204	0.542098	0.526991	0.552679	0.552677	0.552266	0.552307	0.552431	0.552264	0.550764	0.549064	0.535843	0.522786	0.506927	0.506926	0.506877	0.506828	0.50681	0.506813	0.506511	0.506163	0.503637
4.4	0.573667	0.573665	0.573056	0.573302	0.573357	0.57313	0.571142	0.568617	0.551085	0.533041	0.571761	0.57176	0.571178	0.571372	0.571461	0.571243	0.569329	0.566897	0.549222	0.531318	0.564225	0.564223	0.563713	0.563842	0.563943	0.563743	0.561974	0.559953	0.544241	0.528463	0.555388	0.555386	0.554953	0.555014	0.555133	0.554958	0.553396	0.551624	0.537834	0.524153	0.507946	0.507946	0.50789	0.507833	0.507825	0.507825	0.507491	0.507109	0.504308
4.45	0.576828	0.576826	0.57619	0.576461	0.57651	0.576274	0.574216	0.571604	0.553423	0.534647	0.574885	0.574884	0.574277	0.574495	0.574577	0.57435	0.572368	0.56985	0.551522	0.532885	0.567195	0.567193	0.566659	0.566811	0.566905	0.566697	0.564862	0.562763	0.546434	0.529972	0.558161	0.55816	0.557704	0.557786	0.557898	0.557716	0.556091	0.554247	0.539877	0.525559	0.509036	0.509035	0.508971	0.508907	0.508911	0.508907	0.508539	0.508121	0.505037
4.5	0.580049	0.580047	0.579385	0.579681	0.579722	0.579478	0.577349	0.574649	0.55581	0.536288	0.57807	0.578068	0.577435	0.577678	0.577753	0.577518	0.575466	0.572862	0.55387	0.534487	0.570227	0.570225	0.569666	0.569842	0.569929	0.569712	0.56781	0.565633	0.548678	0.531517	0.560999	0.560997	0.560518	0.560622	0.560728	0.560537	0.558849	0.55693	0.541971	0.527003	0.510195	0.510195	0.510122	0.51005	0.510066	0.510057	0.509656	0.509201	0.505823
4.55	0.583329	0.583327	0.582665	0.58296	0.582993	0.58274	0.58054	0.577752	0.558245	0.537963	0.581314	0.581312	0.580653	0.580921	0.580988	0.580745	0.578622	0.575931	0.556267	0.536125	0.573321	0.573319	0.572734	0.572934	0.573014	0.572789	0.570819	0.568562	0.550971	0.533098	0.563899	0.563897	0.563395	0.563522	0.56362	0.563422	0.561669	0.559675	0.544117	0.528484	0.511424	0.511423	0.511342	0.511261	0.51129	0.511278	0.510842	0.510348	0.506665
4.6	0.586667	0.586666	0.586003	0.586297	0.586323	0.586061	0.583789	0.580911	0.560728	0.539673	0.584617	0.584615	0.583956	0.584223	0.584283	0.58403	0.581837	0.579057	0.558712	0.537797	0.576475	0.576473	0.575863	0.576087	0.57616	0.575926	0.573888	0.57155	0.553313	0.534716	0.566862	0.566861	0.566334	0.566484	0.566576	0.566369	0.564551	0.56248	0.546312	0.530003	0.512722	0.512722	0.512632	0.512541	0.512584	0.512567	0.512095	0.511562	0.507564
4.65	0.590064	0.590062	0.5894	0.589693	0.589711	0.589439	0.587095	0.584126	0.563257	0.541416	0.587978	0.587976	0.587317	0.587583	0.587635	0.587374	0.585109	0.58224	0.561204	0.539503	0.579689	0.579688	0.579051	0.5793	0.579366	0.579124	0.577016	0.574595	0.555703	0.536369	0.569888	0.569886	0.569335	0.569508	0.569593	0.569378	0.567494	0.565345	0.548558	0.531558	0.51409	0.514089	0.51399	0.513889	0.513947	0.513926	0.513417	0.512843	0.50852
4.7	0.593517	0.593515	0.592853	0.593144	0.593155	0.592874	0.590456	0.587396	0.565833	0.543193	0.591397	0.591395	0.590736	0.591001	0.591045	0.590775	0.588438	0.585478	0.563743	0.541243	0.582963	0.582961	0.582325	0.582573	0.582631	0.58238	0.580202	0.577698	0.558142	0.538057	0.572975	0.572973	0.572397	0.572594	0.572672	0.572448	0.570497	0.568269	0.550854	0.533151	0.515527	0.515527	0.515417	0.515306	0.51538	0.515354	0.514807	0.51419	0.509532
4.75	0.597025	0.597024	0.596362	0.596652	0.596655	0.596365	0.593873	0.59072	0.568455	0.545003	0.594872	0.59487	0.594211	0.594475	0.594511	0.594232	0.591822	0.58877	0.566328	0.543017	0.586296	0.586294	0.585657	0.585904	0.585955	0.585695	0.583446	0.580858	0.560629	0.53978	0.576123	0.576121	0.57552	0.57574	0.575811	0.57558	0.57356	0.571252	0.553199	0.53478	0.517034	0.517033	0.516912	0.51679	0.516882	0.51685	0.516265	0.515604	0.510601
4.8	0.600589	0.600587	0.599926	0.600215	0.600209	0.599911	0.597344	0.594097	0.571121	0.546846	0.598402	0.5984	0.597742	0.598004	0.598033	0.597744	0.59526	0.592117	0.568959	0.544824	0.589686	0.589684	0.589048	0.589293	0.589336	0.589068	0.586746	0.584074	0.563163	0.541538	0.579331	0.579329	0.578702	0.578947	0.579011	0.578771	0.576683	0.574294	0.555593	0.536445	0.51861	0.518609	0.518477	0.518344	0.518452	0.518416	0.51779	0.517085	0.511727
4.85	0.604207	0.604205	0.603544	0.603832	0.603818	0.60351	0.600868	0.597527	0.573833	0.548721	0.601987	0.601985	0.601327	0.601588	0.601609	0.601311	0.598753	0.595517	0.571635	0.546663	0.593133	0.593131	0.592495	0.592739	0.592775	0.592497	0.590103	0.587344	0.565743	0.543329	0.582598	0.582596	0.581943	0.582214	0.58227	0.582021	0.579864	0.577392	0.558036	0.538145	0.520254	0.520253	0.520109	0.519965	0.520092	0.52005	0.519384	0.518632	0.512909
4.9	0.607877	0.607875	0.607215	0.607501	0.607479	0.607162	0.604444	0.601009	0.576588	0.550627	0.605626	0.605624	0.604966	0.605226	0.605238	0.604931	0.602298	0.598969	0.574355	0.548535	0.596636	0.596634	0.595998	0.596241	0.596269	0.595982	0.593515	0.590669	0.56837	0.545154	0.585924	0.585922	0.58527	0.585539	0.585587	0.58533	0.583102	0.580548	0.560526	0.539881	0.521968	0.521967	0.521811	0.521654	0.5218	0.521754	0.521045	0.520246	0.514147
4.95	0.6116	0.611598	0.610938	0.611223	0.611192	0.610865	0.608072	0.604541	0.579387	0.552565	0.609317	0.609315	0.608658	0.608916	0.60892	0.608604	0.605896	0.602472	0.57712	0.550438	0.600194	0.600192	0.599556	0.599798	0.599818	0.599522	0.596981	0.594048	0.571042	0.547012	0.589308	0.589306	0.588654	0.588922	0.588963	0.588697	0.586398	0.58376	0.563064	0.541652	0.52375	0.523749	0.52358	0.52341	0.523577	0.523525	0.522774	0.521926	0.515441
5	0.615373	0.615371	0.614712	0.614995	0.614956	0.61462	0.61175	0.608123	0.582229	0.554533	0.613059	0.613057	0.612401	0.612658	0.612653	0.612328	0.609544	0.606025	0.579928	0.552372	0.603806	0.603804	0.603169	0.603409	0.603421	0.603116	0.600501	0.597479	0.573759	0.548903	0.592749	0.592747	0.592095	0.592362	0.592395	0.59212	0.58975	0.587027	0.56565	0.543458	0.525601	0.5256	0.525418	0.525235	0.525422	0.525365	0.52457	0.523672	0.516792
5.05	0.619195	0.619193	0.618535	0.618816	0.618769	0.618423	0.615476	0.611753	0.585113	0.556531	0.616852	0.61685	0.616194	0.616449	0.616437	0.616102	0.613242	0.609628	0.582778	0.554336	0.607471	0.607469	0.606834	0.607074	0.607077	0.606763	0.604073	0.600962	0.576521	0.550826	0.596246	0.596244	0.595592	0.595858	0.595883	0.595599	0.593157	0.590348	0.568281	0.545298	0.52752	0.527519	0.527323	0.527127	0.527336	0.527273	0.526433	0.525484	0.518199
5.1	0.623066	0.623063	0.622406	0.622686	0.62263	0.622275	0.619251	0.615431	0.588037	0.558559	0.620693	0.620691	0.620036	0.62029	0.620269	0.619924	0.616988	0.613278	0.58567	0.556331	0.611188	0.611186	0.610552	0.61079	0.610785	0.610461	0.607696	0.604496	0.579326	0.552781	0.599799	0.599797	0.599145	0.599409	0.599427	0.599134	0.596619	0.593723	0.570959	0.547171	0.529508	0.529506	0.529297	0.529086	0.529318	0.529249	0.528363	0.527362	0.519661
5.15	0.626983	0.626981	0.626325	0.626603	0.626539	0.626174	0.623072	0.619155	0.591003	0.560616	0.624582	0.62458	0.623926	0.624179	0.624149	0.623795	0.620782	0.616976	0.588603	0.558356	0.614955	0.614953	0.61432	0.614557	0.614543	0.61421	0.61137	0.608079	0.582174	0.554767	0.603405	0.603403	0.602752	0.603015	0.603024	0.602722	0.600134	0.597151	0.573681	0.549078	0.531563	0.531562	0.531338	0.53114	0.531368	0.531293	0.53036	0.529305	0.521179
5.2	0.630946	0.630944	0.630289	0.630565	0.630493	0.630118	0.626939	0.622925	0.594007	0.562701	0.628518	0.628516	0.627863	0.628114	0.628075	0.627712	0.624622	0.620719	0.591577	0.560409	0.618773	0.618771	0.618138	0.618373	0.618352	0.618009	0.615093	0.611711	0.585065	0.556784	0.607065	0.607063	0.606412	0.606673	0.606675	0.606364	0.603701	0.60063	0.576449	0.551017	0.533686	0.533685	0.533446	0.533262	0.533485	0.533405	0.532423	0.531314	0.522753
5.25	0.634954	0.634952	0.634298	0.634572	0.634491	0.634107	0.63085	0.626738	0.597051	0.564813	0.632499	0.632497	0.631845	0.632094	0.632047	0.631674	0.628507	0.624507	0.59459	0.56249	0.622638	0.622636	0.622005	0.622238	0.622208	0.621856	0.618864	0.61539	0.587997	0.55883	0.610776	0.610774	0.610124	0.610384	0.610378	0.610057	0.607321	0.604161	0.57926	0.552989	0.535877	0.535876	0.535621	0.535452	0.53567	0.535583	0.534553	0.533387	0.524383
5.3	0.639004	0.639002	0.63835	0.638622	0.638532	0.638138	0.634803	0.630594	0.600133	0.566953	0.636523	0.636521	0.635871	0.636118	0.636062	0.635679	0.632435	0.628339	0.597642	0.564599	0.626551	0.626549	0.625918	0.62615	0.626112	0.625751	0.622682	0.619116	0.59097	0.560906	0.614539	0.614537	0.613887	0.614146	0.614131	0.613802	0.61099	0.607741	0.582115	0.554992	0.538136	0.538134	0.537878	0.537709	0.537922	0.537829	0.536749	0.535526	0.526067
5.35	0.643096	0.643093	0.642443	0.642713	0.642614	0.642211	0.638798	0.634491	0.603252	0.569119	0.64059	0.640588	0.639939	0.640184	0.64012	0.639727	0.636406	0.632212	0.600731	0.566735	0.63051	0.630508	0.629878	0.630108	0.630061	0.62969	0.626545	0.622886	0.593982	0.563011	0.618351	0.618349	0.6177	0.617957	0.617935	0.617596	0.614709	0.61137	0.585012	0.557026	0.540461	0.540459	0.540203	0.540033	0.540241	0.540142	0.539011	0.537729	0.527807
5.4	0.647227	0.647225	0.646576	0.646844	0.646736	0.646323	0.642833	0.638428	0.606407	0.571311	0.644697	0.644695	0.644048	0.644291	0.644218	0.643816	0.640417	0.636126	0.603858	0.568898	0.634513	0.634511	0.633882	0.634111	0.634055	0.633675	0.630453	0.626701	0.597034	0.565145	0.622212	0.62221	0.621562	0.621817	0.621786	0.621438	0.618477	0.615047	0.587951	0.559092	0.542853	0.542851	0.542578	0.542424	0.542626	0.542521	0.541338	0.539997	0.529602
5.45	0.651397	0.651395	0.650747	0.651013	0.650897	0.650474	0.646907	0.642403	0.609597	0.573528	0.648844	0.648842	0.648196	0.648438	0.648355	0.647944	0.644468	0.64008	0.607021	0.571086	0.638559	0.638557	0.63793	0.638157	0.638092	0.637702	0.634403	0.630559	0.600125	0.567306	0.62612	0.626118	0.625471	0.625725	0.625685	0.625328	0.622291	0.61877	0.590931	0.561187	0.545311	0.54531	0.545019	0.544881	0.545078	0.544966	0.543731	0.542329	0.531451
5.5	0.655603	0.655601	0.654956	0.65522	0.655094	0.654662	0.651017	0.646416	0.612822	0.575769	0.653029	0.653026	0.652383	0.652622	0.652531	0.65211	0.648557	0.644072	0.610218	0.573299	0.642647	0.642644	0.642019	0.642244	0.64217	0.641771	0.638395	0.634458	0.603252	0.569494	0.630074	0.630072	0.629426	0.629678	0.62963	0.629263	0.626151	0.622539	0.593952	0.563312	0.547835	0.547834	0.547525	0.547404	0.547596	0.547478	0.546189	0.544725	0.533354
5.55	0.659845	0.659842	0.659199	0.659461	0.659326	0.658885	0.655163	0.650464	0.61608	0.578033	0.657249	0.657247	0.656605	0.656842	0.656742	0.656312	0.652682	0.6481	0.61345	0.575536	0.646774	0.646772	0.646148	0.646371	0.646289	0.64588	0.642427	0.638397	0.606417	0.571708	0.634073	0.634071	0.633426	0.633677	0.63362	0.633244	0.630055	0.626352	0.597012	0.565465	0.550425	0.550424	0.550096	0.549993	0.550179	0.550054	0.548711	0.547184	0.535312
5.6	0.66412	0.664117	0.663476	0.663735	0.663592	0.663141	0.659342	0.654547	0.61937	0.580321	0.661504	0.661501	0.660862	0.661097	0.660988	0.660548	0.656842	0.652163	0.616715	0.577797	0.65094	0.650938	0.650315	0.650537	0.650446	0.650028	0.646498	0.642375	0.609616	0.573948	0.638115	0.638112	0.63747	0.637718	0.637653	0.637267	0.634003	0.630208	0.60011	0.567647	0.553081	0.553079	0.552733	0.552647	0.552828	0.552696	0.551297	0.549706	0.537324
5.65	0.668426	0.668423	0.667785	0.668042	0.66789	0.667429	0.663554	0.658662	0.622691	0.58263	0.665791	0.665789	0.665152	0.665385	0.665266	0.664817	0.661035	0.65626	0.620012	0.580081	0.655143	0.655141	0.65452	0.65474	0.65464	0.654212	0.650607	0.64639	0.612851	0.576213	0.642198	0.642196	0.641555	0.641801	0.641727	0.641332	0.637992	0.634105	0.603247	0.569856	0.555801	0.555799	0.555433	0.555366	0.555541	0.555402	0.553947	0.55229	0.539389
5.7	0.672762	0.67276	0.672123	0.672378	0.672217	0.671747	0.667796	0.662808	0.626043	0.584961	0.67011	0.670107	0.669472	0.669703	0.669576	0.669117	0.665259	0.660389	0.62334	0.582386	0.659381	0.659379	0.65876	0.658978	0.658869	0.658432	0.65475	0.65044	0.616119	0.578501	0.646322	0.64632	0.64568	0.645925	0.645842	0.645438	0.642022	0.638043	0.60642	0.572092	0.558585	0.558583	0.558198	0.55815	0.558318	0.558172	0.55666	0.554937	0.541508
5.75	0.677126	0.677124	0.67649	0.676742	0.676572	0.676093	0.672066	0.666983	0.629423	0.587312	0.674457	0.674455	0.673822	0.674051	0.673915	0.673447	0.669513	0.664547	0.626698	0.584713	0.663653	0.663651	0.663034	0.66325	0.663132	0.662685	0.658928	0.654525	0.619419	0.580814	0.650484	0.650482	0.649844	0.650087	0.649996	0.649582	0.64609	0.642019	0.609629	0.574355	0.561433	0.561432	0.561026	0.560997	0.561159	0.561006	0.559437	0.557646	0.54368
5.8	0.681516	0.681514	0.680883	0.681133	0.680954	0.680465	0.676364	0.671186	0.632832	0.589682	0.678832	0.678829	0.678199	0.678426	0.678281	0.677804	0.673795	0.668735	0.630085	0.58706	0.667957	0.667954	0.66734	0.667553	0.667427	0.666971	0.663138	0.658643	0.622751	0.583148	0.654684	0.654682	0.654046	0.654286	0.654186	0.653763	0.650196	0.646033	0.612873	0.576643	0.564345	0.564343	0.563917	0.563908	0.564064	0.563903	0.562275	0.560416	0.545904
5.85	0.685931	0.685928	0.6853	0.685547	0.68536	0.684862	0.680687	0.675415	0.636267	0.592071	0.683232	0.68323	0.682602	0.682826	0.682672	0.682186	0.678104	0.672949	0.633499	0.589426	0.67229	0.672288	0.671675	0.671887	0.671751	0.671286	0.667379	0.662791	0.626114	0.585505	0.658919	0.658917	0.658282	0.658521	0.658412	0.65798	0.654338	0.650083	0.61615	0.578955	0.567319	0.567318	0.56687	0.566881	0.567031	0.566863	0.565176	0.563247	0.548181
5.9	0.690368	0.690365	0.68974	0.689984	0.689788	0.689281	0.685033	0.679668	0.639728	0.594478	0.687656	0.687653	0.687029	0.68725	0.687087	0.686592	0.682437	0.677189	0.63694	0.591811	0.676652	0.67665	0.67604	0.676249	0.676104	0.67563	0.671648	0.666969	0.629506	0.587882	0.663188	0.663185	0.662553	0.66279	0.662672	0.66223	0.658514	0.654167	0.619461	0.581292	0.570356	0.570354	0.569885	0.569917	0.57006	0.569885	0.568137	0.566138	0.55051
5.95	0.694825	0.694822	0.6942	0.694442	0.694237	0.693721	0.689401	0.683943	0.643213	0.596901	0.692101	0.692098	0.691477	0.691696	0.691524	0.69102	0.686792	0.681452	0.640406	0.594213	0.68104	0.681038	0.68043	0.680637	0.680484	0.680001	0.675945	0.671175	0.632926	0.59028	0.667488	0.667486	0.666856	0.667091	0.666964	0.666513	0.662722	0.658284	0.622804	0.583651	0.573454	0.573452	0.572961	0.573014	0.573151	0.572968	0.571159	0.569089	0.55289
6	0.6993	0.699297	0.698679	0.698918	0.698704	0.698179	0.693788	0.688239	0.646721	0.599341	0.696565	0.696563	0.695945	0.696161	0.69598	0.695467	0.691168	0.685737	0.643896	0.596632	0.685453	0.68545	0.684845	0.68505	0.684888	0.684396	0.680267	0.675406	0.636373	0.592697	0.671819	0.671817	0.67119	0.671422	0.671286	0.670826	0.666961	0.662432	0.626177	0.586034	0.576613	0.576611	0.576098	0.576172	0.576303	0.576112	0.574242	0.572099	0.555321
6.05	0.703792	0.703789	0.703174	0.70341	0.703187	0.702654	0.698192	0.692554	0.650251	0.601795	0.701047	0.701045	0.70043	0.700644	0.700454	0.699933	0.695563	0.690042	0.647409	0.599067	0.689888	0.689885	0.689283	0.689486	0.689315	0.688813	0.684612	0.679662	0.639846	0.595132	0.676179	0.676176	0.675551	0.675781	0.675637	0.675168	0.67123	0.66661	0.62958	0.588437	0.579832	0.579831	0.579295	0.579391	0.579514	0.579316	0.577383	0.575167	0.557803
6.1	0.708297	0.708295	0.707683	0.707916	0.707685	0.707144	0.702612	0.696886	0.653801	0.604263	0.705545	0.705543	0.704931	0.705143	0.704944	0.704414	0.699974	0.694364	0.650944	0.601517	0.694343	0.694341	0.693742	0.693942	0.693762	0.693252	0.68898	0.683941	0.643343	0.597584	0.680565	0.680562	0.67994	0.680168	0.680015	0.679537	0.675525	0.670816	0.633011	0.590861	0.583111	0.583109	0.58255	0.582668	0.582785	0.582579	0.580584	0.578293	0.560335
6.15	0.712815	0.712813	0.712204	0.712435	0.712195	0.711645	0.707046	0.701232	0.657371	0.606744	0.710056	0.710053	0.709446	0.709654	0.709447	0.708908	0.704401	0.698703	0.654499	0.60398	0.698817	0.698815	0.698219	0.698417	0.698228	0.697709	0.693367	0.68824	0.646864	0.600053	0.684975	0.684973	0.684353	0.684579	0.684417	0.68393	0.679847	0.675048	0.63647	0.593305	0.586449	0.586447	0.585864	0.586005	0.586115	0.585901	0.583842	0.581477	0.562917
6.2	0.717343	0.71734	0.716736	0.716964	0.716715	0.716157	0.711492	0.705592	0.660958	0.609236	0.714578	0.714576	0.713972	0.714178	0.713962	0.713415	0.70884	0.703056	0.658072	0.606456	0.703308	0.703305	0.702713	0.702908	0.702711	0.702183	0.697771	0.692557	0.650407	0.602538	0.689409	0.689406	0.68879	0.689012	0.688842	0.688346	0.684192	0.679304	0.639955	0.595768	0.589844	0.589842	0.589235	0.5894	0.589503	0.589281	0.587157	0.584716	0.565548
6.25	0.721879	0.721876	0.721276	0.7215	0.721244	0.720678	0.715946	0.709962	0.664562	0.61174	0.71911	0.719107	0.718507	0.71871	0.718486	0.71793	0.71329	0.707421	0.661664	0.608944	0.707813	0.70781	0.707221	0.707414	0.707208	0.706672	0.702192	0.696892	0.653971	0.605037	0.693863	0.69386	0.693247	0.693467	0.693288	0.692783	0.688559	0.683584	0.643464	0.598249	0.593296	0.593294	0.592663	0.592851	0.592947	0.592717	0.590529	0.588011	0.568227
6.3	0.72642	0.726417	0.725821	0.726043	0.725778	0.725204	0.720409	0.714342	0.668181	0.614253	0.723648	0.723645	0.723049	0.72325	0.723017	0.722454	0.717748	0.711796	0.665271	0.611443	0.71233	0.712328	0.711742	0.711933	0.711717	0.711174	0.706626	0.701242	0.657554	0.607549	0.698336	0.698333	0.697723	0.697941	0.697753	0.69724	0.692945	0.687884	0.646998	0.600747	0.596804	0.596802	0.596147	0.596359	0.596447	0.596209	0.593956	0.591361	0.570955
6.35	0.730965	0.730962	0.73037	0.730589	0.730316	0.729734	0.724877	0.718729	0.671813	0.616775	0.728191	0.728189	0.727597	0.727794	0.727553	0.726982	0.722213	0.71618	0.668893	0.613951	0.716858	0.716855	0.716273	0.716461	0.716238	0.715686	0.711073	0.705605	0.661155	0.610074	0.702825	0.702823	0.702216	0.702431	0.702234	0.701713	0.69735	0.692203	0.650553	0.603261	0.600368	0.600366	0.599686	0.599922	0.600003	0.599757	0.597438	0.594765	0.57373
6.4	0.735511	0.735508	0.734921	0.735136	0.734855	0.734266	0.729348	0.723121	0.675458	0.619304	0.732737	0.732734	0.732147	0.732342	0.732092	0.731513	0.726683	0.720569	0.672529	0.616467	0.721394	0.721391	0.720813	0.720998	0.720766	0.720206	0.715529	0.709978	0.664773	0.61261	0.707329	0.707327	0.706724	0.706936	0.706731	0.706201	0.701771	0.696539	0.65413	0.605791	0.603986	0.603984	0.603278	0.603539	0.603613	0.603358	0.600973	0.598222	0.576552
6.45	0.740056	0.740054	0.739471	0.739683	0.739394	0.738798	0.73382	0.727516	0.679114	0.62184	0.737283	0.737281	0.736698	0.73689	0.736632	0.736046	0.731155	0.724964	0.676177	0.618991	0.725935	0.725933	0.725358	0.725541	0.725301	0.724733	0.719992	0.714361	0.668406	0.615157	0.711846	0.711844	0.711244	0.711454	0.71124	0.710703	0.706206	0.70089	0.657727	0.608334	0.607656	0.607654	0.60695	0.607209	0.607275	0.607013	0.604561	0.601731	0.57942
6.5	0.744599	0.744596	0.744018	0.744227	0.74393	0.743327	0.738291	0.731912	0.682779	0.624381	0.741828	0.741825	0.741247	0.741436	0.74117	0.740577	0.735628	0.72936	0.679835	0.621522	0.730481	0.730478	0.729908	0.730088	0.729839	0.729264	0.724462	0.718752	0.672053	0.617713	0.716374	0.716371	0.715775	0.715982	0.71576	0.715215	0.710653	0.705255	0.661341	0.61089	0.611379	0.611377	0.610673	0.610931	0.61099	0.610719	0.608201	0.605291	0.582333
6.55	0.749136	0.749133	0.74856	0.748766	0.748461	0.747851	0.74276	0.736307	0.686452	0.626926	0.746369	0.746366	0.745792	0.745978	0.745704	0.745104	0.740099	0.733757	0.683502	0.624057	0.735028	0.735025	0.734459	0.734636	0.734379	0.733797	0.728934	0.723147	0.675713	0.620277	0.720909	0.720907	0.720315	0.720519	0.720289	0.719735	0.71511	0.709631	0.664973	0.613459	0.615153	0.615151	0.614448	0.614704	0.614756	0.614476	0.611891	0.608901	0.585292
6.6	0.753665	0.753663	0.753094	0.753297	0.752985	0.752368	0.747223	0.740699	0.690132	0.629474	0.750903	0.750901	0.750332	0.750515	0.750233	0.749626	0.744566	0.738152	0.687177	0.626596	0.739574	0.739571	0.73901	0.739184	0.738919	0.73833	0.733409	0.727546	0.679384	0.622848	0.725451	0.725449	0.724861	0.725062	0.724824	0.724262	0.719575	0.714016	0.668621	0.616038	0.618976	0.618974	0.618273	0.618527	0.618571	0.618283	0.615631	0.61256	0.588294
6.65	0.758185	0.758183	0.757619	0.757819	0.757499	0.756876	0.751679	0.745086	0.693816	0.632023	0.75543	0.755427	0.754863	0.755043	0.754754	0.75414	0.749027	0.742543	0.690858	0.629138	0.744118	0.744115	0.743558	0.743729	0.743457	0.74286	0.737882	0.731945	0.683065	0.625425	0.729997	0.729994	0.729411	0.72961	0.729363	0.728794	0.724046	0.718409	0.672282	0.618627	0.622848	0.622846	0.622146	0.622399	0.622435	0.622138	0.619419	0.616266	0.591339
6.7	0.762693	0.762691	0.762133	0.762329	0.762002	0.761373	0.756126	0.749466	0.697504	0.634572	0.759946	0.759943	0.759384	0.759561	0.759264	0.758645	0.75348	0.746928	0.694544	0.631681	0.748656	0.748654	0.748101	0.74827	0.747989	0.747386	0.742353	0.736344	0.686753	0.628006	0.734545	0.734542	0.733963	0.734159	0.733904	0.733328	0.728521	0.722807	0.675957	0.621225	0.626767	0.626765	0.626066	0.626318	0.626346	0.626041	0.623253	0.62002	0.594427
6.75	0.767188	0.767185	0.766632	0.766825	0.766491	0.765856	0.760561	0.753837	0.701194	0.637121	0.764449	0.764446	0.763893	0.764067	0.763762	0.763137	0.757923	0.751305	0.698232	0.634225	0.753187	0.753185	0.752637	0.752803	0.752515	0.751905	0.746819	0.74074	0.690449	0.630591	0.739092	0.73909	0.738515	0.738708	0.738445	0.737862	0.732997	0.727209	0.679642	0.623831	0.630732	0.63073	0.630033	0.630283	0.630303	0.629989	0.627134	0.623819	0.597557
6.8	0.771665	0.771663	0.771116	0.771305	0.770964	0.770324	0.764982	0.758197	0.704884	0.639667	0.768937	0.768934	0.768386	0.768557	0.768245	0.767614	0.762353	0.755673	0.701923	0.636767	0.757709	0.757707	0.757164	0.757327	0.757031	0.756415	0.751278	0.745131	0.694149	0.633178	0.743637	0.743634	0.743064	0.743254	0.742984	0.742394	0.737473	0.731612	0.683338	0.626443	0.634741	0.634739	0.634044	0.634292	0.634304	0.633982	0.631059	0.627662	0.600728
6.85	0.776125	0.776123	0.775581	0.775767	0.77542	0.774773	0.769388	0.762544	0.708573	0.64221	0.773408	0.773406	0.772863	0.773031	0.772712	0.772075	0.766769	0.760028	0.705613	0.639307	0.76222	0.762217	0.761679	0.76184	0.761537	0.760914	0.755728	0.749515	0.697853	0.635766	0.748177	0.748175	0.747609	0.747796	0.747518	0.746921	0.741946	0.736014	0.687042	0.62906	0.638794	0.638792	0.638098	0.638345	0.638349	0.638018	0.635027	0.631548	0.603938
6.9	0.780564	0.780562	0.780026	0.780208	0.779855	0.779203	0.773777	0.766876	0.712259	0.644748	0.777861	0.777858	0.777321	0.777486	0.77716	0.776518	0.771169	0.76437	0.709302	0.641843	0.766717	0.766714	0.766181	0.766339	0.766028	0.7654	0.760166	0.75389	0.701559	0.638354	0.75271	0.752708	0.752147	0.752331	0.752045	0.751442	0.746415	0.740413	0.690753	0.631681	0.642888	0.642886	0.642194	0.642439	0.642435	0.642096	0.639037	0.635476	0.607187
6.95	0.784981	0.784979	0.784448	0.784627	0.784268	0.783612	0.778145	0.771191	0.715941	0.64728	0.782292	0.782289	0.781758	0.781919	0.781587	0.78094	0.77555	0.768695	0.712988	0.644374	0.771197	0.771195	0.770667	0.770822	0.770504	0.769871	0.764591	0.758253	0.705266	0.64094	0.757234	0.757232	0.756676	0.756857	0.756564	0.755955	0.750876	0.744808	0.694469	0.634305	0.647023	0.64702	0.646331	0.646574	0.646562	0.646214	0.643087	0.639444	0.610474
7	0.789373	0.789371	0.788846	0.789022	0.788656	0.787996	0.782492	0.775486	0.719618	0.649804	0.786699	0.786697	0.786171	0.786329	0.785991	0.785339	0.779911	0.773003	0.716669	0.646899	0.77566	0.775657	0.775135	0.775287	0.774963	0.774324	0.769001	0.762604	0.708972	0.643523	0.761747	0.761744	0.761194	0.761372	0.761072	0.760456	0.755329	0.749196	0.698189	0.636931	0.651195	0.651193	0.650506	0.650747	0.650727	0.650371	0.647176	0.643451	0.613799
7.05	0.793739	0.793736	0.793218	0.79339	0.793018	0.792354	0.786815	0.779761	0.723287	0.652319	0.791081	0.791079	0.790559	0.790714	0.790369	0.789714	0.784249	0.777291	0.720345	0.649416	0.780102	0.7801	0.779583	0.779732	0.779401	0.778757	0.773394	0.76694	0.712675	0.646102	0.766246	0.766244	0.765698	0.765873	0.765566	0.764945	0.759771	0.753575	0.701911	0.639557	0.655405	0.655403	0.654718	0.654957	0.654929	0.654564	0.651303	0.647496	0.617159
7.1	0.798076	0.798073	0.797561	0.79773	0.797352	0.796684	0.791113	0.784012	0.726947	0.654823	0.795436	0.795434	0.79492	0.795072	0.794721	0.794061	0.788562	0.781557	0.724012	0.651923	0.784523	0.78452	0.784009	0.784154	0.783817	0.783169	0.777766	0.771258	0.716375	0.648676	0.77073	0.770727	0.770187	0.770359	0.770045	0.769418	0.7642	0.757943	0.705635	0.642182	0.659651	0.659648	0.658966	0.659203	0.659166	0.658793	0.655465	0.651576	0.620554
7.15	0.802382	0.80238	0.801874	0.802039	0.801656	0.800984	0.795383	0.788239	0.730597	0.657316	0.799762	0.799759	0.799252	0.799401	0.799044	0.79838	0.792849	0.785799	0.727671	0.65442	0.788919	0.788916	0.78841	0.788553	0.78821	0.787557	0.782118	0.775557	0.720069	0.651242	0.775195	0.775193	0.774659	0.774827	0.774506	0.773874	0.768613	0.762298	0.709357	0.644805	0.663929	0.663927	0.663247	0.663482	0.663437	0.663056	0.659661	0.655691	0.623983
7.2	0.806656	0.806653	0.806154	0.806315	0.805927	0.805252	0.799623	0.79244	0.734235	0.659795	0.804056	0.804053	0.803552	0.803698	0.803335	0.802668	0.797108	0.790016	0.731319	0.656905	0.793288	0.793286	0.792786	0.792925	0.792576	0.791919	0.786445	0.779836	0.723755	0.653801	0.779641	0.779639	0.77911	0.779275	0.778948	0.778311	0.77301	0.766639	0.713077	0.647424	0.66824	0.668238	0.66756	0.667793	0.66774	0.667351	0.663889	0.659838	0.627445
7.25	0.810895	0.810893	0.8104	0.810558	0.810165	0.809486	0.803832	0.796612	0.73786	0.66226	0.808317	0.808314	0.80782	0.807962	0.807594	0.806923	0.801336	0.794205	0.734954	0.659376	0.797629	0.797627	0.797133	0.797269	0.796914	0.796253	0.790748	0.784091	0.727433	0.656349	0.784065	0.784062	0.783539	0.783701	0.783368	0.782726	0.777387	0.770962	0.716793	0.650039	0.672581	0.672578	0.671904	0.672135	0.672073	0.671676	0.668148	0.664017	0.630939
7.3	0.815099	0.815096	0.81461	0.814764	0.814366	0.813685	0.808008	0.800753	0.741469	0.664708	0.812543	0.81254	0.812052	0.812191	0.811818	0.811144	0.805533	0.798366	0.738576	0.661833	0.80194	0.801937	0.801449	0.801583	0.801222	0.800558	0.795023	0.788322	0.731101	0.658886	0.788464	0.788462	0.787945	0.788104	0.787764	0.787118	0.781742	0.775267	0.720504	0.652647	0.67695	0.676947	0.676276	0.676505	0.676435	0.676029	0.672437	0.668225	0.634463
7.35	0.819264	0.819262	0.818781	0.818932	0.81853	0.817847	0.812149	0.804863	0.745062	0.667138	0.816731	0.816729	0.816247	0.816383	0.816005	0.815329	0.809695	0.802495	0.742183	0.664272	0.806218	0.806216	0.805734	0.805864	0.805498	0.80483	0.799268	0.792526	0.734757	0.661411	0.792838	0.792835	0.792324	0.79248	0.792134	0.791484	0.786075	0.77955	0.724208	0.655247	0.681345	0.681343	0.680675	0.680901	0.680823	0.680409	0.676752	0.672461	0.638016
7.4	0.823389	0.823387	0.822914	0.823061	0.822655	0.821969	0.816254	0.808939	0.748638	0.669549	0.820882	0.820879	0.820404	0.820537	0.820154	0.819476	0.813822	0.806592	0.745773	0.666694	0.810462	0.81046	0.809984	0.810112	0.80974	0.80907	0.803482	0.796702	0.7384	0.663922	0.797183	0.79718	0.796676	0.796828	0.796476	0.795823	0.790382	0.783811	0.727903	0.657838	0.685765	0.685763	0.685098	0.685322	0.685236	0.684814	0.681093	0.676723	0.641597
7.45	0.827474	0.827471	0.827005	0.827149	0.826738	0.826051	0.82032	0.81298	0.752194	0.67194	0.824992	0.824989	0.824521	0.82465	0.824263	0.823582	0.817912	0.810654	0.749344	0.669096	0.814671	0.814668	0.814199	0.814323	0.813947	0.813274	0.807664	0.800848	0.742028	0.666417	0.801498	0.801496	0.800997	0.801146	0.800789	0.800132	0.794661	0.788048	0.731589	0.660419	0.690208	0.690205	0.689544	0.689766	0.689671	0.689241	0.685457	0.681009	0.645205
7.5	0.831515	0.831513	0.831053	0.831193	0.830779	0.83009	0.824346	0.816984	0.755729	0.674307	0.82906	0.829057	0.828595	0.828721	0.82833	0.827648	0.821963	0.81468	0.752896	0.671477	0.818841	0.818839	0.818376	0.818497	0.818116	0.81744	0.81181	0.804961	0.745639	0.668895	0.805781	0.805779	0.805286	0.805432	0.805069	0.804409	0.798912	0.792258	0.735262	0.662988	0.694671	0.694668	0.694011	0.69423	0.694127	0.693689	0.689843	0.685318	0.648839
7.55	0.835512	0.83551	0.835056	0.835193	0.834775	0.834085	0.828331	0.820949	0.759242	0.676665	0.833084	0.833082	0.832627	0.832749	0.832354	0.831671	0.825973	0.818669	0.756427	0.673835	0.822972	0.82297	0.822513	0.822631	0.822246	0.821568	0.815921	0.809041	0.749233	0.671354	0.81003	0.810028	0.809541	0.809684	0.809316	0.808653	0.803132	0.796439	0.738923	0.665544	0.699153	0.69915	0.698496	0.698713	0.698602	0.698156	0.694249	0.689647	0.652496
7.6	0.839463	0.83946	0.839014	0.839148	0.838726	0.838035	0.832273	0.824875	0.762731	0.679045	0.837063	0.837061	0.836613	0.836732	0.836333	0.835649	0.829941	0.822619	0.759935	0.676191	0.827062	0.82706	0.826609	0.826725	0.826335	0.825655	0.819993	0.813086	0.752808	0.673793	0.814243	0.814241	0.813761	0.8139	0.813528	0.812862	0.807318	0.800591	0.742569	0.668085	0.703651	0.703648	0.702999	0.703213	0.703093	0.70264	0.698672	0.693995	0.656177
7.65	0.843366	0.843364	0.842924	0.843054	0.84263	0.841939	0.836171	0.828759	0.766195	0.681446	0.840996	0.840994	0.840552	0.840669	0.840266	0.839581	0.833866	0.826528	0.76342	0.67857	0.831109	0.831107	0.830663	0.830775	0.830381	0.8297	0.824025	0.817093	0.756362	0.676211	0.818419	0.818416	0.817943	0.818079	0.817702	0.817034	0.811471	0.80471	0.746198	0.670609	0.708164	0.708161	0.707515	0.707727	0.707599	0.707139	0.703112	0.69836	0.659879
7.7	0.847221	0.847218	0.846786	0.846913	0.846486	0.845794	0.840023	0.8326	0.769633	0.683867	0.844881	0.844878	0.844444	0.844557	0.844151	0.843466	0.837746	0.830395	0.766878	0.680969	0.835112	0.835109	0.834672	0.834781	0.834384	0.833702	0.828016	0.821062	0.759894	0.678605	0.822555	0.822553	0.822086	0.822219	0.821837	0.821167	0.815587	0.808797	0.74981	0.673115	0.712689	0.712686	0.712045	0.712254	0.712118	0.71165	0.707565	0.702739	0.663601
7.75	0.851025	0.851023	0.850598	0.850721	0.850291	0.8496	0.843827	0.836397	0.773042	0.686308	0.848716	0.848714	0.848286	0.848397	0.847988	0.847302	0.841579	0.834219	0.77031	0.683389	0.839068	0.839066	0.838635	0.838742	0.838341	0.837658	0.831964	0.824991	0.763402	0.680974	0.82665	0.826648	0.826188	0.826318	0.825932	0.82526	0.819665	0.812847	0.753403	0.675603	0.717224	0.717221	0.716584	0.716791	0.716647	0.716172	0.712029	0.707132	0.667342
7.8	0.854778	0.854776	0.854358	0.854478	0.854046	0.853355	0.847584	0.840149	0.776423	0.688768	0.852501	0.852499	0.852078	0.852185	0.851774	0.851088	0.845365	0.837998	0.773714	0.685829	0.842978	0.842976	0.842551	0.842655	0.842251	0.841567	0.835868	0.828879	0.766885	0.683317	0.830703	0.830701	0.830247	0.830374	0.829984	0.829311	0.823703	0.816862	0.756976	0.678069	0.721767	0.721765	0.721132	0.721336	0.721184	0.720702	0.716504	0.711535	0.6711
7.85	0.858479	0.858477	0.858066	0.858182	0.857748	0.857058	0.851291	0.843854	0.779773	0.691246	0.856234	0.856232	0.855819	0.855923	0.855508	0.854823	0.849103	0.841731	0.777088	0.688287	0.846839	0.846837	0.846419	0.84652	0.846112	0.845429	0.839727	0.832724	0.770341	0.685666	0.834712	0.834709	0.834263	0.834386	0.833992	0.833318	0.8277	0.820837	0.760526	0.680512	0.726317	0.726314	0.725686	0.725887	0.725728	0.725238	0.720986	0.715948	0.674873
7.9	0.862127	0.862125	0.86172	0.861834	0.861398	0.860708	0.854948	0.847512	0.783091	0.693741	0.859915	0.859913	0.859506	0.859607	0.85919	0.858506	0.85279	0.845417	0.780432	0.690764	0.85065	0.850648	0.850237	0.850335	0.849924	0.849241	0.843538	0.836525	0.77377	0.688035	0.838674	0.838672	0.838232	0.838352	0.837955	0.83728	0.831655	0.824773	0.764052	0.682932	0.73087	0.730867	0.730244	0.730442	0.730275	0.729779	0.725473	0.720368	0.678661
7.95	0.86572	0.865718	0.865321	0.86543	0.864993	0.864305	0.858553	0.85112	0.786376	0.696254	0.863541	0.863539	0.86314	0.863238	0.862819	0.862135	0.856426	0.849055	0.783743	0.693258	0.85441	0.854407	0.854003	0.854098	0.853686	0.853002	0.847301	0.84028	0.77717	0.690424	0.84259	0.842588	0.842155	0.842272	0.841871	0.841196	0.835565	0.828668	0.767554	0.685325	0.735425	0.735422	0.734804	0.734999	0.734824	0.734322	0.729964	0.724792	0.682462
8	0.869257	0.869255	0.868865	0.868972	0.868533	0.867846	0.862105	0.854679	0.789626	0.698782	0.867113	0.867111	0.866718	0.866813	0.866393	0.865711	0.860011	0.852644	0.787021	0.695769	0.858117	0.858115	0.857718	0.85781	0.857395	0.856712	0.851015	0.843989	0.780539	0.692831	0.846457	0.846455	0.846029	0.846142	0.845739	0.845064	0.83943	0.832519	0.771029	0.687691	0.739979	0.739976	0.739363	0.739556	0.739373	0.738864	0.734456	0.729219	0.686274
8.05	0.872739	0.872737	0.872354	0.872457	0.872017	0.871332	0.865604	0.858187	0.792841	0.701326	0.870629	0.870627	0.870241	0.870333	0.869911	0.869231	0.863542	0.856182	0.790264	0.698296	0.861771	0.861769	0.861379	0.861468	0.861051	0.860369	0.854679	0.84765	0.783877	0.695256	0.850275	0.850272	0.849853	0.849964	0.849558	0.848882	0.843248	0.836327	0.774477	0.690028	0.74453	0.744527	0.74392	0.744109	0.743919	0.743404	0.738947	0.733647	0.690095
8.1	0.876163	0.876161	0.875785	0.875885	0.875445	0.874761	0.869049	0.861644	0.79602	0.703884	0.874088	0.874086	0.873708	0.873797	0.873374	0.872695	0.867019	0.85967	0.793471	0.700839	0.865371	0.865369	0.864985	0.865072	0.864653	0.863973	0.858291	0.851262	0.787181	0.697699	0.854041	0.854039	0.853626	0.853734	0.853326	0.85265	0.847018	0.840089	0.777896	0.692345	0.749076	0.749074	0.748472	0.748658	0.748461	0.747939	0.743435	0.738074	0.693925
8.15	0.87953	0.879528	0.879159	0.879256	0.878814	0.878134	0.872438	0.865048	0.79916	0.706456	0.87749	0.877489	0.877117	0.877203	0.876779	0.876102	0.870442	0.863105	0.796642	0.703395	0.868916	0.868914	0.868537	0.868621	0.8682	0.867521	0.86185	0.854824	0.790451	0.700159	0.857755	0.857753	0.857347	0.857452	0.857041	0.856367	0.850738	0.843805	0.781284	0.694681	0.753615	0.753613	0.753016	0.7532	0.752995	0.752468	0.747919	0.742498	0.697762
8.2	0.882838	0.882836	0.882474	0.882568	0.882126	0.881448	0.875772	0.868398	0.802261	0.709041	0.880835	0.880833	0.880468	0.880552	0.880126	0.879452	0.87381	0.866487	0.799774	0.705966	0.872404	0.872402	0.872032	0.872113	0.871691	0.871014	0.865356	0.858335	0.793686	0.702634	0.861416	0.861414	0.861015	0.861117	0.860704	0.860031	0.854409	0.847473	0.78464	0.697036	0.758145	0.758142	0.757552	0.757732	0.75752	0.756988	0.752394	0.746916	0.701603
8.25	0.886088	0.886086	0.885731	0.885821	0.885379	0.884704	0.879049	0.871695	0.805323	0.711638	0.88412	0.884118	0.883761	0.883841	0.883415	0.882744	0.877121	0.869816	0.802867	0.708549	0.875835	0.875834	0.87547	0.875549	0.875125	0.87445	0.868807	0.861795	0.796884	0.705124	0.865023	0.865021	0.864629	0.864727	0.864313	0.863641	0.858027	0.851092	0.787964	0.699408	0.762663	0.76266	0.762076	0.762253	0.762034	0.761496	0.756861	0.751326	0.705448
8.3	0.889278	0.889276	0.888928	0.889015	0.888574	0.887901	0.88227	0.874937	0.808343	0.714246	0.887347	0.887345	0.886994	0.887072	0.886646	0.885977	0.880376	0.873091	0.805919	0.711144	0.879209	0.879207	0.87885	0.878926	0.878502	0.87783	0.872204	0.865202	0.800044	0.707628	0.868574	0.868572	0.868187	0.868283	0.867867	0.867196	0.861594	0.854661	0.791253	0.701798	0.767167	0.767165	0.766586	0.76676	0.766534	0.765991	0.761316	0.755728	0.709295
8.35	0.892408	0.892406	0.892065	0.89215	0.891708	0.891039	0.885433	0.878124	0.811321	0.716865	0.890514	0.890512	0.890168	0.890243	0.889817	0.889151	0.883574	0.876311	0.80893	0.713751	0.882525	0.882523	0.882173	0.882246	0.881821	0.881151	0.875545	0.868556	0.803166	0.710146	0.872069	0.872067	0.87169	0.871782	0.871365	0.870696	0.865106	0.85818	0.794507	0.704204	0.771655	0.771653	0.77108	0.771252	0.771019	0.770471	0.765757	0.760117	0.713142
8.4	0.895478	0.895476	0.895142	0.895224	0.894783	0.894117	0.888538	0.881256	0.814255	0.719493	0.893621	0.893619	0.893282	0.893355	0.892928	0.892265	0.886714	0.879475	0.811899	0.716368	0.885781	0.885779	0.885436	0.885507	0.885082	0.884414	0.878829	0.871855	0.806247	0.712677	0.875508	0.875506	0.875135	0.875225	0.874806	0.874139	0.868565	0.861646	0.797724	0.706625	0.776125	0.776123	0.775556	0.775725	0.775485	0.774933	0.770183	0.764493	0.716987
8.45	0.898488	0.898486	0.898159	0.898238	0.897797	0.897135	0.891585	0.884331	0.817146	0.72213	0.896668	0.896666	0.896336	0.896406	0.895979	0.89532	0.889795	0.882584	0.814824	0.718994	0.888979	0.888977	0.88864	0.888708	0.888283	0.887619	0.882057	0.8751	0.809287	0.71522	0.878889	0.878887	0.878523	0.87861	0.87819	0.877526	0.871969	0.865061	0.800904	0.709061	0.780575	0.780573	0.780013	0.780178	0.779932	0.779375	0.774591	0.768854	0.72083
8.5	0.901437	0.901435	0.901115	0.901191	0.900751	0.900093	0.894573	0.88735	0.819991	0.724775	0.899654	0.899652	0.899329	0.899396	0.89897	0.898315	0.892819	0.885636	0.817705	0.72163	0.892116	0.892114	0.891784	0.89185	0.891425	0.890764	0.885227	0.87829	0.812285	0.717773	0.882211	0.882209	0.881852	0.881936	0.881516	0.880854	0.875316	0.868421	0.804045	0.711512	0.785003	0.785	0.784447	0.784609	0.784357	0.783795	0.778979	0.773197	0.724668
8.55	0.904326	0.904324	0.90401	0.904083	0.903645	0.902991	0.897503	0.890312	0.82279	0.727427	0.90258	0.902578	0.902261	0.902326	0.901901	0.90125	0.895784	0.888632	0.82054	0.724273	0.895194	0.895192	0.894868	0.894932	0.894506	0.893849	0.888339	0.881425	0.81524	0.720337	0.885475	0.885473	0.885123	0.885204	0.884784	0.884124	0.878608	0.871728	0.807145	0.713975	0.789406	0.789403	0.788856	0.789015	0.788757	0.788191	0.783345	0.77752	0.7285
8.6	0.907153	0.907152	0.906844	0.906915	0.906478	0.905828	0.900374	0.893218	0.825542	0.730086	0.905445	0.905443	0.905133	0.905195	0.904771	0.904124	0.898691	0.891571	0.823329	0.726923	0.898211	0.898209	0.897892	0.897953	0.897528	0.896874	0.891393	0.884503	0.818151	0.722911	0.88868	0.888678	0.888335	0.888413	0.887992	0.887336	0.881842	0.87498	0.810205	0.716451	0.793782	0.79378	0.793239	0.793395	0.793131	0.792562	0.787687	0.781821	0.732324
8.65	0.909921	0.909919	0.909618	0.909686	0.90925	0.908605	0.903186	0.896066	0.828247	0.732749	0.908249	0.908247	0.907944	0.908004	0.90758	0.906938	0.901538	0.894453	0.826071	0.72958	0.901167	0.901165	0.900855	0.900914	0.900489	0.89984	0.894388	0.887524	0.821016	0.725493	0.891824	0.891823	0.891486	0.891562	0.891141	0.890488	0.885019	0.878177	0.813223	0.718939	0.79813	0.798128	0.797594	0.797747	0.797477	0.796904	0.792003	0.786099	0.736139
8.7	0.912627	0.912625	0.912331	0.912397	0.911962	0.911322	0.905939	0.898857	0.830902	0.735418	0.910993	0.910991	0.910694	0.910752	0.910329	0.909691	0.904326	0.897278	0.828764	0.732242	0.904063	0.904061	0.903757	0.903814	0.90339	0.902744	0.897325	0.890489	0.823836	0.728083	0.894909	0.894907	0.894578	0.894651	0.89423	0.893581	0.888139	0.881319	0.816197	0.721438	0.802448	0.802445	0.801919	0.802068	0.801793	0.801217	0.796291	0.790352	0.739942
8.75	0.915273	0.915271	0.914983	0.915046	0.914614	0.913978	0.908633	0.901591	0.833508	0.738089	0.913675	0.913674	0.913384	0.913439	0.913018	0.912384	0.907056	0.900046	0.831409	0.734908	0.906898	0.906896	0.906599	0.906653	0.90623	0.905589	0.900203	0.893397	0.826609	0.73068	0.897933	0.897932	0.897609	0.897679	0.897259	0.896613	0.8912	0.884404	0.819128	0.723947	0.806733	0.806731	0.806211	0.806357	0.806076	0.805497	0.80055	0.794578	0.743733
8.8	0.917858	0.917857	0.917575	0.917636	0.917205	0.916575	0.911268	0.904267	0.836064	0.740764	0.916298	0.916296	0.916012	0.916065	0.915646	0.915017	0.909727	0.902756	0.834004	0.737578	0.909672	0.909671	0.909379	0.909431	0.90901	0.908373	0.903022	0.896248	0.829334	0.733283	0.900897	0.900895	0.900579	0.900647	0.900228	0.899586	0.894202	0.887433	0.822013	0.726465	0.810984	0.810981	0.810469	0.810612	0.810326	0.809744	0.804777	0.798774	0.74751
8.85	0.920384	0.920382	0.920107	0.920165	0.919737	0.919111	0.913845	0.906887	0.838569	0.74344	0.91886	0.918859	0.918581	0.918632	0.918214	0.91759	0.912339	0.905409	0.836548	0.74025	0.912386	0.912384	0.912099	0.912149	0.911729	0.911097	0.905782	0.899041	0.83201	0.735891	0.9038	0.903799	0.903489	0.903554	0.903136	0.902498	0.897146	0.890404	0.824853	0.728992	0.815199	0.815196	0.81469	0.81483	0.814539	0.813956	0.808971	0.802939	0.751271
8.9	0.92285	0.922848	0.922579	0.922635	0.922208	0.921588	0.916363	0.909449	0.841022	0.746118	0.921362	0.921361	0.92109	0.921138	0.920722	0.920103	0.914892	0.908005	0.839041	0.742925	0.915039	0.915037	0.914759	0.914806	0.914388	0.91376	0.908483	0.901777	0.834638	0.738504	0.906642	0.906641	0.906338	0.9064	0.905983	0.905349	0.900031	0.893319	0.827646	0.731526	0.819375	0.819373	0.818874	0.819011	0.818715	0.81813	0.813129	0.807072	0.755015
8.95	0.925256	0.925254	0.924992	0.925045	0.924621	0.924006	0.918823	0.911954	0.843422	0.748795	0.923805	0.923804	0.923538	0.923585	0.923171	0.922557	0.917387	0.910544	0.841483	0.7456	0.917631	0.91763	0.917357	0.917403	0.916986	0.916364	0.911125	0.904456	0.837215	0.74112	0.909424	0.909422	0.909126	0.909186	0.90877	0.90814	0.902857	0.896177	0.830391	0.734067	0.823512	0.82351	0.823019	0.823152	0.822852	0.822265	0.817251	0.81117	0.75874
9	0.927603	0.927602	0.927345	0.927396	0.926974	0.926365	0.921225	0.914403	0.845769	0.751472	0.926188	0.926187	0.925928	0.925972	0.92556	0.924952	0.919824	0.913026	0.843871	0.748275	0.920164	0.920162	0.919896	0.91994	0.919525	0.918907	0.913708	0.907077	0.839741	0.743739	0.912145	0.912143	0.911853	0.911911	0.911496	0.910871	0.905623	0.898977	0.833088	0.736615	0.827608	0.827606	0.827122	0.827252	0.826948	0.826359	0.821334	0.815232	0.762445
9.05	0.929892	0.92989	0.92964	0.929688	0.929269	0.928666	0.92357	0.916795	0.848062	0.754147	0.928513	0.928511	0.928258	0.928301	0.927891	0.927288	0.922203	0.915452	0.846206	0.75095	0.922637	0.922635	0.922375	0.922416	0.922003	0.921391	0.916233	0.909642	0.842215	0.74636	0.914805	0.914803	0.91452	0.914575	0.914162	0.913542	0.908331	0.90172	0.835736	0.739167	0.831661	0.831659	0.831182	0.831309	0.831001	0.83041	0.825377	0.819257	0.766128
9.1	0.932122	0.932121	0.931876	0.931923	0.931507	0.930909	0.925858	0.919131	0.850301	0.756819	0.930779	0.930778	0.93053	0.930571	0.930163	0.929566	0.924525	0.917821	0.848486	0.753623	0.92505	0.925048	0.924794	0.924833	0.924423	0.923816	0.918699	0.912149	0.844638	0.748981	0.917404	0.917403	0.917126	0.917179	0.916767	0.916152	0.91098	0.904405	0.838333	0.741724	0.835669	0.835667	0.835198	0.835322	0.835009	0.834418	0.829378	0.823242	0.769787
9.15	0.934296	0.934294	0.934055	0.9341	0.933686	0.933095	0.928089	0.921412	0.852484	0.759489	0.932987	0.932986	0.932744	0.932783	0.932378	0.931787	0.92679	0.920134	0.850712	0.756293	0.927404	0.927402	0.927154	0.927192	0.926783	0.926181	0.921108	0.9146	0.847007	0.751603	0.919944	0.919943	0.919671	0.919722	0.919312	0.918703	0.91357	0.907033	0.84088	0.744284	0.839632	0.839629	0.839168	0.839289	0.838972	0.83838	0.833336	0.827186	0.773422
9.2	0.936412	0.936411	0.936177	0.93622	0.935809	0.935223	0.930263	0.923637	0.854611	0.762153	0.935138	0.935137	0.934901	0.934938	0.934536	0.93395	0.928998	0.922392	0.852883	0.75896	0.929699	0.929698	0.929455	0.929491	0.929085	0.928489	0.923459	0.916994	0.849323	0.754224	0.922424	0.922422	0.922157	0.922206	0.921798	0.921193	0.916101	0.909604	0.843376	0.746846	0.843547	0.843544	0.84309	0.843208	0.842888	0.842295	0.837248	0.831089	0.777031
9.25	0.938472	0.938471	0.938243	0.938284	0.937876	0.937296	0.932383	0.925807	0.856682	0.764813	0.937233	0.937231	0.937001	0.937036	0.936637	0.936057	0.931151	0.924594	0.854997	0.761622	0.931937	0.931935	0.931698	0.931732	0.931328	0.930738	0.925753	0.919332	0.851584	0.756843	0.924844	0.924842	0.924583	0.92463	0.924224	0.923625	0.918575	0.912118	0.845819	0.749411	0.847413	0.84741	0.846964	0.847079	0.846755	0.846162	0.841115	0.834947	0.780611
9.3	0.940477	0.940475	0.940253	0.940292	0.939887	0.939313	0.934447	0.927923	0.858695	0.767466	0.939271	0.93927	0.939045	0.939078	0.938682	0.938108	0.933248	0.926742	0.857054	0.764279	0.934116	0.934115	0.933884	0.933916	0.933515	0.93293	0.92799	0.921614	0.85379	0.75946	0.927205	0.927203	0.92695	0.926995	0.926591	0.925997	0.92099	0.914575	0.84821	0.751976	0.851229	0.851226	0.850787	0.850899	0.850573	0.84998	0.844935	0.838761	0.784163
9.35	0.942426	0.942425	0.942208	0.942245	0.941844	0.941276	0.936457	0.929984	0.86065	0.770112	0.941254	0.941253	0.941034	0.941065	0.940671	0.940104	0.93529	0.928835	0.859054	0.76693	0.936239	0.936238	0.936012	0.936043	0.935644	0.935066	0.930171	0.92384	0.855941	0.762073	0.929507	0.929505	0.929258	0.929301	0.9289	0.928311	0.923347	0.916975	0.850548	0.754541	0.854993	0.854991	0.85456	0.854668	0.854339	0.853747	0.848705	0.842528	0.787685
9.4	0.944322	0.944321	0.944109	0.944144	0.943746	0.943184	0.938413	0.931993	0.862563	0.772751	0.943182	0.943181	0.942968	0.942997	0.942606	0.942045	0.937279	0.930875	0.860995	0.769574	0.938306	0.938305	0.938084	0.938113	0.937717	0.937145	0.932297	0.926012	0.858035	0.764682	0.931751	0.93175	0.931508	0.931549	0.93115	0.930567	0.925647	0.919319	0.852831	0.757106	0.858705	0.858703	0.858279	0.858385	0.858053	0.857461	0.852426	0.846248	0.791175
9.45	0.946164	0.946163	0.945956	0.945989	0.945595	0.945039	0.940316	0.933949	0.864462	0.775381	0.945057	0.945056	0.944847	0.944876	0.944488	0.943932	0.939213	0.932862	0.862901	0.77221	0.940316	0.940315	0.9401	0.940127	0.939735	0.939168	0.934367	0.928129	0.860073	0.767285	0.933937	0.933936	0.9337	0.933739	0.933343	0.932766	0.927891	0.921607	0.855059	0.759668	0.862364	0.862362	0.861946	0.862048	0.861714	0.861123	0.856096	0.84992	0.794631
9.5	0.947953	0.947952	0.947751	0.947782	0.947391	0.946842	0.942167	0.935852	0.866347	0.778001	0.946879	0.946878	0.946674	0.946701	0.946316	0.945767	0.941095	0.934796	0.864792	0.774837	0.942272	0.942271	0.942061	0.942087	0.941697	0.941137	0.936383	0.930192	0.862053	0.769883	0.936066	0.936065	0.935835	0.935872	0.935479	0.934908	0.930078	0.92384	0.857233	0.762229	0.865968	0.865966	0.865557	0.865657	0.86532	0.864731	0.859714	0.853542	0.798054
9.55	0.949691	0.94969	0.949494	0.949524	0.949136	0.948592	0.943966	0.937704	0.868216	0.780611	0.948648	0.948647	0.948449	0.948474	0.948092	0.947549	0.942925	0.936678	0.866668	0.777455	0.944174	0.944173	0.943968	0.943992	0.943605	0.943051	0.938344	0.932202	0.863975	0.772473	0.938139	0.938138	0.937914	0.937949	0.937558	0.936993	0.932209	0.926017	0.85935	0.764785	0.869516	0.869514	0.869113	0.86921	0.868872	0.868283	0.863278	0.857113	0.801441
9.6	0.951378	0.951377	0.951186	0.951214	0.95083	0.950292	0.945715	0.939506	0.87007	0.783209	0.950366	0.950365	0.950172	0.950195	0.949817	0.94928	0.944704	0.938509	0.86853	0.780062	0.946022	0.946021	0.945821	0.945844	0.94546	0.944912	0.940253	0.934159	0.865838	0.775056	0.940156	0.940155	0.939936	0.93997	0.939582	0.939022	0.934285	0.92814	0.861411	0.767337	0.873009	0.873007	0.872613	0.872707	0.872367	0.87178	0.866789	0.860632	0.804792
9.65	0.953015	0.953014	0.952827	0.952854	0.952473	0.951942	0.947413	0.941257	0.871908	0.785795	0.952033	0.952032	0.951844	0.951866	0.951491	0.95096	0.946432	0.94029	0.870375	0.782658	0.947818	0.947817	0.947621	0.947643	0.947263	0.94672	0.942109	0.936064	0.867674	0.77763	0.942118	0.942117	0.941904	0.941936	0.941551	0.940997	0.936307	0.930209	0.863415	0.769884	0.876444	0.876442	0.876056	0.876147	0.875805	0.87522	0.870245	0.864099	0.808105
9.7	0.954603	0.954602	0.95442	0.954445	0.954068	0.953543	0.949062	0.942959	0.873729	0.788369	0.953651	0.95365	0.953466	0.953487	0.953115	0.95259	0.948111	0.942021	0.872205	0.785241	0.949561	0.94956	0.94937	0.94939	0.949013	0.948477	0.943914	0.937917	0.869497	0.780194	0.944026	0.944025	0.943817	0.943847	0.943465	0.942917	0.938274	0.932225	0.865361	0.772425	0.879821	0.879819	0.879441	0.879528	0.879185	0.878602	0.873645	0.867513	0.811378
9.75	0.956142	0.956142	0.955964	0.955988	0.955614	0.955096	0.950663	0.944612	0.875533	0.790928	0.95522	0.955219	0.95504	0.955059	0.954691	0.954172	0.94974	0.943702	0.874019	0.787812	0.951254	0.951253	0.951067	0.951086	0.950712	0.950182	0.945668	0.93972	0.871305	0.782749	0.94588	0.945879	0.945676	0.945705	0.945326	0.944784	0.940189	0.934187	0.867249	0.77496	0.883139	0.883137	0.882767	0.882852	0.882508	0.881927	0.876989	0.870872	0.814612
9.8	0.957635	0.957634	0.957461	0.957483	0.957113	0.956601	0.952216	0.946217	0.87732	0.793473	0.956741	0.95674	0.956565	0.956584	0.956219	0.955706	0.951322	0.945335	0.875815	0.790368	0.952896	0.952895	0.952714	0.952732	0.952361	0.951838	0.947371	0.941472	0.873097	0.785292	0.947682	0.947681	0.947482	0.947509	0.947134	0.946598	0.94205	0.936097	0.869078	0.777486	0.886399	0.886397	0.886034	0.886116	0.885771	0.885193	0.880277	0.874177	0.817805
9.85	0.959081	0.95908	0.958911	0.958932	0.958566	0.958059	0.953722	0.947775	0.879089	0.796002	0.958215	0.958214	0.958044	0.958061	0.957699	0.957193	0.952856	0.946921	0.877594	0.79291	0.954489	0.954489	0.954312	0.954329	0.953961	0.953444	0.949025	0.943175	0.874874	0.787822	0.949431	0.94943	0.949237	0.949262	0.94889	0.948361	0.94386	0.937956	0.870853	0.780004	0.889599	0.889597	0.889241	0.889321	0.888975	0.888399	0.883506	0.877426	0.820956
9.9	0.960481	0.96048	0.960316	0.960335	0.959973	0.959473	0.955182	0.949287	0.880839	0.798515	0.959643	0.959642	0.959476	0.959492	0.959134	0.958633	0.954344	0.94846	0.879354	0.795437	0.956034	0.956034	0.955861	0.955877	0.955513	0.955001	0.950631	0.944829	0.876635	0.79034	0.951129	0.951128	0.95094	0.950964	0.950595	0.950072	0.945619	0.939764	0.872614	0.782512	0.892739	0.892737	0.892389	0.892466	0.892119	0.891546	0.886678	0.880619	0.824064
9.95	0.961837	0.961836	0.961676	0.961694	0.961335	0.960841	0.956598	0.950753	0.882571	0.801012	0.961026	0.961026	0.960864	0.960878	0.960524	0.960029	0.955786	0.949953	0.881097	0.797947	0.957532	0.957531	0.957363	0.957377	0.957017	0.956512	0.952189	0.946435	0.878379	0.792845	0.952777	0.952776	0.952593	0.952615	0.95225	0.951732	0.947328	0.941521	0.874361	0.78501	0.895819	0.895817	0.895476	0.89555	0.895203	0.894634	0.889792	0.883756	0.827128
10	0.96315	0.963149	0.962993	0.96301	0.962654	0.962166	0.957969	0.952174	0.884284	0.80349	0.962365	0.962364	0.962207	0.96222	0.961869	0.96138	0.957184	0.9514	0.882821	0.80044	0.958983	0.958982	0.958818	0.958832	0.958475	0.957975	0.9537	0.947994	0.880107	0.795335	0.954376	0.954375	0.954196	0.954217	0.953855	0.953344	0.948987	0.943229	0.876094	0.787496	0.898838	0.898836	0.898502	0.898574	0.898227	0.897661	0.892847	0.886836	0.830147
10.05	0.964419	0.964419	0.964267	0.964282	0.963931	0.963448	0.959298	0.953552	0.885977	0.80595	0.963661	0.96366	0.963506	0.963519	0.963171	0.962688	0.958537	0.952803	0.884525	0.802915	0.960388	0.960387	0.960228	0.96024	0.959887	0.959393	0.955165	0.949507	0.881817	0.797809	0.955926	0.955925	0.955751	0.955771	0.955412	0.954907	0.950598	0.944888	0.877811	0.789971	0.901796	0.901795	0.901468	0.901537	0.90119	0.900627	0.895842	0.889859	0.83312
10.1	0.965648	0.965647	0.965499	0.965513	0.965165	0.964689	0.960584	0.954886	0.88765	0.80839	0.964914	0.964914	0.964764	0.964775	0.964431	0.963954	0.959849	0.954163	0.88621	0.805371	0.961749	0.961748	0.961593	0.961604	0.961254	0.960766	0.956585	0.950974	0.883509	0.800267	0.957429	0.957428	0.957258	0.957277	0.956921	0.956422	0.95216	0.946499	0.879512	0.792433	0.904694	0.904692	0.904373	0.904439	0.904093	0.903533	0.898779	0.892825	0.836047
10.15	0.966835	0.966835	0.96669	0.966704	0.966359	0.965888	0.961828	0.956178	0.889303	0.81081	0.966127	0.966126	0.96598	0.96599	0.96565	0.965178	0.961118	0.95548	0.887875	0.807808	0.963066	0.963065	0.962914	0.962924	0.962578	0.962096	0.957961	0.952396	0.885182	0.802709	0.958885	0.958884	0.958718	0.958736	0.958383	0.957891	0.953676	0.948062	0.881197	0.794882	0.90753	0.907529	0.907216	0.907281	0.906934	0.906379	0.901656	0.895732	0.838927
10.2	0.967983	0.967983	0.967842	0.967854	0.967513	0.967048	0.963032	0.957429	0.890935	0.81321	0.967299	0.967298	0.967156	0.967165	0.966828	0.966362	0.962346	0.956755	0.88952	0.810225	0.964341	0.96434	0.964192	0.964201	0.963858	0.963383	0.959293	0.953775	0.886837	0.805133	0.960295	0.960294	0.960133	0.960149	0.9598	0.959314	0.955146	0.949579	0.882866	0.797316	0.910306	0.910304	0.909999	0.910061	0.909715	0.909163	0.904474	0.898582	0.841759
10.25	0.969093	0.969092	0.968955	0.968966	0.968629	0.968169	0.964197	0.958639	0.892547	0.815588	0.968432	0.968431	0.968292	0.968301	0.967967	0.967507	0.963534	0.957989	0.891144	0.812622	0.965573	0.965573	0.965429	0.965437	0.965097	0.964628	0.960583	0.95511	0.888473	0.807538	0.961661	0.96166	0.961503	0.961518	0.961172	0.960692	0.95657	0.951051	0.884518	0.799735	0.91302	0.913019	0.912721	0.91278	0.912435	0.911888	0.907233	0.901374	0.844542
10.3	0.970164	0.970163	0.97003	0.97004	0.969706	0.969252	0.965323	0.959809	0.894137	0.817944	0.969526	0.969525	0.96939	0.969398	0.969067	0.968613	0.964683	0.959182	0.892747	0.814996	0.966765	0.966765	0.966624	0.966632	0.966296	0.965832	0.961832	0.956403	0.89009	0.809925	0.962983	0.962982	0.962829	0.962842	0.962501	0.962026	0.95795	0.952478	0.886152	0.802138	0.915674	0.915673	0.915381	0.915438	0.915094	0.914551	0.909932	0.904108	0.847276
10.35	0.971199	0.971198	0.971068	0.971077	0.970747	0.970299	0.966411	0.96094	0.895705	0.820277	0.970583	0.970582	0.97045	0.970457	0.97013	0.969681	0.965794	0.960336	0.894329	0.817349	0.967918	0.967917	0.96778	0.967787	0.967454	0.966996	0.96304	0.957654	0.891687	0.812291	0.964262	0.964261	0.964111	0.964124	0.963786	0.963317	0.959287	0.95386	0.887769	0.804524	0.918268	0.918266	0.917981	0.918036	0.917693	0.917154	0.912572	0.906785	0.84996
10.4	0.972198	0.972197	0.97207	0.972078	0.971751	0.971309	0.967462	0.962034	0.897252	0.822587	0.971604	0.971603	0.971474	0.97148	0.971157	0.970713	0.966867	0.961452	0.895889	0.819678	0.969031	0.96903	0.968897	0.968903	0.968573	0.968121	0.964208	0.958865	0.893263	0.814637	0.965499	0.965498	0.965353	0.965364	0.965029	0.964566	0.960581	0.9552	0.889367	0.806892	0.9208	0.920799	0.920521	0.920574	0.920232	0.919698	0.915152	0.909403	0.852593
10.45	0.973162	0.973161	0.973037	0.973045	0.972721	0.972284	0.968477	0.96309	0.898776	0.824872	0.972589	0.972588	0.972463	0.972468	0.972147	0.971709	0.967903	0.96253	0.897428	0.821984	0.970106	0.970106	0.969976	0.969981	0.969655	0.969208	0.965338	0.960036	0.89482	0.816962	0.966695	0.966695	0.966553	0.966563	0.966232	0.965774	0.961834	0.956497	0.890947	0.809243	0.923273	0.923272	0.923001	0.923051	0.92271	0.922181	0.917674	0.911963	0.855175
10.5	0.974092	0.974091	0.97397	0.973977	0.973657	0.973224	0.969458	0.964109	0.900278	0.827133	0.973539	0.973539	0.973417	0.973421	0.973104	0.972671	0.968904	0.96357	0.898944	0.824265	0.971145	0.971144	0.971018	0.971022	0.970699	0.970257	0.96643	0.961169	0.896355	0.819264	0.967852	0.967851	0.967713	0.967723	0.967394	0.966942	0.963046	0.957752	0.892508	0.811574	0.925687	0.925685	0.92542	0.925469	0.925129	0.924605	0.920138	0.914467	0.857706
10.55	0.974989	0.974988	0.97487	0.974876	0.974559	0.974132	0.970404	0.965093	0.901757	0.829368	0.974456	0.974456	0.974337	0.97434	0.974026	0.973598	0.969871	0.964575	0.900438	0.826522	0.972148	0.972147	0.972023	0.972027	0.971708	0.971271	0.967484	0.962263	0.89787	0.821544	0.968969	0.968968	0.968834	0.968843	0.968518	0.968072	0.964218	0.958967	0.894049	0.813886	0.928041	0.928039	0.927781	0.927827	0.927489	0.926969	0.922543	0.916912	0.860184
10.6	0.975854	0.975853	0.975738	0.975743	0.97543	0.975007	0.971317	0.966042	0.903214	0.831577	0.975341	0.97534	0.975224	0.975227	0.974916	0.974493	0.970803	0.965544	0.901909	0.828754	0.973115	0.973115	0.972994	0.972997	0.972681	0.97225	0.968503	0.963319	0.899363	0.823801	0.970049	0.970048	0.969916	0.969925	0.969603	0.969162	0.965352	0.960142	0.895571	0.816177	0.930336	0.930334	0.930082	0.930127	0.92979	0.929276	0.92489	0.919301	0.86261
10.65	0.976687	0.976687	0.976574	0.976579	0.976268	0.975851	0.972197	0.966957	0.904647	0.83376	0.976193	0.976193	0.976079	0.976082	0.975774	0.975356	0.971703	0.966479	0.903357	0.830959	0.974049	0.974048	0.973931	0.973933	0.97362	0.973194	0.969487	0.96434	0.900834	0.826034	0.971091	0.97109	0.970962	0.97097	0.970652	0.970216	0.966447	0.961278	0.897073	0.818448	0.932573	0.932571	0.932325	0.932368	0.932033	0.931524	0.927179	0.921633	0.864982
10.7	0.977491	0.97749	0.977381	0.977384	0.977077	0.976664	0.973046	0.967838	0.906058	0.835916	0.977015	0.977015	0.976904	0.976906	0.976601	0.976188	0.97257	0.96738	0.904783	0.833137	0.974949	0.974949	0.974834	0.974835	0.974526	0.974105	0.970436	0.965324	0.902284	0.828242	0.972097	0.972097	0.971972	0.971978	0.971664	0.971234	0.967505	0.962376	0.898555	0.820696	0.934752	0.93475	0.934511	0.934551	0.934219	0.933714	0.929412	0.923909	0.867302
10.75	0.978265	0.978264	0.978157	0.97816	0.977856	0.977448	0.973863	0.968688	0.907444	0.838044	0.977807	0.977807	0.977698	0.977699	0.977398	0.976989	0.973407	0.968249	0.906185	0.835289	0.975817	0.975817	0.975705	0.975706	0.975399	0.974983	0.971352	0.966274	0.903712	0.830425	0.973069	0.973068	0.972946	0.972952	0.972641	0.972216	0.968527	0.963436	0.900016	0.822922	0.936874	0.936872	0.936639	0.936677	0.936347	0.935847	0.931588	0.926129	0.869567
10.8	0.97901	0.97901	0.978905	0.978908	0.978606	0.978203	0.974652	0.969505	0.908807	0.840144	0.97857	0.978569	0.978464	0.978464	0.978165	0.977761	0.974212	0.969085	0.907563	0.837413	0.976654	0.976654	0.976545	0.976545	0.976242	0.97583	0.972235	0.96719	0.905117	0.832582	0.974006	0.974005	0.973886	0.973891	0.973583	0.973163	0.969514	0.96446	0.901457	0.825125	0.938939	0.938938	0.93871	0.938747	0.938419	0.937924	0.933708	0.928294	0.871778
10.85	0.979728	0.979728	0.979625	0.979627	0.979329	0.97893	0.97541	0.970291	0.910147	0.842215	0.979304	0.979304	0.979201	0.979201	0.978904	0.978505	0.974989	0.969889	0.908918	0.839508	0.977461	0.97746	0.977354	0.977353	0.977053	0.976647	0.973087	0.968072	0.9065	0.834713	0.97491	0.974909	0.974793	0.974797	0.974492	0.974078	0.970467	0.965448	0.902876	0.827304	0.940949	0.940948	0.940725	0.940761	0.940434	0.939945	0.935772	0.930404	0.873934
10.9	0.980419	0.980419	0.980319	0.98032	0.980024	0.97963	0.976141	0.971047	0.911462	0.844257	0.980011	0.980011	0.97991	0.97991	0.979616	0.979221	0.975736	0.970663	0.91025	0.841575	0.978238	0.978237	0.978133	0.978132	0.977835	0.977433	0.973908	0.968923	0.90786	0.836817	0.975781	0.975781	0.975668	0.975671	0.975369	0.974959	0.971386	0.966402	0.904274	0.829459	0.942903	0.942902	0.942686	0.942719	0.942395	0.941912	0.937782	0.93246	0.876035
10.95	0.981084	0.981084	0.980986	0.980987	0.980694	0.980303	0.976844	0.971774	0.912753	0.84627	0.980692	0.980692	0.980593	0.980592	0.980301	0.97991	0.976455	0.971407	0.911557	0.843612	0.978986	0.978986	0.978884	0.978883	0.978588	0.978191	0.974699	0.969741	0.909197	0.838894	0.976621	0.976621	0.97651	0.976513	0.976214	0.975809	0.972272	0.967321	0.905651	0.831589	0.944803	0.944802	0.944591	0.944623	0.944302	0.943823	0.939738	0.934462	0.878081
11	0.981724	0.981723	0.981628	0.981628	0.981338	0.980951	0.977521	0.972472	0.914021	0.848252	0.981347	0.981347	0.98125	0.981249	0.980961	0.980574	0.977148	0.972122	0.91284	0.84562	0.979707	0.979706	0.979607	0.979605	0.979313	0.978921	0.97546	0.970528	0.910511	0.840943	0.977431	0.97743	0.977323	0.977325	0.977029	0.976629	0.973127	0.968207	0.907006	0.833693	0.94665	0.946649	0.946443	0.946474	0.946154	0.945682	0.941641	0.936411	0.880072
11.05	0.982339	0.982339	0.982245	0.982245	0.981957	0.981574	0.978171	0.973141	0.915263	0.850204	0.981977	0.981977	0.981883	0.981881	0.981595	0.981212	0.977814	0.972808	0.914099	0.847598	0.9804	0.9804	0.980303	0.980301	0.980012	0.979623	0.976194	0.971286	0.911802	0.842963	0.978211	0.97821	0.978105	0.978107	0.977814	0.977418	0.973951	0.96906	0.908339	0.835771	0.948443	0.948442	0.948242	0.948271	0.947954	0.947487	0.943491	0.938307	0.882006
11.1	0.982931	0.98293	0.982839	0.982838	0.982553	0.982174	0.978796	0.973784	0.916482	0.852126	0.982583	0.982583	0.982491	0.982488	0.982205	0.981826	0.978454	0.973466	0.915334	0.849545	0.981068	0.981067	0.980973	0.98097	0.980684	0.980299	0.9769	0.972013	0.913069	0.844955	0.978962	0.978961	0.978859	0.97886	0.97857	0.978179	0.974745	0.969882	0.909649	0.837823	0.950185	0.950184	0.949989	0.950017	0.949702	0.94924	0.945289	0.940152	0.883885
11.15	0.983499	0.983499	0.98341	0.983408	0.983126	0.98275	0.979397	0.974399	0.917676	0.854016	0.983166	0.983165	0.983075	0.983072	0.982792	0.982416	0.979069	0.974098	0.916545	0.851461	0.98171	0.98171	0.981617	0.981614	0.98133	0.980949	0.977579	0.972712	0.914313	0.846917	0.979685	0.979685	0.979585	0.979585	0.979298	0.978911	0.975509	0.970673	0.910937	0.839847	0.951876	0.951875	0.951685	0.951711	0.951399	0.950943	0.947036	0.941946	0.885706
11.2	0.984046	0.984046	0.983958	0.983957	0.983676	0.983304	0.979974	0.974988	0.918846	0.855874	0.983726	0.983725	0.983637	0.983634	0.983355	0.982983	0.97966	0.974702	0.917731	0.853346	0.982328	0.982327	0.982237	0.982233	0.981952	0.981575	0.978231	0.973383	0.915534	0.848849	0.980381	0.980381	0.980283	0.980283	0.979999	0.979616	0.976245	0.971433	0.912203	0.841844	0.953516	0.953515	0.95333	0.953355	0.953046	0.952595	0.948732	0.943689	0.887471
11.25	0.984571	0.984571	0.984486	0.984483	0.984205	0.983836	0.980528	0.975551	0.919991	0.857701	0.984264	0.984264	0.984177	0.984174	0.983897	0.983529	0.980228	0.975281	0.918892	0.8552	0.982922	0.982921	0.982833	0.982829	0.98255	0.982177	0.978859	0.974026	0.91673	0.850751	0.981051	0.981051	0.980956	0.980955	0.980673	0.980295	0.976953	0.972164	0.913446	0.843812	0.955107	0.955106	0.954926	0.954949	0.954643	0.954197	0.950379	0.945383	0.889179
11.3	0.985076	0.985076	0.984992	0.984989	0.984713	0.984347	0.981059	0.97609	0.921112	0.859495	0.984781	0.984781	0.984696	0.984692	0.984418	0.984052	0.980773	0.975834	0.920029	0.857021	0.983493	0.983492	0.983406	0.983401	0.983125	0.982755	0.979462	0.974643	0.917903	0.852623	0.981696	0.981696	0.981603	0.981601	0.981322	0.980948	0.977635	0.972866	0.914666	0.845752	0.956649	0.956648	0.956473	0.956495	0.956192	0.955752	0.951978	0.947028	0.890829
11.35	0.985561	0.98556	0.985478	0.985475	0.985201	0.984838	0.981569	0.976604	0.922208	0.861257	0.985278	0.985277	0.985195	0.98519	0.984918	0.984556	0.981295	0.976363	0.921142	0.85881	0.984041	0.984041	0.983956	0.983951	0.983677	0.983311	0.980041	0.975234	0.919052	0.854463	0.982316	0.982316	0.982225	0.982223	0.981946	0.981576	0.97829	0.97354	0.915863	0.847663	0.958144	0.958143	0.957973	0.957993	0.957693	0.957258	0.953528	0.948625	0.892421
11.4	0.986026	0.986026	0.985945	0.985942	0.98567	0.98531	0.982058	0.977094	0.923279	0.862986	0.985755	0.985755	0.985674	0.985669	0.985398	0.985039	0.981797	0.976867	0.92223	0.860566	0.984569	0.984568	0.984485	0.98448	0.984208	0.983846	0.980598	0.975799	0.920177	0.856272	0.982912	0.982912	0.982823	0.982821	0.982547	0.98218	0.97892	0.974187	0.917037	0.849544	0.959593	0.959592	0.959426	0.959445	0.959147	0.958718	0.955032	0.950175	0.893955
11.45	0.986473	0.986473	0.986394	0.98639	0.986119	0.985762	0.982526	0.977561	0.924326	0.864682	0.986213	0.986213	0.986133	0.986128	0.985859	0.985503	0.982277	0.977348	0.923293	0.86229	0.985075	0.985075	0.984994	0.984988	0.984718	0.984359	0.981131	0.976339	0.921278	0.85805	0.983486	0.983485	0.983398	0.983396	0.983124	0.98276	0.979526	0.974807	0.918188	0.851395	0.960995	0.960994	0.960833	0.960851	0.960556	0.960132	0.95649	0.951678	0.895431
11.5	0.986902	0.986902	0.986824	0.98682	0.986551	0.986196	0.982975	0.978005	0.925348	0.866345	0.986652	0.986652	0.986574	0.986569	0.986302	0.985948	0.982737	0.977806	0.924332	0.86398	0.985562	0.985562	0.985482	0.985476	0.985208	0.984852	0.981643	0.976855	0.922355	0.859795	0.984037	0.984036	0.983951	0.983948	0.983678	0.983318	0.980107	0.975401	0.919316	0.853216	0.962353	0.962352	0.962195	0.962212	0.96192	0.961501	0.957902	0.953136	0.896847
11.55	0.987313	0.987313	0.987237	0.987232	0.986965	0.986613	0.983404	0.978427	0.926346	0.867975	0.987074	0.987074	0.986998	0.986992	0.986727	0.986375	0.983178	0.978241	0.925347	0.865637	0.986029	0.986029	0.985951	0.985945	0.985679	0.985325	0.982134	0.977347	0.923408	0.861509	0.984566	0.984566	0.984482	0.984479	0.984211	0.983855	0.980666	0.975969	0.92042	0.855006	0.963667	0.963667	0.963514	0.96353	0.96324	0.962827	0.95927	0.954549	0.898204
11.6	0.987708	0.987708	0.987633	0.987628	0.987362	0.987012	0.983814	0.978827	0.927319	0.86957	0.987479	0.987479	0.987404	0.987398	0.987134	0.986785	0.983599	0.978654	0.926337	0.86726	0.986478	0.986477	0.986401	0.986394	0.98613	0.985779	0.982604	0.977815	0.924436	0.863189	0.985075	0.985074	0.984993	0.984989	0.984723	0.98437	0.981202	0.976513	0.921501	0.856764	0.964939	0.964938	0.964789	0.964804	0.964517	0.964109	0.960595	0.955918	0.899501
11.65	0.988087	0.988086	0.988013	0.988008	0.987743	0.987395	0.984207	0.979205	0.928268	0.871132	0.987868	0.987867	0.987794	0.987787	0.987525	0.987178	0.984003	0.979046	0.927302	0.86885	0.986908	0.986908	0.986833	0.986826	0.986563	0.986215	0.983055	0.978261	0.925441	0.864837	0.985563	0.985563	0.985483	0.985479	0.985215	0.984865	0.981716	0.977032	0.922558	0.858492	0.966168	0.966168	0.966023	0.966037	0.965753	0.96535	0.961878	0.957244	0.900767
11.7	0.98845	0.988449	0.988377	0.988372	0.988109	0.987763	0.984581	0.979562	0.929193	0.87266	0.98824	0.98824	0.988167	0.98816	0.9879	0.987554	0.984388	0.979416	0.928243	0.870406	0.987321	0.987321	0.987247	0.98724	0.986979	0.986633	0.983486	0.978685	0.926422	0.866452	0.986032	0.986032	0.985953	0.985949	0.985687	0.98534	0.982209	0.977527	0.923592	0.860187	0.967357	0.967356	0.967215	0.967228	0.966947	0.96655	0.963119	0.958528	0.90202
11.75	0.988798	0.988798	0.988727	0.988721	0.988459	0.988114	0.984939	0.979899	0.930093	0.874154	0.988597	0.988597	0.988526	0.988518	0.988259	0.987915	0.984756	0.979765	0.929159	0.871927	0.987717	0.987717	0.987645	0.987637	0.987378	0.987034	0.983899	0.979087	0.927378	0.868033	0.986482	0.986482	0.986405	0.9864	0.98614	0.985796	0.982681	0.977999	0.924602	0.861851	0.968506	0.968505	0.968368	0.96838	0.968102	0.96771	0.964319	0.959771	0.90326
11.8	0.989131	0.989131	0.989062	0.989055	0.988794	0.988452	0.98528	0.980215	0.930969	0.875613	0.988939	0.988939	0.988869	0.988862	0.988603	0.988261	0.985107	0.980094	0.930052	0.873414	0.988098	0.988097	0.988026	0.988019	0.98776	0.987419	0.984293	0.979468	0.928311	0.869581	0.986914	0.986914	0.986839	0.986834	0.986575	0.986233	0.983134	0.978449	0.925589	0.863482	0.969616	0.969615	0.969482	0.969493	0.969218	0.96883	0.96548	0.960973	0.904487
11.85	0.989451	0.989451	0.989382	0.989375	0.989116	0.988774	0.985605	0.980511	0.931821	0.877039	0.989267	0.989267	0.989198	0.989191	0.988933	0.988593	0.985442	0.980402	0.93092	0.874867	0.988462	0.988462	0.988392	0.988384	0.988127	0.987787	0.98467	0.979828	0.929219	0.871096	0.987329	0.987329	0.987255	0.987249	0.986993	0.986653	0.983567	0.978876	0.926552	0.86508	0.970688	0.970688	0.970558	0.970568	0.970295	0.969913	0.966602	0.962136	0.905701
11.9	0.989757	0.989757	0.98969	0.989682	0.989424	0.989083	0.985915	0.980788	0.932648	0.878429	0.989582	0.989582	0.989514	0.989506	0.989249	0.98891	0.985761	0.980691	0.931763	0.876285	0.988811	0.988811	0.988742	0.988734	0.988478	0.98814	0.985029	0.980167	0.930104	0.872576	0.987727	0.987727	0.987654	0.987648	0.987393	0.987055	0.983981	0.979282	0.927491	0.866645	0.971723	0.971723	0.971596	0.971605	0.971336	0.970958	0.967686	0.96326	0.9069
11.95	0.990051	0.990051	0.989984	0.989977	0.989718	0.989379	0.986209	0.981045	0.933452	0.879786	0.989883	0.989883	0.989816	0.989808	0.989552	0.989214	0.986064	0.98096	0.932583	0.877669	0.989146	0.989146	0.989078	0.98907	0.988815	0.988479	0.985372	0.980487	0.930965	0.874022	0.988108	0.988108	0.988037	0.988031	0.987777	0.987441	0.984378	0.979666	0.928407	0.868178	0.972722	0.972722	0.972599	0.972607	0.97234	0.971967	0.968734	0.964346	0.908086
12	0.990332	0.990332	0.990266	0.990258	0.990001	0.989662	0.986489	0.981283	0.934232	0.881107	0.990171	0.990171	0.990105	0.990097	0.989841	0.989504	0.986353	0.98121	0.933379	0.879018	0.989467	0.989467	0.9894	0.989392	0.989138	0.988803	0.9857	0.980786	0.931802	0.875435	0.988474	0.988474	0.988404	0.988397	0.988145	0.987811	0.984756	0.98003	0.929299	0.869677	0.973686	0.973686	0.973566	0.973574	0.97331	0.972941	0.969745	0.965395	0.909256
12.05	0.990601	0.990601	0.990536	0.990528	0.990271	0.989933	0.986754	0.981511	0.934989	0.882394	0.990448	0.990448	0.990382	0.990374	0.990119	0.989783	0.986627	0.981441	0.934151	0.880333	0.989775	0.989774	0.989709	0.9897	0.989447	0.989113	0.986011	0.981066	0.932615	0.876813	0.988825	0.988825	0.988756	0.988749	0.988498	0.988166	0.985118	0.980373	0.930168	0.871142	0.974616	0.974616	0.974499	0.974506	0.974245	0.973881	0.970722	0.966408	0.910412
12.1	0.990858	0.990858	0.990794	0.990786	0.990529	0.990192	0.987006	0.981731	0.935722	0.883647	0.990712	0.990712	0.990648	0.990639	0.990384	0.990049	0.986887	0.981664	0.9349	0.881613	0.990069	0.990069	0.990004	0.989995	0.989743	0.98941	0.986307	0.981326	0.933405	0.878157	0.989161	0.989161	0.989093	0.989086	0.988836	0.988506	0.985463	0.980697	0.931014	0.872574	0.975513	0.975513	0.975399	0.975405	0.975146	0.974788	0.971664	0.967386	0.911552
12.15	0.991105	0.991105	0.991041	0.991033	0.990776	0.990439	0.987244	0.981943	0.936431	0.884865	0.990965	0.990965	0.990902	0.990892	0.990638	0.990303	0.987133	0.98188	0.935625	0.882858	0.990351	0.990351	0.990287	0.990278	0.990026	0.989694	0.986589	0.981568	0.934171	0.879466	0.989483	0.989483	0.989416	0.989409	0.98916	0.988831	0.985792	0.981	0.931835	0.873971	0.976378	0.976377	0.976267	0.976272	0.976016	0.975661	0.972573	0.968329	0.912677
12.2	0.991341	0.99134	0.991278	0.991269	0.991012	0.990676	0.987469	0.982148	0.937117	0.886049	0.991207	0.991207	0.991145	0.991135	0.990881	0.990546	0.987365	0.982087	0.936326	0.884068	0.990621	0.990621	0.990558	0.990548	0.990297	0.989966	0.986856	0.981791	0.934914	0.880741	0.989792	0.989792	0.989726	0.989718	0.98947	0.989142	0.986105	0.981284	0.932634	0.875335	0.977211	0.97721	0.977103	0.977108	0.976854	0.976504	0.973449	0.969238	0.913786
12.25	0.991566	0.991566	0.991504	0.991495	0.991238	0.990902	0.987681	0.982344	0.937781	0.887198	0.991439	0.991439	0.991377	0.991367	0.991113	0.990778	0.987585	0.982287	0.937005	0.885244	0.99088	0.99088	0.990817	0.990807	0.990557	0.990226	0.98711	0.982004	0.935634	0.881982	0.990087	0.990087	0.990023	0.990015	0.989767	0.989441	0.986403	0.981549	0.933409	0.876665	0.978014	0.978013	0.977908	0.977912	0.977661	0.977316	0.974294	0.970115	0.914879
12.3	0.991782	0.991782	0.991721	0.991711	0.991454	0.991117	0.98788	0.982534	0.938421	0.888312	0.991661	0.991661	0.991599	0.991589	0.991335	0.991	0.987792	0.982479	0.93766	0.886385	0.991127	0.991127	0.991065	0.991055	0.990805	0.990474	0.98735	0.982209	0.93633	0.883188	0.99037	0.99037	0.990307	0.990298	0.990051	0.989726	0.986687	0.981796	0.934161	0.877961	0.978787	0.978786	0.978684	0.978688	0.978439	0.978098	0.975108	0.97096	0.915955
12.35	0.991988	0.991988	0.991927	0.991918	0.991661	0.991323	0.988067	0.982715	0.939038	0.889393	0.991873	0.991873	0.991812	0.991801	0.991547	0.991212	0.987987	0.982664	0.938292	0.887492	0.991364	0.991364	0.991303	0.991292	0.991042	0.990712	0.987576	0.982406	0.937003	0.884359	0.990642	0.990641	0.990578	0.99057	0.990324	0.989999	0.986956	0.982023	0.93489	0.879222	0.979531	0.979531	0.979431	0.979434	0.979188	0.978851	0.975893	0.971773	0.917015
12.4	0.992185	0.992185	0.992125	0.992115	0.991858	0.99152	0.988243	0.982889	0.939633	0.890439	0.992075	0.992075	0.992015	0.992004	0.991749	0.991414	0.98817	0.982841	0.938902	0.888564	0.99159	0.99159	0.99153	0.991519	0.991269	0.990939	0.98779	0.982596	0.937654	0.885496	0.990901	0.990901	0.990839	0.99083	0.990584	0.99026	0.987211	0.982233	0.935596	0.880449	0.980248	0.980248	0.980151	0.980153	0.979909	0.979576	0.976648	0.972556	0.918058
12.45	0.992374	0.992374	0.992314	0.992304	0.992046	0.991707	0.988407	0.983056	0.940206	0.891451	0.992269	0.992269	0.992209	0.992198	0.991943	0.991606	0.988341	0.983011	0.939489	0.889602	0.991807	0.991806	0.991747	0.991736	0.991485	0.991155	0.987992	0.982779	0.938282	0.886599	0.991149	0.991149	0.991088	0.991079	0.990833	0.990509	0.987453	0.982431	0.936278	0.881641	0.980938	0.980938	0.980843	0.980845	0.980603	0.980274	0.977376	0.97331	0.919083
12.5	0.992554	0.992554	0.992494	0.992484	0.992225	0.991885	0.988559	0.983216	0.940756	0.892429	0.992454	0.992454	0.992395	0.992384	0.992127	0.99179	0.9885	0.983174	0.940054	0.890605	0.992014	0.992013	0.991954	0.991943	0.991692	0.991362	0.988181	0.982954	0.938887	0.887667	0.991387	0.991387	0.991326	0.991317	0.991071	0.990748	0.987682	0.982623	0.936939	0.882799	0.981602	0.981601	0.981509	0.98151	0.981271	0.980945	0.978075	0.974034	0.920091
12.55	0.992726	0.992726	0.992667	0.992656	0.992396	0.992055	0.988701	0.983369	0.941285	0.893373	0.992631	0.992631	0.992572	0.992561	0.992304	0.991965	0.988649	0.983329	0.940596	0.891574	0.992211	0.992211	0.992153	0.992142	0.99189	0.991559	0.988359	0.983122	0.939469	0.888701	0.991614	0.991614	0.991554	0.991544	0.991299	0.990975	0.987898	0.982807	0.937576	0.883923	0.98224	0.98224	0.98215	0.98215	0.981914	0.981591	0.978749	0.97473	0.921081
12.6	0.99289	0.99289	0.992831	0.99282	0.99256	0.992217	0.988831	0.983514	0.941791	0.894283	0.9928	0.9928	0.992741	0.99273	0.992472	0.992132	0.988786	0.983477	0.941116	0.892509	0.992401	0.9924	0.992342	0.992331	0.992079	0.991747	0.988525	0.983282	0.94003	0.889701	0.991831	0.991831	0.991772	0.991762	0.991516	0.991193	0.988101	0.982983	0.938191	0.885012	0.982854	0.982853	0.982766	0.982766	0.982531	0.982212	0.979396	0.975399	0.922054
12.65	0.993047	0.993047	0.992988	0.992977	0.992715	0.992371	0.988951	0.983653	0.942276	0.895159	0.992961	0.992961	0.992903	0.992891	0.992632	0.992291	0.988912	0.983619	0.941615	0.893411	0.992581	0.992581	0.992523	0.992512	0.992259	0.991926	0.988679	0.983436	0.940568	0.890666	0.992039	0.992039	0.99198	0.99197	0.991724	0.9914	0.988293	0.983153	0.938783	0.886066	0.983444	0.983444	0.983358	0.983358	0.983125	0.98281	0.980019	0.976041	0.923008
12.7	0.993196	0.993196	0.993138	0.993127	0.992863	0.992518	0.98906	0.983784	0.94274	0.896002	0.993115	0.993115	0.993057	0.993045	0.992784	0.992442	0.989028	0.983753	0.942092	0.894278	0.992754	0.992754	0.992696	0.992685	0.992431	0.992097	0.988823	0.983583	0.941084	0.891597	0.992238	0.992237	0.992179	0.992169	0.991922	0.991598	0.988472	0.983315	0.939353	0.887087	0.984011	0.984011	0.983927	0.983927	0.983696	0.983384	0.980617	0.976657	0.923944
12.75	0.993339	0.993339	0.993281	0.993269	0.993005	0.992657	0.989159	0.983909	0.943182	0.896812	0.993262	0.993262	0.993204	0.993192	0.99293	0.992585	0.989134	0.983881	0.942548	0.895112	0.992919	0.992918	0.992861	0.992849	0.992595	0.99226	0.988956	0.983723	0.941579	0.892495	0.992427	0.992427	0.992369	0.992359	0.992112	0.991787	0.98864	0.98347	0.939901	0.888073	0.984556	0.984556	0.984474	0.984473	0.984245	0.983935	0.981191	0.977248	0.924861
12.8	0.993475	0.993475	0.993418	0.993405	0.993139	0.992789	0.989248	0.984028	0.943604	0.897589	0.993402	0.993402	0.993344	0.993332	0.993068	0.992721	0.989229	0.984002	0.942982	0.895912	0.993076	0.993076	0.993019	0.993007	0.992751	0.992414	0.989078	0.983855	0.942052	0.893358	0.992609	0.992608	0.992551	0.992541	0.992293	0.991967	0.988797	0.983619	0.940427	0.889024	0.98508	0.985079	0.985	0.984998	0.984772	0.984465	0.981743	0.977813	0.92576
12.85	0.993605	0.993605	0.993547	0.993535	0.993267	0.992914	0.989327	0.984139	0.944005	0.898333	0.993535	0.993535	0.993478	0.993465	0.9932	0.992851	0.989314	0.984117	0.943395	0.896679	0.993226	0.993226	0.993169	0.993157	0.9929	0.992561	0.98919	0.983982	0.942504	0.894188	0.992782	0.992782	0.992725	0.992714	0.992465	0.992138	0.988943	0.98376	0.940931	0.889941	0.985583	0.985582	0.985504	0.985503	0.985278	0.984974	0.982273	0.978355	0.92664
12.9	0.993729	0.993729	0.993671	0.993658	0.993388	0.993033	0.989398	0.984245	0.944385	0.899044	0.993663	0.993663	0.993605	0.993592	0.993325	0.992973	0.989389	0.984225	0.943788	0.897413	0.993369	0.993369	0.993313	0.9933	0.993042	0.992701	0.989291	0.984101	0.942934	0.894984	0.992947	0.992947	0.99289	0.992879	0.99263	0.992302	0.989078	0.983895	0.941413	0.890825	0.986065	0.986065	0.985989	0.985987	0.985764	0.985463	0.982781	0.978873	0.927501
12.95	0.993847	0.993846	0.993789	0.993776	0.993504	0.993145	0.989464	0.984344	0.944745	0.899723	0.993784	0.993784	0.993727	0.993713	0.993444	0.99309	0.989458	0.984326	0.94416	0.898114	0.993506	0.993506	0.99345	0.993436	0.993176	0.992834	0.989382	0.984214	0.943344	0.895747	0.993105	0.993105	0.993048	0.993037	0.992787	0.992457	0.989202	0.984023	0.941874	0.891674	0.986529	0.986529	0.986454	0.986452	0.98623	0.985932	0.983268	0.979369	0.928342
13	0.993959	0.993959	0.993901	0.993888	0.993613	0.993252	0.989527	0.984436	0.945085	0.900369	0.993899	0.993899	0.993842	0.993829	0.993558	0.9932	0.989522	0.984422	0.944512	0.898783	0.993636	0.993636	0.99358	0.993567	0.993305	0.99296	0.989464	0.984321	0.943733	0.896476	0.993255	0.993255	0.993199	0.993188	0.992936	0.992605	0.989316	0.984144	0.942314	0.892489	0.986974	0.986973	0.9869	0.986898	0.986678	0.986382	0.983735	0.979842	0.929164
13.05	0.994066	0.994065	0.994008	0.993994	0.993718	0.993352	0.989585	0.984523	0.945405	0.900984	0.994009	0.994009	0.993952	0.993938	0.993665	0.993304	0.989582	0.984511	0.944844	0.899419	0.99376	0.99376	0.993704	0.99369	0.993427	0.993079	0.989536	0.984421	0.944101	0.897173	0.993399	0.993399	0.993343	0.993331	0.993078	0.992745	0.98942	0.984259	0.942732	0.89327	0.9874	0.9874	0.987329	0.987326	0.987107	0.986814	0.984182	0.980293	0.929967
13.1	0.994167	0.994167	0.99411	0.994096	0.993816	0.993447	0.989639	0.984603	0.945705	0.901567	0.994114	0.994114	0.994057	0.994043	0.993767	0.993402	0.989637	0.984594	0.945156	0.900023	0.993878	0.993878	0.993822	0.993808	0.993543	0.993192	0.989599	0.984515	0.944449	0.897837	0.993536	0.993536	0.99348	0.993468	0.993214	0.992878	0.989514	0.984367	0.943129	0.894018	0.98781	0.98781	0.98774	0.987736	0.987519	0.987229	0.984611	0.980723	0.93075
13.15	0.994264	0.994264	0.994206	0.994192	0.99391	0.993537	0.989688	0.984677	0.945986	0.902118	0.994214	0.994214	0.994157	0.994142	0.993863	0.993495	0.989689	0.98467	0.945448	0.900595	0.993991	0.993991	0.993935	0.993921	0.993653	0.993299	0.989658	0.984602	0.944776	0.898468	0.993667	0.993667	0.993611	0.993599	0.993342	0.993005	0.989598	0.984469	0.943506	0.894732	0.988202	0.988202	0.988134	0.98813	0.987914	0.987626	0.985021	0.981132	0.931513
13.2	0.994356	0.994356	0.994298	0.994283	0.993998	0.993621	0.989734	0.984745	0.946248	0.902638	0.994309	0.994308	0.994251	0.994236	0.993955	0.993582	0.989736	0.984741	0.945721	0.901135	0.994098	0.994098	0.994042	0.994028	0.993757	0.9934	0.989712	0.984684	0.945084	0.899066	0.993791	0.993791	0.993736	0.993723	0.993465	0.993125	0.989672	0.984564	0.943862	0.895412	0.988579	0.988579	0.988512	0.988507	0.988293	0.988007	0.985413	0.981521	0.932257
13.25	0.994443	0.994443	0.994385	0.99437	0.994082	0.9937	0.989776	0.984808	0.946491	0.903127	0.994399	0.994398	0.994341	0.994326	0.994041	0.993665	0.98978	0.984806	0.945975	0.901644	0.9942	0.9942	0.994144	0.994129	0.993856	0.993496	0.989763	0.984759	0.945372	0.899633	0.99391	0.99391	0.993854	0.993841	0.993581	0.993239	0.989737	0.984653	0.944197	0.89606	0.98894	0.98894	0.988874	0.988869	0.988656	0.988371	0.985789	0.98189	0.93298
13.3	0.994526	0.994526	0.994468	0.994452	0.994161	0.993774	0.989814	0.984865	0.946716	0.903586	0.994484	0.994484	0.994426	0.994411	0.994123	0.993742	0.989819	0.984865	0.946209	0.902122	0.994297	0.994297	0.994241	0.994226	0.99395	0.993586	0.98981	0.984828	0.94564	0.900167	0.994022	0.994022	0.993967	0.993954	0.993692	0.993346	0.989793	0.984736	0.944513	0.896674	0.989286	0.989285	0.989221	0.989216	0.989004	0.988721	0.986147	0.98224	0.933684
13.35	0.994604	0.994604	0.994546	0.99453	0.994235	0.993844	0.989848	0.984916	0.946922	0.904014	0.994565	0.994565	0.994507	0.994491	0.9942	0.993814	0.989855	0.984919	0.946425	0.902568	0.994389	0.994389	0.994333	0.994317	0.994039	0.99367	0.989852	0.984892	0.94589	0.90067	0.99413	0.99413	0.994075	0.994061	0.993797	0.993448	0.989844	0.984813	0.944808	0.897256	0.989617	0.989617	0.989553	0.989548	0.989337	0.989056	0.986489	0.982571	0.934367
13.4	0.994679	0.994679	0.99462	0.994604	0.994305	0.993909	0.989878	0.984961	0.947109	0.904411	0.994642	0.994642	0.994584	0.994568	0.994273	0.993882	0.989887	0.984967	0.946623	0.902985	0.994476	0.994476	0.99442	0.994404	0.994123	0.99375	0.989891	0.98495	0.94612	0.901141	0.994232	0.994232	0.994177	0.994163	0.993896	0.993544	0.989892	0.984884	0.945083	0.897804	0.989934	0.989934	0.989872	0.989867	0.989656	0.989376	0.986816	0.982884	0.93503
13.45	0.99475	0.99475	0.994691	0.994674	0.994371	0.993969	0.989905	0.985001	0.947279	0.904779	0.994715	0.994715	0.994657	0.99464	0.994341	0.993945	0.989915	0.985009	0.946802	0.903371	0.994559	0.994559	0.994503	0.994487	0.994202	0.993825	0.989926	0.985002	0.946331	0.901581	0.994329	0.994329	0.994274	0.99426	0.99399	0.993634	0.989935	0.984949	0.945339	0.898321	0.990239	0.990238	0.990177	0.990172	0.989962	0.989683	0.987127	0.983178	0.935673
13.5	0.994817	0.994816	0.994757	0.99474	0.994433	0.994025	0.989928	0.985036	0.947431	0.905118	0.994784	0.994784	0.994725	0.994708	0.994406	0.994004	0.989939	0.985046	0.946963	0.903726	0.994638	0.994638	0.994581	0.994565	0.994277	0.993895	0.989957	0.985048	0.946523	0.90199	0.994422	0.994422	0.994366	0.994352	0.99408	0.993719	0.989974	0.985008	0.945575	0.898805	0.99053	0.990529	0.990469	0.990463	0.990255	0.989977	0.987424	0.983455	0.936295
13.55	0.99488	0.99488	0.99482	0.994803	0.994492	0.994077	0.989947	0.985066	0.947566	0.905427	0.99485	0.99485	0.99479	0.994773	0.994466	0.994058	0.98996	0.985077	0.947107	0.904052	0.994713	0.994713	0.994656	0.994639	0.994347	0.99396	0.989984	0.985089	0.946698	0.902368	0.994509	0.994509	0.994454	0.994439	0.994164	0.9938	0.99001	0.985062	0.945792	0.899257	0.990808	0.990808	0.990749	0.990743	0.990535	0.990258	0.987706	0.983714	0.936897
13.6	0.99494	0.99494	0.99488	0.994862	0.994546	0.994125	0.989963	0.98509	0.947683	0.905707	0.994911	0.994911	0.994852	0.994834	0.994523	0.994108	0.989977	0.985104	0.947233	0.904349	0.994784	0.994784	0.994726	0.994709	0.994414	0.994021	0.990007	0.985124	0.946853	0.902715	0.994593	0.994593	0.994537	0.994522	0.994243	0.993875	0.990042	0.985109	0.94599	0.899677	0.991075	0.991075	0.991016	0.99101	0.990802	0.990527	0.987975	0.983956	0.937479
13.65	0.994996	0.994996	0.994935	0.994918	0.994597	0.994169	0.989975	0.985109	0.947783	0.905958	0.99497	0.99497	0.99491	0.994892	0.994576	0.994155	0.989991	0.985125	0.947341	0.904616	0.994851	0.994851	0.994793	0.994776	0.994476	0.994077	0.990027	0.985154	0.946991	0.903032	0.994672	0.994672	0.994616	0.9946	0.994319	0.993945	0.99007	0.985151	0.946169	0.900065	0.99133	0.99133	0.991272	0.991266	0.991059	0.990784	0.98823	0.984181	0.938039
13.7	0.995049	0.995049	0.994988	0.99497	0.994644	0.994209	0.989984	0.985123	0.947866	0.906181	0.995025	0.995025	0.994964	0.994946	0.994626	0.994197	0.990001	0.985141	0.947433	0.904854	0.994914	0.994914	0.994856	0.994838	0.994534	0.99413	0.990043	0.985178	0.947111	0.90332	0.994747	0.994747	0.99469	0.994675	0.994389	0.994011	0.990094	0.985188	0.946329	0.900422	0.991574	0.991574	0.991517	0.991511	0.991304	0.991029	0.988472	0.98439	0.93858
13.75	0.995099	0.995099	0.995038	0.995019	0.994688	0.994246	0.989989	0.985131	0.947933	0.906376	0.995077	0.995077	0.995016	0.994997	0.994672	0.994236	0.990008	0.985151	0.947507	0.905064	0.994974	0.994974	0.994915	0.994897	0.994589	0.994178	0.990056	0.985198	0.947214	0.903577	0.994818	0.994818	0.994761	0.994745	0.994456	0.994072	0.990114	0.985219	0.946471	0.900748	0.991808	0.991808	0.991752	0.991745	0.991538	0.991264	0.988702	0.984582	0.9391
13.8	0.995147	0.995147	0.995084	0.995065	0.994729	0.994279	0.989991	0.985135	0.947984	0.906543	0.995126	0.995126	0.995064	0.995045	0.994714	0.994271	0.990011	0.985157	0.947565	0.905246	0.99503	0.99503	0.994972	0.994953	0.99464	0.994223	0.990065	0.985212	0.947299	0.903805	0.994885	0.994885	0.994828	0.994811	0.994519	0.994129	0.990131	0.985244	0.946595	0.901043	0.992031	0.992031	0.991976	0.991968	0.991762	0.991488	0.988919	0.984758	0.939599
13.85	0.995191	0.995191	0.995128	0.995108	0.994767	0.994308	0.98999	0.985135	0.948018	0.906683	0.995172	0.995172	0.99511	0.99509	0.994754	0.994303	0.990011	0.985158	0.947607	0.905399	0.995084	0.995084	0.995024	0.995006	0.994688	0.994263	0.99007	0.985221	0.947367	0.904004	0.994948	0.994948	0.994891	0.994874	0.994577	0.994182	0.990144	0.985264	0.9467	0.901307	0.992244	0.992244	0.99219	0.992182	0.991975	0.991702	0.989124	0.984918	0.940077
13.9	0.995233	0.995233	0.995169	0.995149	0.994801	0.994335	0.989986	0.985129	0.948036	0.906795	0.995215	0.995215	0.995152	0.995132	0.99479	0.994331	0.990008	0.985155	0.947632	0.905525	0.995134	0.995134	0.995074	0.995055	0.994732	0.9943	0.990073	0.985225	0.947418	0.904174	0.995008	0.995008	0.994951	0.994933	0.994632	0.994231	0.990154	0.985279	0.946788	0.901541	0.992448	0.992448	0.992394	0.992387	0.99218	0.991906	0.989318	0.985062	0.940535
13.95	0.995272	0.995272	0.995207	0.995187	0.994833	0.994357	0.989978	0.985119	0.948038	0.906881	0.995256	0.995256	0.995192	0.995171	0.994824	0.994356	0.990001	0.985146	0.947641	0.905623	0.995181	0.995181	0.995121	0.995101	0.994773	0.994334	0.990072	0.985224	0.947452	0.904316	0.995065	0.995065	0.995007	0.994989	0.994684	0.994276	0.99016	0.985289	0.946858	0.901745	0.992643	0.992643	0.99259	0.992582	0.992374	0.992101	0.9895	0.98519	0.940972
14	0.995308	0.995308	0.995243	0.995222	0.994862	0.994377	0.989967	0.985104	0.948025	0.90694	0.995294	0.995294	0.995229	0.995208	0.994854	0.994377	0.989992	0.985133	0.947634	0.905694	0.995226	0.995226	0.995164	0.995144	0.994811	0.994364	0.990067	0.985218	0.94747	0.904429	0.995118	0.995118	0.99506	0.995042	0.994731	0.994317	0.990162	0.985294	0.94691	0.901919	0.992829	0.992829	0.992776	0.992768	0.99256	0.992286	0.989672	0.985302	0.941388
14.05	0.995342	0.995342	0.995276	0.995255	0.994888	0.994393	0.989953	0.985084	0.947997	0.906972	0.995329	0.995329	0.995264	0.995242	0.994882	0.994396	0.989979	0.985115	0.947612	0.905738	0.995267	0.995267	0.995205	0.995185	0.994846	0.99439	0.99006	0.985208	0.947472	0.904514	0.995169	0.995169	0.995109	0.995091	0.994776	0.994354	0.990162	0.985293	0.946946	0.902063	0.993007	0.993007	0.992954	0.992946	0.992738	0.992463	0.989833	0.985404	0.941784
14.1	0.995374	0.995374	0.995307	0.995285	0.994911	0.994407	0.989936	0.98506	0.947954	0.906979	0.995362	0.995362	0.995296	0.995274	0.994907	0.994411	0.989963	0.985093	0.947574	0.905756	0.995306	0.995306	0.995244	0.995223	0.994878	0.994413	0.990049	0.985192	0.947457	0.904571	0.995216	0.995216	0.995156	0.995138	0.994817	0.994388	0.990157	0.985288	0.946964	0.902177	0.993176	0.993176	0.993124	0.993116	0.992907	0.992632	0.989983	0.9855	0.942159
14.15	0.995403	0.995403	0.995335	0.995313	0.994932	0.994417	0.989917	0.985032	0.947895	0.90696	0.995393	0.995393	0.995326	0.995303	0.994929	0.994423	0.989945	0.985066	0.947522	0.905747	0.995343	0.995343	0.995279	0.995258	0.994907	0.994433	0.990035	0.985172	0.947426	0.904601	0.99526	0.99526	0.9952	0.995181	0.994855	0.994418	0.99015	0.985277	0.946965	0.902263	0.993338	0.993338	0.993287	0.993278	0.993069	0.992792	0.990123	0.985591	0.942514
14.2	0.99543	0.99543	0.995362	0.995338	0.994951	0.994425	0.989894	0.984999	0.947822	0.906915	0.995421	0.995421	0.995353	0.99533	0.994949	0.994433	0.989923	0.985034	0.947454	0.905713	0.995377	0.995377	0.995313	0.995291	0.994933	0.99445	0.990017	0.985148	0.94738	0.904603	0.995302	0.995302	0.995241	0.995221	0.99489	0.994445	0.990139	0.985262	0.94695	0.902319	0.993493	0.993493	0.993442	0.993433	0.993222	0.992945	0.990253	0.985675	0.942847
14.25	0.995455	0.995455	0.995386	0.995362	0.994967	0.99443	0.989868	0.984962	0.947735	0.906846	0.995447	0.995447	0.995379	0.995355	0.994967	0.994439	0.989898	0.984999	0.947371	0.905653	0.995408	0.995408	0.995343	0.995321	0.994957	0.994464	0.989997	0.985118	0.947318	0.904579	0.995341	0.995341	0.995279	0.995259	0.994922	0.994469	0.990125	0.985242	0.946918	0.902347	0.99364	0.99364	0.993589	0.99358	0.993369	0.99309	0.990373	0.985754	0.943161
14.3	0.995478	0.995478	0.995408	0.995383	0.99498	0.994432	0.989839	0.984921	0.947633	0.906751	0.995471	0.995471	0.995402	0.995378	0.994982	0.994443	0.98987	0.984959	0.947274	0.905567	0.995437	0.995437	0.995372	0.995349	0.994978	0.994475	0.989974	0.985085	0.947241	0.904528	0.995377	0.995377	0.995315	0.995295	0.994951	0.994489	0.990108	0.985217	0.946869	0.902347	0.99378	0.99378	0.99373	0.993721	0.993508	0.993228	0.990484	0.985826	0.943453
14.35	0.995499	0.995499	0.995428	0.995403	0.994992	0.994431	0.989808	0.984875	0.947517	0.906632	0.995494	0.995494	0.995423	0.995398	0.994994	0.994444	0.98984	0.984915	0.947162	0.905457	0.995465	0.995465	0.995398	0.995374	0.994996	0.994483	0.989948	0.985047	0.947149	0.904451	0.995411	0.995411	0.995348	0.995327	0.994978	0.994507	0.990087	0.985187	0.946805	0.902318	0.993914	0.993914	0.993864	0.993854	0.993641	0.993359	0.990586	0.985893	0.943725
14.4	0.995518	0.995518	0.995446	0.99542	0.995001	0.994427	0.989774	0.984826	0.947387	0.906489	0.995514	0.995514	0.995442	0.995417	0.995005	0.994442	0.989807	0.984867	0.947036	0.905321	0.99549	0.99549	0.995422	0.995398	0.995012	0.994488	0.989918	0.985004	0.947041	0.904347	0.995443	0.995443	0.995379	0.995358	0.995002	0.994521	0.990064	0.985153	0.946724	0.902262	0.994042	0.994042	0.993992	0.993982	0.993767	0.993483	0.990678	0.985955	0.943976
14.45	0.995536	0.995536	0.995462	0.995436	0.995008	0.994421	0.989737	0.984772	0.947243	0.906322	0.995532	0.995532	0.99546	0.995433	0.995013	0.994437	0.989771	0.984814	0.946896	0.905161	0.995513	0.995512	0.995444	0.995419	0.995026	0.99449	0.989886	0.984957	0.946919	0.904218	0.995472	0.995472	0.995407	0.995385	0.995023	0.994532	0.990037	0.985114	0.946628	0.902178	0.994163	0.994163	0.994113	0.994103	0.993887	0.993601	0.990761	0.98601	0.944207
14.5	0.995551	0.995551	0.995477	0.99545	0.995012	0.994412	0.989697	0.984714	0.947086	0.906131	0.995549	0.995549	0.995475	0.995448	0.995019	0.99443	0.989732	0.984758	0.946743	0.904977	0.995533	0.995533	0.995464	0.995439	0.995037	0.99449	0.989851	0.984906	0.946782	0.904063	0.995499	0.995499	0.995434	0.995411	0.995041	0.994541	0.990007	0.98507	0.946516	0.902066	0.994279	0.994279	0.994229	0.994219	0.994001	0.993713	0.990836	0.98606	0.944418
14.55	0.995565	0.995565	0.995489	0.995462	0.995015	0.994401	0.989655	0.984653	0.946915	0.905916	0.995564	0.995564	0.995489	0.995461	0.995023	0.99442	0.98969	0.984697	0.946575	0.904769	0.995553	0.995553	0.995482	0.995456	0.995046	0.994487	0.989813	0.984851	0.946631	0.903883	0.995524	0.995524	0.995458	0.995435	0.995058	0.994546	0.989975	0.985023	0.946389	0.901928	0.994389	0.994389	0.994339	0.994328	0.994109	0.993819	0.990902	0.986104	0.944608
14.6	0.995578	0.995578	0.9955	0.995472	0.995016	0.994387	0.98961	0.984587	0.946731	0.905679	0.995577	0.995577	0.995501	0.995473	0.995025	0.994408	0.989646	0.984633	0.946394	0.904538	0.99557	0.99557	0.995498	0.995472	0.995054	0.994481	0.989772	0.984791	0.946465	0.903678	0.995547	0.995547	0.99548	0.995456	0.995071	0.994549	0.989939	0.98497	0.946246	0.901762	0.994493	0.994493	0.994444	0.994433	0.994211	0.993919	0.990959	0.986143	0.944778
14.65	0.995588	0.995588	0.99551	0.995481	0.995015	0.994371	0.989562	0.984518	0.946534	0.905419	0.995589	0.995589	0.995511	0.995482	0.995025	0.994394	0.989599	0.984565	0.9462	0.904282	0.995585	0.995585	0.995512	0.995485	0.995058	0.994473	0.989729	0.984727	0.946285	0.903448	0.995568	0.995568	0.995499	0.995475	0.995083	0.994549	0.9899	0.984914	0.946088	0.90157	0.994593	0.994592	0.994543	0.994532	0.994308	0.994013	0.991007	0.986175	0.944927
14.7	0.995597	0.995597	0.995518	0.995488	0.995012	0.994353	0.989512	0.984445	0.946325	0.905136	0.995599	0.995599	0.99552	0.99549	0.995023	0.994377	0.98955	0.984493	0.945992	0.904004	0.995599	0.995599	0.995525	0.995497	0.995061	0.994462	0.989683	0.98466	0.946092	0.903193	0.995587	0.995587	0.995517	0.995493	0.995092	0.994546	0.989859	0.984853	0.945915	0.901352	0.994687	0.994687	0.994637	0.994626	0.9944	0.994102	0.991047	0.986203	0.945056
14.75	0.995605	0.995605	0.995524	0.995494	0.995007	0.994332	0.98946	0.984368	0.946102	0.90483	0.995607	0.995607	0.995527	0.995497	0.995019	0.994357	0.989498	0.984417	0.945772	0.903703	0.995611	0.995611	0.995536	0.995508	0.995062	0.994449	0.989634	0.984588	0.945884	0.902915	0.995604	0.995604	0.995533	0.995508	0.995099	0.994541	0.989814	0.984787	0.945727	0.901107	0.994777	0.994777	0.994727	0.994715	0.994487	0.994186	0.991079	0.986224	0.945164
14.8	0.995612	0.995612	0.995529	0.995498	0.995	0.994308	0.989405	0.984288	0.945867	0.904503	0.995614	0.995614	0.995533	0.995502	0.995013	0.994335	0.989443	0.984337	0.945538	0.903379	0.995622	0.995622	0.995545	0.995516	0.995061	0.994433	0.989582	0.984512	0.945663	0.902612	0.995619	0.995619	0.995548	0.995522	0.995104	0.994533	0.989767	0.984718	0.945525	0.900837	0.994862	0.994862	0.994812	0.9948	0.99457	0.994264	0.991102	0.98624	0.945253
14.85	0.995616	0.995616	0.995532	0.9955	0.994992	0.994283	0.989347	0.984204	0.945619	0.904154	0.99562	0.99562	0.995537	0.995505	0.995006	0.994311	0.989386	0.984254	0.945292	0.903033	0.995631	0.995631	0.995553	0.995523	0.995058	0.994415	0.989528	0.984433	0.945429	0.902285	0.995633	0.995633	0.99556	0.995534	0.995107	0.994522	0.989717	0.984644	0.945308	0.900541	0.994942	0.994942	0.994893	0.99488	0.994647	0.994338	0.991117	0.986251	0.945321
14.9	0.99562	0.99562	0.995534	0.995502	0.994981	0.994255	0.989287	0.984116	0.945359	0.903783	0.995624	0.995624	0.99554	0.995507	0.994997	0.994284	0.989327	0.984167	0.945034	0.902665	0.995638	0.995638	0.995559	0.995529	0.995053	0.994394	0.989471	0.984349	0.945181	0.901936	0.995645	0.995645	0.995571	0.995544	0.995108	0.99451	0.989664	0.984566	0.945077	0.90022	0.995019	0.995019	0.994969	0.994956	0.99472	0.994408	0.991124	0.986256	0.945369
14.95	0.995622	0.995622	0.995535	0.995502	0.99497	0.994225	0.989224	0.984025	0.945087	0.903391	0.995627	0.995627	0.995541	0.995508	0.994986	0.994256	0.989265	0.984076	0.944763	0.902275	0.995644	0.995644	0.995564	0.995533	0.995047	0.994371	0.989411	0.984262	0.944919	0.901562	0.995656	0.995656	0.99558	0.995552	0.995107	0.994494	0.989608	0.984484	0.944831	0.899873	0.995091	0.995091	0.995041	0.995028	0.994789	0.994473	0.991124	0.986256	0.945398
15	0.995624	0.995624	0.995535	0.9955	0.994956	0.994192	0.98916	0.98393	0.944803	0.902978	0.995629	0.995629	0.995542	0.995507	0.994973	0.994225	0.9892	0.983982	0.944479	0.901863	0.995649	0.995649	0.995567	0.995535	0.995038	0.994346	0.989349	0.984171	0.944645	0.901166	0.995664	0.995664	0.995588	0.995559	0.995104	0.994476	0.98955	0.984398	0.944571	0.899502	0.995159	0.995159	0.995109	0.995096	0.994854	0.994533	0.99112	0.98625	0.945406
15.05	0.995624	0.995624	0.995533	0.995498	0.994941	0.994158	0.989092	0.983831	0.944507	0.902544	0.99563	0.99563	0.995541	0.995506	0.994959	0.994191	0.989134	0.983884	0.944184	0.90143	0.995653	0.995653	0.995569	0.995536	0.995028	0.994318	0.989284	0.984076	0.944358	0.900747	0.995672	0.995672	0.995594	0.995564	0.9951	0.994456	0.989489	0.984308	0.944298	0.899106	0.995224	0.995224	0.995174	0.99516	0.994915	0.994589	0.991112	0.986238	0.945394
15.1	0.995625	0.995625	0.995533	0.995496	0.994927	0.994124	0.989027	0.983732	0.9442	0.902089	0.99563	0.99563	0.995539	0.995503	0.994944	0.994157	0.989066	0.983783	0.943876	0.900975	0.995655	0.995655	0.99557	0.995536	0.995016	0.994289	0.989217	0.983977	0.944058	0.900306	0.995678	0.995678	0.995598	0.995568	0.995093	0.994434	0.989425	0.984214	0.94401	0.898685	0.995285	0.995285	0.995234	0.995221	0.994972	0.994641	0.991101	0.986222	0.945362
15.15	0.995625	0.995625	0.995531	0.995494	0.994912	0.994089	0.988959	0.983633	0.94388	0.901614	0.99563	0.99563	0.995538	0.995501	0.99493	0.994123	0.988999	0.983684	0.943557	0.9005	0.995656	0.995656	0.995569	0.995535	0.995003	0.994257	0.989148	0.983875	0.943746	0.899842	0.995682	0.995682	0.995602	0.995571	0.995085	0.994409	0.989359	0.984116	0.943709	0.89824	0.995343	0.995343	0.995292	0.995278	0.995025	0.99469	0.991086	0.986199	0.94531
15.2	0.995625	0.995625	0.995529	0.995491	0.994898	0.994055	0.988892	0.983532	0.94355	0.901119	0.99563	0.99563	0.995536	0.995499	0.994914	0.994087	0.98893	0.983582	0.943226	0.900004	0.995656	0.995656	0.995567	0.995532	0.994988	0.994223	0.989076	0.983769	0.943421	0.899356	0.995685	0.995685	0.995603	0.995572	0.995075	0.994382	0.989289	0.984014	0.943394	0.897771	0.995397	0.995397	0.995346	0.995331	0.995075	0.994734	0.991068	0.986172	0.945239
15.25	0.995625	0.995625	0.995528	0.995489	0.994883	0.994019	0.988823	0.983432	0.943208	0.900604	0.995631	0.995631	0.995535	0.995497	0.9949	0.994052	0.988862	0.983482	0.942883	0.899488	0.995656	0.995656	0.995567	0.995531	0.994974	0.99419	0.989006	0.983663	0.943083	0.898848	0.995687	0.995687	0.995604	0.995571	0.995063	0.994353	0.989218	0.983908	0.943066	0.897279	0.995448	0.995448	0.995396	0.995382	0.995121	0.994775	0.991046	0.986139	0.945148
15.3	0.995625	0.995625	0.995526	0.995486	0.994867	0.993982	0.988755	0.98333	0.942861	0.900069	0.995631	0.995631	0.995534	0.995494	0.994884	0.994016	0.988792	0.983379	0.942529	0.898952	0.995656	0.995656	0.995565	0.995528	0.994959	0.994155	0.988933	0.983556	0.942733	0.898319	0.995688	0.995688	0.995603	0.99557	0.995049	0.994321	0.989143	0.983798	0.942725	0.896763	0.995496	0.995496	0.995444	0.995429	0.995164	0.994812	0.991021	0.986101	0.945037
15.35	0.995625	0.995625	0.995524	0.995484	0.994851	0.993945	0.988686	0.983229	0.942515	0.899515	0.995632	0.995632	0.995533	0.995493	0.99487	0.993981	0.988723	0.983276	0.942176	0.898395	0.995657	0.995657	0.995564	0.995527	0.994945	0.994122	0.988862	0.983449	0.942371	0.897768	0.995688	0.995688	0.995601	0.995567	0.995035	0.994288	0.989068	0.983685	0.94237	0.896223	0.995541	0.995541	0.995488	0.995473	0.995204	0.994845	0.990992	0.986057	0.944906
15.4	0.995625	0.995625	0.995523	0.995481	0.994835	0.993908	0.988616	0.983126	0.942164	0.898941	0.995632	0.995632	0.995531	0.99549	0.994854	0.993943	0.988653	0.983172	0.941818	0.897819	0.995657	0.995657	0.995563	0.995524	0.99493	0.994087	0.988789	0.983341	0.941998	0.897196	0.995689	0.995689	0.9956	0.995565	0.995021	0.994256	0.988992	0.983574	0.942002	0.89566	0.995583	0.995583	0.99553	0.995514	0.995241	0.994875	0.99096	0.986008	0.944755
15.45	0.995626	0.995626	0.995521	0.995479	0.994819	0.993871	0.988547	0.983024	0.941814	0.898348	0.995633	0.995633	0.99553	0.995488	0.994839	0.993907	0.988583	0.983067	0.94146	0.897223	0.995659	0.995659	0.995562	0.995523	0.994916	0.994052	0.988717	0.983232	0.941623	0.896602	0.995689	0.995689	0.995599	0.995563	0.995006	0.994222	0.988916	0.983459	0.941621	0.895074	0.995622	0.995622	0.995569	0.995552	0.995274	0.994902	0.990925	0.985954	0.944585
15.5	0.995626	0.995626	0.99552	0.995476	0.994803	0.993833	0.988476	0.982919	0.941459	0.897737	0.995633	0.995633	0.995529	0.995486	0.994823	0.993869	0.988512	0.982962	0.941098	0.896608	0.995659	0.995659	0.99556	0.99552	0.9949	0.994016	0.988642	0.983122	0.941245	0.895988	0.995689	0.995689	0.995598	0.995561	0.994993	0.994189	0.988839	0.983346	0.941228	0.894466	0.995659	0.995659	0.995605	0.995588	0.995305	0.994926	0.990886	0.985894	0.944396
15.55	0.995626	0.995626	0.995519	0.995475	0.994787	0.993795	0.988406	0.982816	0.941105	0.897115	0.995634	0.995634	0.995528	0.995484	0.994808	0.993832	0.988442	0.982856	0.940736	0.895973	0.99566	0.99566	0.99556	0.995519	0.994886	0.993981	0.988569	0.983012	0.940866	0.895354	0.995689	0.995689	0.995596	0.995559	0.994978	0.994154	0.988761	0.98323	0.940824	0.893835	0.995693	0.995693	0.995638	0.995621	0.995333	0.994946	0.990843	0.985829	0.944187
15.6	0.995626	0.995626	0.995517	0.995472	0.994771	0.993757	0.988335	0.98271	0.940746	0.896496	0.995634	0.995634	0.995527	0.995482	0.994791	0.993793	0.988369	0.98275	0.940371	0.895338	0.99566	0.99566	0.995558	0.995516	0.99487	0.993944	0.988494	0.982901	0.940483	0.894699	0.99569	0.99569	0.995595	0.995557	0.994963	0.99412	0.988684	0.983116	0.940424	0.893181	0.995725	0.995725	0.995669	0.995652	0.995358	0.994964	0.990797	0.985759	0.943958
15.65	0.995627	0.995627	0.995516	0.99547	0.994755	0.993719	0.988264	0.982606	0.940389	0.895868	0.995634	0.995634	0.995525	0.995479	0.994775	0.993756	0.988297	0.982643	0.940004	0.894695	0.99566	0.99566	0.995557	0.995514	0.994854	0.993908	0.988419	0.98279	0.940099	0.894024	0.99569	0.99569	0.995594	0.995555	0.994948	0.994085	0.988605	0.982998	0.940015	0.892506	0.995754	0.995754	0.995698	0.99568	0.995381	0.994978	0.990748	0.985684	0.94371
15.7	0.995627	0.995627	0.995514	0.995467	0.994738	0.99368	0.988191	0.982499	0.940025	0.895242	0.995635	0.995635	0.995523	0.995477	0.994758	0.993717	0.988224	0.982536	0.939635	0.894053	0.99566	0.99566	0.995555	0.995511	0.994838	0.99387	0.988343	0.982678	0.939712	0.893349	0.995691	0.995691	0.995593	0.995553	0.994934	0.99405	0.988527	0.982882	0.93961	0.891808	0.995781	0.995781	0.995724	0.995706	0.995401	0.99499	0.990695	0.985603	0.943442
15.75	0.995628	0.995628	0.995514	0.995466	0.994722	0.993642	0.98812	0.982392	0.939665	0.894607	0.995635	0.995635	0.995521	0.995474	0.994741	0.993678	0.988151	0.982427	0.939264	0.893404	0.99566	0.99566	0.995553	0.995509	0.994822	0.993832	0.988267	0.982564	0.939323	0.892665	0.995691	0.995691	0.995591	0.99555	0.994919	0.994014	0.988447	0.982762	0.939196	0.891089	0.995806	0.995806	0.995748	0.995729	0.995418	0.994999	0.990639	0.985517	0.943155
15.8	0.995628	0.995628	0.995512	0.995463	0.994705	0.993603	0.988047	0.982284	0.939296	0.893973	0.995635	0.995635	0.99552	0.995472	0.994725	0.993638	0.988078	0.982319	0.938891	0.892755	0.995661	0.995661	0.995552	0.995506	0.994806	0.993793	0.98819	0.982451	0.938931	0.891983	0.995692	0.995692	0.995591	0.995549	0.994904	0.993978	0.988367	0.982643	0.938785	0.890355	0.995828	0.995828	0.99577	0.995751	0.995433	0.995005	0.990579	0.985426	0.942849
15.85	0.995628	0.995628	0.99551	0.99546	0.994687	0.993564	0.987975	0.982175	0.938933	0.893332	0.995635	0.995635	0.995518	0.995469	0.994708	0.993599	0.988003	0.982209	0.938515	0.892098	0.995661	0.995661	0.99555	0.995504	0.99479	0.993753	0.988112	0.982336	0.938538	0.89129	0.995692	0.995692	0.995589	0.995546	0.994888	0.993941	0.988286	0.982522	0.938366	0.889625	0.995849	0.995849	0.99579	0.99577	0.995446	0.995008	0.990516	0.985329	0.942523
15.9	0.995629	0.995629	0.995508	0.995458	0.99467	0.993524	0.987901	0.982067	0.938559	0.892692	0.995636	0.995636	0.995518	0.995467	0.994691	0.993559	0.987929	0.9821	0.938139	0.891442	0.995661	0.995661	0.995549	0.995502	0.994774	0.993714	0.988035	0.982222	0.938141	0.890601	0.995693	0.995693	0.995588	0.995545	0.994874	0.993905	0.988206	0.982401	0.93795	0.888884	0.995868	0.995868	0.995807	0.995787	0.995457	0.995009	0.990449	0.985227	0.942177
15.95	0.995629	0.995629	0.995507	0.995455	0.994652	0.993485	0.987827	0.981956	0.938193	0.892043	0.995636	0.995636	0.995516	0.995464	0.994674	0.993519	0.987854	0.981988	0.937758	0.890778	0.995661	0.995661	0.995547	0.995499	0.994757	0.993674	0.987956	0.982105	0.937743	0.8899	0.995694	0.995694	0.995587	0.995543	0.994858	0.993867	0.988123	0.982279	0.937525	0.888143	0.995884	0.995884	0.995823	0.995803	0.995465	0.995007	0.99038	0.98512	0.941813
16	0.99563	0.99563	0.995505	0.995453	0.994635	0.993445	0.987752	0.981847	0.937816	0.891396	0.995637	0.995637	0.995515	0.995463	0.994657	0.993479	0.98778	0.981877	0.937379	0.890115	0.995662	0.995662	0.995547	0.995497	0.994741	0.993634	0.987878	0.98199	0.937342	0.889209	0.995694	0.995694	0.995585	0.99554	0.994842	0.99383	0.988042	0.982156	0.937103	0.887394	0.995899	0.995899	0.995837	0.995816	0.995471	0.995002	0.990306	0.985008	0.941429
16.05	0.99563	0.99563	0.995504	0.99545	0.994617	0.993404	0.987677	0.981735	0.93744	0.890741	0.995638	0.995638	0.995513	0.99546	0.994639	0.993438	0.987703	0.981764	0.936993	0.889444	0.995662	0.995662	0.995545	0.995494	0.994724	0.993592	0.987798	0.981872	0.936938	0.888501	0.995694	0.995694	0.995584	0.995538	0.994826	0.993792	0.987958	0.982032	0.936673	0.886642	0.995912	0.995912	0.995849	0.995828	0.995475	0.994995	0.990229	0.984891	0.941025
16.1	0.995631	0.995631	0.995503	0.995448	0.9946	0.993364	0.987602	0.981625	0.93706	0.890088	0.995638	0.995638	0.995511	0.995457	0.994621	0.993398	0.987628	0.981651	0.93661	0.888773	0.995664	0.995664	0.995544	0.995493	0.994708	0.993552	0.98772	0.981753	0.936534	0.887802	0.995694	0.995694	0.995582	0.995535	0.994809	0.993752	0.987875	0.981907	0.936246	0.885885	0.995924	0.995924	0.995859	0.995837	0.995477	0.994985	0.990149	0.984768	0.940603
16.15	0.995631	0.995631	0.995501	0.995445	0.994581	0.993323	0.987526	0.981512	0.936679	0.889425	0.995638	0.995638	0.99551	0.995455	0.994604	0.993357	0.987551	0.981538	0.936219	0.888096	0.995664	0.995664	0.995543	0.99549	0.99469	0.993509	0.987639	0.981634	0.936125	0.887086	0.995694	0.995694	0.995581	0.995533	0.994793	0.993713	0.98779	0.981782	0.93581	0.885123	0.995933	0.995933	0.995868	0.995845	0.995477	0.994973	0.990066	0.98464	0.94016
16.2	0.995631	0.995631	0.995499	0.995442	0.994564	0.993283	0.987451	0.981399	0.936296	0.888766	0.995638	0.995638	0.995508	0.995452	0.994585	0.993316	0.987474	0.981423	0.935834	0.887418	0.995664	0.995664	0.995541	0.995488	0.994673	0.993468	0.987559	0.981514	0.935716	0.886378	0.995694	0.995694	0.995579	0.99553	0.994776	0.993672	0.987705	0.981655	0.935378	0.884358	0.995941	0.995941	0.995875	0.995852	0.995475	0.994959	0.989979	0.984506	0.939699
16.25	0.995631	0.995631	0.995497	0.99544	0.994546	0.993241	0.987373	0.981286	0.93591	0.888095	0.995639	0.995639	0.995507	0.99545	0.994568	0.993274	0.987396	0.981309	0.935438	0.886734	0.995664	0.995664	0.995539	0.995485	0.994655	0.993425	0.987478	0.981394	0.935301	0.885654	0.995695	0.995695	0.995578	0.995528	0.99476	0.993632	0.98762	0.981529	0.934936	0.883585	0.995948	0.995948	0.99588	0.995856	0.995471	0.994942	0.989888	0.984368	0.939218
16.3	0.995631	0.995631	0.995495	0.995437	0.994527	0.9932	0.987296	0.981171	0.935525	0.88743	0.995639	0.995639	0.995505	0.995447	0.994549	0.993232	0.987318	0.981192	0.935044	0.886048	0.995664	0.995664	0.995537	0.995482	0.994637	0.993382	0.987396	0.981272	0.934889	0.884939	0.995695	0.995695	0.995576	0.995525	0.994743	0.99359	0.987534	0.9814	0.934499	0.882811	0.995953	0.995953	0.995884	0.995859	0.995465	0.994923	0.989794	0.984224	0.938718
16.35	0.995632	0.995632	0.995494	0.995435	0.994509	0.993158	0.987218	0.981057	0.935133	0.886752	0.99564	0.99564	0.995504	0.995445	0.994531	0.99319	0.98724	0.981078	0.934645	0.885357	0.995665	0.995665	0.995536	0.99548	0.99462	0.993339	0.987313	0.981151	0.934469	0.884207	0.995696	0.995696	0.995575	0.995524	0.994727	0.99355	0.987448	0.981273	0.93405	0.882028	0.995956	0.995956	0.995886	0.995861	0.995458	0.994902	0.989697	0.984075	0.938198
16.4	0.995632	0.995632	0.995492	0.995432	0.99449	0.993116	0.98714	0.98094	0.934746	0.886081	0.99564	0.99564	0.995503	0.995442	0.994512	0.993148	0.98716	0.98096	0.934245	0.884664	0.995665	0.995665	0.995535	0.995477	0.994602	0.993295	0.98723	0.981027	0.934053	0.883484	0.995696	0.995696	0.995574	0.995521	0.994709	0.993507	0.98736	0.981142	0.933609	0.881246	0.995958	0.995958	0.995887	0.995861	0.995448	0.994879	0.989596	0.98392	0.937659
16.45	0.995633	0.995633	0.995492	0.99543	0.994472	0.993074	0.987062	0.980826	0.934348	0.885395	0.99564	0.99564	0.995501	0.995439	0.994493	0.993106	0.987082	0.980842	0.933844	0.883967	0.995666	0.995666	0.995534	0.995476	0.994585	0.993252	0.987147	0.980905	0.933627	0.882743	0.995696	0.995696	0.995572	0.995518	0.994693	0.993466	0.987273	0.981013	0.933154	0.880453	0.995959	0.995959	0.995886	0.99586	0.995437	0.994853	0.989491	0.98376	0.937101
16.5	0.995633	0.995633	0.99549	0.995427	0.994452	0.993032	0.986982	0.980708	0.933953	0.884719	0.995641	0.995641	0.995499	0.995437	0.994475	0.993063	0.987002	0.980724	0.933438	0.883266	0.995666	0.995666	0.995532	0.995473	0.994566	0.993207	0.987062	0.98078	0.933208	0.882013	0.995697	0.995697	0.99557	0.995516	0.994676	0.993422	0.987184	0.980881	0.932702	0.879662	0.995959	0.995959	0.995885	0.995858	0.995425	0.994826	0.989385	0.983597	0.936523
16.55	0.995633	0.995633	0.995488	0.995424	0.994432	0.99299	0.986904	0.98059	0.933553	0.884025	0.995641	0.995641	0.995497	0.995434	0.994455	0.99302	0.986921	0.980604	0.933035	0.882564	0.995666	0.995666	0.99553	0.99547	0.994547	0.993163	0.986979	0.980654	0.932778	0.881264	0.995697	0.995697	0.995568	0.995513	0.994658	0.993378	0.987096	0.980748	0.932243	0.87886	0.995959	0.995959	0.995884	0.995856	0.995413	0.994799	0.989278	0.983433	0.935925
16.6	0.995634	0.995634	0.995487	0.995422	0.994413	0.992947	0.986824	0.980472	0.933152	0.883343	0.995642	0.995642	0.995497	0.995432	0.994436	0.992977	0.98684	0.980485	0.932623	0.881854	0.995667	0.995667	0.995529	0.995468	0.994529	0.993118	0.986894	0.980528	0.932347	0.880526	0.995697	0.995697	0.995567	0.995511	0.99464	0.993334	0.987006	0.980615	0.931784	0.878059	0.995959	0.995959	0.995883	0.995854	0.995401	0.994771	0.98917	0.983266	0.935308
16.65	0.995634	0.995634	0.995485	0.995419	0.994393	0.992903	0.986743	0.980352	0.93275	0.882643	0.995642	0.995642	0.995495	0.995429	0.994417	0.992933	0.986758	0.980364	0.932218	0.881146	0.995667	0.995667	0.995527	0.995465	0.99451	0.993073	0.986808	0.9804	0.931913	0.879768	0.995697	0.995697	0.995565	0.995508	0.994622	0.993289	0.986915	0.98048	0.93132	0.877248	0.99596	0.99596	0.995882	0.995852	0.995389	0.994744	0.98906	0.983098	0.934681
16.7	0.995635	0.995635	0.995484	0.995417	0.994374	0.99286	0.986662	0.980234	0.932343	0.881945	0.995642	0.995642	0.995493	0.995426	0.994396	0.992889	0.986677	0.980242	0.931802	0.880427	0.995668	0.995668	0.995526	0.995463	0.994491	0.993028	0.986722	0.980274	0.931476	0.879023	0.995698	0.995698	0.995564	0.995506	0.994605	0.993244	0.986825	0.980346	0.930854	0.876438	0.99596	0.99596	0.99588	0.99585	0.995377	0.994715	0.98895	0.982928	0.934049
16.75	0.995636	0.995636	0.995482	0.995414	0.994354	0.992816	0.98658	0.980112	0.93194	0.881241	0.995643	0.995643	0.995492	0.995424	0.994377	0.992845	0.986594	0.98012	0.931386	0.879714	0.995668	0.995668	0.995524	0.99546	0.994472	0.992982	0.986635	0.980144	0.93104	0.878258	0.995698	0.995698	0.995563	0.995503	0.994586	0.993198	0.986732	0.980208	0.930387	0.875617	0.99596	0.99596	0.995879	0.995848	0.995364	0.994687	0.988838	0.982756	0.933412
16.8	0.995636	0.995636	0.99548	0.995411	0.994333	0.992772	0.986499	0.979991	0.931526	0.880533	0.995643	0.995643	0.995489	0.995421	0.994356	0.9928	0.986511	0.979996	0.930968	0.878987	0.995668	0.995668	0.995522	0.995457	0.994452	0.992936	0.986548	0.980017	0.930596	0.877495	0.995698	0.995698	0.995561	0.9955	0.994569	0.993153	0.986641	0.980073	0.929914	0.874797	0.99596	0.99596	0.995878	0.995846	0.995352	0.994657	0.988725	0.982583	0.932764
16.85	0.995637	0.995637	0.995479	0.995409	0.994313	0.992728	0.986417	0.979869	0.931114	0.879825	0.995644	0.995644	0.995489	0.995419	0.994337	0.992756	0.986428	0.979874	0.930546	0.878269	0.995669	0.995669	0.995521	0.995454	0.994433	0.99289	0.98646	0.979886	0.930157	0.876724	0.995699	0.995699	0.995559	0.995498	0.994551	0.993106	0.986547	0.979934	0.929442	0.873967	0.99596	0.99596	0.995877	0.995844	0.995339	0.994628	0.988611	0.982407	0.932116
16.9	0.995637	0.995637	0.995477	0.995406	0.994292	0.992683	0.986333	0.979745	0.930699	0.879109	0.995645	0.995645	0.995487	0.995416	0.994317	0.992711	0.986343	0.979749	0.930126	0.877533	0.995669	0.995669	0.995519	0.995451	0.994413	0.992843	0.986371	0.979754	0.929707	0.875951	0.995699	0.995699	0.995557	0.995495	0.994532	0.993058	0.986455	0.979795	0.928962	0.873138	0.99596	0.99596	0.995875	0.995842	0.995326	0.994598	0.988496	0.98223	0.931458
16.95	0.995637	0.995637	0.995475	0.995402	0.994272	0.992639	0.986251	0.979624	0.930281	0.878395	0.995645	0.995645	0.995485	0.995413	0.994295	0.992666	0.98626	0.979623	0.929698	0.8768	0.99567	0.99567	0.995518	0.995449	0.994394	0.992796	0.986282	0.979623	0.929265	0.875173	0.9957	0.9957	0.995556	0.995493	0.994513	0.99301	0.986361	0.979655	0.928486	0.872299	0.99596	0.99596	0.995874	0.99584	0.995313	0.994568	0.988379	0.98205	0.930799
17	0.995638	0.995638	0.995473	0.9954	0.994252	0.992593	0.986166	0.979499	0.929865	0.87767	0.995646	0.995646	0.995484	0.995411	0.994275	0.992621	0.986174	0.979498	0.929276	0.87606	0.99567	0.99567	0.995516	0.995446	0.994373	0.992748	0.986192	0.979489	0.928812	0.874392	0.9957	0.9957	0.995554	0.99549	0.994494	0.992961	0.986266	0.979513	0.927999	0.87146	0.99596	0.99596	0.995873	0.995838	0.9953	0.994538	0.988262	0.98187	0.93013
17.05	0.995638	0.995638	0.995471	0.995396	0.99423	0.992548	0.986081	0.979373	0.929441	0.876953	0.995646	0.995646	0.995482	0.995408	0.994254	0.992575	0.986088	0.97937	0.928845	0.875318	0.99567	0.99567	0.995514	0.995443	0.994353	0.992702	0.986103	0.979358	0.928356	0.873608	0.9957	0.9957	0.995552	0.995487	0.994476	0.992913	0.986171	0.979372	0.927519	0.870613	0.99596	0.99596	0.995871	0.995836	0.995287	0.994507	0.988143	0.981686	0.929456
17.1	0.995639	0.995639	0.99547	0.995394	0.994209	0.992502	0.985997	0.979249	0.929023	0.876219	0.995646	0.995646	0.99548	0.995404	0.994234	0.992529	0.986003	0.979245	0.928411	0.874573	0.995671	0.995671	0.995513	0.995441	0.994333	0.992654	0.986011	0.979223	0.927901	0.872816	0.9957	0.9957	0.995551	0.995484	0.994457	0.992863	0.986074	0.979228	0.927027	0.869763	0.99596	0.99596	0.99587	0.995834	0.995273	0.994476	0.988024	0.981503	0.928775
17.15	0.995639	0.995639	0.995469	0.995392	0.994188	0.992456	0.98591	0.979121	0.928596	0.875498	0.995647	0.995647	0.995478	0.995402	0.994213	0.992482	0.985916	0.979116	0.927979	0.873821	0.995671	0.995671	0.99551	0.995438	0.994312	0.992605	0.985919	0.979087	0.927438	0.872026	0.9957	0.9957	0.995549	0.995481	0.994437	0.992813	0.985978	0.979086	0.926534	0.868908	0.995961	0.995961	0.995868	0.995832	0.99526	0.994444	0.987902	0.981316	0.928086
17.2	0.995639	0.995639	0.995466	0.995388	0.994165	0.992411	0.985826	0.978993	0.928167	0.87476	0.995647	0.995647	0.995476	0.995398	0.994191	0.992435	0.985828	0.978986	0.927538	0.873073	0.995672	0.995672	0.99551	0.995436	0.994292	0.992557	0.985828	0.978952	0.92698	0.871225	0.995701	0.995701	0.995548	0.995479	0.994417	0.992763	0.98588	0.978941	0.926039	0.868048	0.995961	0.995961	0.995867	0.995829	0.995246	0.994412	0.98778	0.981129	0.927394
17.25	0.99564	0.99564	0.995465	0.995386	0.994144	0.992364	0.985739	0.978866	0.927738	0.874019	0.995648	0.995648	0.995475	0.995396	0.99417	0.992389	0.985741	0.978858	0.927104	0.872311	0.995672	0.995672	0.995508	0.995433	0.994271	0.992508	0.985734	0.978813	0.926512	0.870428	0.995701	0.995701	0.995546	0.995476	0.994397	0.992712	0.985781	0.978794	0.925538	0.867184	0.995961	0.995961	0.995866	0.995827	0.995233	0.99438	0.987655	0.980938	0.92669
17.3	0.99564	0.99564	0.995463	0.995383	0.994121	0.992317	0.985651	0.978736	0.927302	0.873278	0.995648	0.995648	0.995473	0.995394	0.994148	0.992341	0.985652	0.978726	0.92666	0.871558	0.995672	0.995672	0.995506	0.99543	0.99425	0.992459	0.985642	0.978675	0.926043	0.869617	0.995701	0.995701	0.995544	0.995473	0.994378	0.992661	0.985683	0.978648	0.925039	0.866313	0.995961	0.995961	0.995864	0.995825	0.995219	0.994348	0.987531	0.980747	0.92599
17.35	0.99564	0.99564	0.995461	0.995379	0.994098	0.992271	0.985565	0.978608	0.926873	0.872527	0.995648	0.995648	0.995471	0.99539	0.994125	0.992293	0.985564	0.978594	0.926214	0.870789	0.995673	0.995673	0.995505	0.995427	0.994229	0.99241	0.985548	0.978536	0.925573	0.868815	0.995702	0.995702	0.995542	0.99547	0.994358	0.99261	0.985583	0.978499	0.92453	0.865442	0.995961	0.995961	0.995863	0.995823	0.995205	0.994315	0.987404	0.980552	0.925274
17.4	0.995641	0.995641	0.99546	0.995377	0.994076	0.992223	0.985476	0.978478	0.926435	0.871783	0.995649	0.995649	0.99547	0.995388	0.994104	0.992246	0.985475	0.978462	0.925769	0.87002	0.995674	0.995674	0.995503	0.995424	0.994207	0.99236	0.985453	0.978395	0.925097	0.867995	0.995702	0.995702	0.99554	0.995467	0.994337	0.992558	0.985484	0.978352	0.924028	0.86456	0.995961	0.995961	0.995861	0.99582	0.995191	0.994281	0.987277	0.980357	0.924559
17.45	0.995641	0.995641	0.995458	0.995374	0.994053	0.992175	0.985387	0.978346	0.925992	0.871023	0.99565	0.99565	0.995468	0.995385	0.994081	0.992197	0.985384	0.978328	0.925316	0.869247	0.995674	0.995674	0.995501	0.995421	0.994185	0.99231	0.985359	0.978256	0.924624	0.867176	0.995703	0.995703	0.995539	0.995465	0.994317	0.992506	0.985382	0.978202	0.923514	0.863681	0.995961	0.995961	0.99586	0.995818	0.995177	0.994248	0.987147	0.980158	0.923831
17.5	0.995641	0.995641	0.995456	0.99537	0.994031	0.992128	0.985299	0.978216	0.925553	0.870275	0.99565	0.99565	0.995466	0.995382	0.994058	0.992149	0.985295	0.978197	0.924871	0.868468	0.995674	0.995674	0.995499	0.995419	0.994164	0.99226	0.985263	0.978114	0.924141	0.866351	0.995703	0.995703	0.995537	0.995462	0.994296	0.992453	0.98528	0.97805	0.922998	0.862789	0.995961	0.995961	0.995858	0.995816	0.995162	0.994213	0.987017	0.979959	0.923101
17.55	0.995642	0.995642	0.995454	0.995368	0.994009	0.99208	0.985208	0.978082	0.925105	0.869511	0.995651	0.995651	0.995465	0.995379	0.994036	0.992101	0.985204	0.978062	0.924415	0.867692	0.995674	0.995674	0.995497	0.995415	0.994141	0.992209	0.985166	0.977971	0.923659	0.865521	0.995703	0.995703	0.995535	0.995459	0.994275	0.992401	0.985178	0.977899	0.922481	0.861902	0.995961	0.995961	0.995857	0.995814	0.995148	0.994179	0.986885	0.979755	0.92236
17.6	0.995642	0.995642	0.995452	0.995364	0.993985	0.992031	0.985118	0.977948	0.924657	0.868743	0.995651	0.995651	0.995463	0.995376	0.994012	0.992051	0.985112	0.977926	0.923956	0.866903	0.995674	0.995674	0.995495	0.995412	0.99412	0.992158	0.98507	0.977828	0.923174	0.864691	0.995704	0.995704	0.995534	0.995457	0.994254	0.992348	0.985074	0.977745	0.921957	0.860998	0.995961	0.995961	0.995856	0.995812	0.995134	0.994144	0.986752	0.979552	0.921614
17.65	0.995642	0.995642	0.99545	0.995361	0.993962	0.991982	0.985027	0.977815	0.924208	0.867976	0.995651	0.995651	0.995461	0.995373	0.993988	0.992002	0.98502	0.977791	0.9235	0.866123	0.995675	0.995675	0.995493	0.995409	0.994098	0.992106	0.984971	0.977683	0.922683	0.863851	0.995704	0.995704	0.995532	0.995453	0.994233	0.992294	0.98497	0.97759	0.921436	0.860105	0.995962	0.995962	0.995855	0.99581	0.995119	0.994109	0.986617	0.979344	0.920861
17.7	0.995643	0.995643	0.995448	0.995358	0.993939	0.991933	0.984935	0.97768	0.923752	0.867198	0.995652	0.995652	0.995459	0.99537	0.993965	0.991953	0.984927	0.977654	0.923035	0.865327	0.995675	0.995675	0.995491	0.995406	0.994075	0.992054	0.984875	0.977537	0.922197	0.863016	0.995704	0.995704	0.99553	0.99545	0.994212	0.99224	0.984866	0.977435	0.920904	0.859191	0.995962	0.995962	0.995853	0.995807	0.995105	0.994073	0.986482	0.979137	0.920099
17.75	0.995644	0.995644	0.995446	0.995355	0.993914	0.991883	0.984843	0.977543	0.923303	0.866429	0.995652	0.995652	0.995458	0.995367	0.993941	0.991902	0.984834	0.977515	0.922569	0.86453	0.995675	0.995675	0.995489	0.995403	0.994053	0.992002	0.984776	0.977391	0.9217	0.862165	0.995705	0.995705	0.995528	0.995448	0.994191	0.992186	0.98476	0.977277	0.920373	0.858278	0.995962	0.995962	0.995852	0.995806	0.99509	0.994038	0.986343	0.978925	0.919333
17.8	0.995644	0.995644	0.995444	0.995351	0.993891	0.991834	0.984751	0.977408	0.922845	0.865644	0.995652	0.995652	0.995455	0.995364	0.993917	0.991853	0.984741	0.977378	0.922103	0.863732	0.995676	0.995676	0.995487	0.9954	0.99403	0.991949	0.984676	0.977242	0.921203	0.861325	0.995705	0.995705	0.995526	0.995444	0.994168	0.992131	0.984655	0.977122	0.919838	0.857357	0.995962	0.995962	0.99585	0.995803	0.995075	0.994001	0.986205	0.978713	0.918555
17.85	0.995644	0.995644	0.995443	0.995349	0.993867	0.991784	0.984657	0.97727	0.922383	0.864858	0.995653	0.995653	0.995454	0.995361	0.993893	0.991802	0.984646	0.977239	0.921629	0.862924	0.995676	0.995676	0.995485	0.995396	0.994006	0.991896	0.984577	0.977097	0.920705	0.860468	0.995706	0.995706	0.995525	0.995442	0.994147	0.992076	0.984548	0.976963	0.919298	0.856433	0.995963	0.995963	0.995849	0.995801	0.995061	0.993965	0.986064	0.978496	0.917776
17.9	0.995645	0.995645	0.99544	0.995345	0.993842	0.991734	0.984563	0.97713	0.921925	0.864071	0.995654	0.995654	0.995452	0.995358	0.993869	0.991751	0.98455	0.977097	0.921164	0.862123	0.995676	0.995676	0.995484	0.995394	0.993984	0.991843	0.984476	0.976948	0.920199	0.859607	0.995707	0.995707	0.995524	0.99544	0.994125	0.99202	0.984439	0.976803	0.91876	0.855506	0.995963	0.995963	0.995848	0.995799	0.995045	0.993927	0.985923	0.978281	0.916984
17.95	0.995645	0.995645	0.995438	0.995342	0.993817	0.991684	0.98447	0.976993	0.921458	0.863274	0.995654	0.995654	0.99545	0.995354	0.993844	0.9917	0.984456	0.976958	0.920688	0.861305	0.995677	0.995677	0.995483	0.995391	0.993961	0.991789	0.984374	0.976796	0.9197	0.858746	0.995707	0.995707	0.995522	0.995436	0.994102	0.991964	0.984332	0.976643	0.918211	0.854569	0.995964	0.995964	0.995847	0.995797	0.995031	0.993891	0.985779	0.978059	0.916196
18	0.995646	0.995646	0.995437	0.995339	0.993792	0.991633	0.984375	0.976852	0.920989	0.862486	0.995655	0.995655	0.995449	0.995352	0.99382	0.991649	0.984359	0.976816	0.920208	0.860489	0.995677	0.995677	0.99548	0.995388	0.993936	0.991735	0.984273	0.976648	0.919191	0.857874	0.995708	0.995708	0.995521	0.995434	0.99408	0.991908	0.984223	0.976481	0.917663	0.853635	0.995964	0.995964	0.995846	0.995795	0.995015	0.993852	0.985634	0.977839	0.91539
18.05	0.995646	0.995646	0.995435	0.995336	0.993767	0.991581	0.984279	0.976711	0.920522	0.861682	0.995656	0.995656	0.995447	0.995349	0.993795	0.991597	0.984262	0.976671	0.919733	0.85967	0.995677	0.995677	0.995478	0.995385	0.993913	0.991681	0.98417	0.976496	0.918678	0.857009	0.995708	0.995708	0.995519	0.995431	0.994057	0.991851	0.984112	0.976317	0.917112	0.852687	0.995965	0.995965	0.995845	0.995794	0.995001	0.993815	0.985487	0.977614	0.914586
18.1	0.995646	0.995646	0.995433	0.995332	0.993741	0.99153	0.984184	0.976571	0.920047	0.860875	0.995656	0.995656	0.995444	0.995345	0.993769	0.991545	0.984166	0.97653	0.919248	0.858841	0.995677	0.995677	0.995477	0.995382	0.993889	0.991626	0.984066	0.976342	0.918168	0.856126	0.995708	0.995708	0.995517	0.995428	0.994034	0.991795	0.984002	0.976154	0.916554	0.851747	0.995965	0.995965	0.995843	0.995791	0.994985	0.993776	0.985338	0.977387	0.913767
18.15	0.995647	0.995647	0.995431	0.99533	0.993716	0.991479	0.984087	0.976428	0.91957	0.86007	0.995656	0.995656	0.995443	0.995343	0.993744	0.991493	0.984068	0.976385	0.91876	0.858021	0.995677	0.995677	0.995474	0.995378	0.993864	0.991571	0.983963	0.97619	0.917647	0.855245	0.995709	0.995709	0.995516	0.995426	0.994011	0.991737	0.98389	0.975987	0.916001	0.850788	0.995965	0.995965	0.995842	0.995789	0.994969	0.993738	0.985188	0.977157	0.912947
18.2	0.995648	0.995648	0.99543	0.995327	0.99369	0.991426	0.98399	0.976284	0.919095	0.859252	0.995656	0.995656	0.995442	0.99534	0.993719	0.99144	0.983968	0.976238	0.918276	0.857184	0.995677	0.995677	0.995472	0.995375	0.993841	0.991516	0.983859	0.976035	0.917126	0.854359	0.99571	0.99571	0.995514	0.995423	0.993988	0.991679	0.983777	0.97582	0.915436	0.849829	0.995966	0.995966	0.99584	0.995786	0.994953	0.993698	0.985037	0.976925	0.912113
18.25	0.995648	0.995648	0.995427	0.995323	0.993663	0.991374	0.983894	0.976142	0.918612	0.858446	0.995657	0.995657	0.995439	0.995336	0.993692	0.991386	0.983871	0.976094	0.917784	0.856346	0.995678	0.995678	0.995471	0.995372	0.993816	0.99146	0.983752	0.975878	0.916605	0.853465	0.99571	0.99571	0.995512	0.995419	0.993964	0.991622	0.983665	0.975653	0.914869	0.848864	0.995966	0.995966	0.995839	0.995784	0.994937	0.993658	0.984884	0.97669	0.911278
18.3	0.995648	0.995648	0.995425	0.99532	0.993637	0.991322	0.983796	0.975997	0.918127	0.857625	0.995657	0.995657	0.995437	0.995333	0.993667	0.991333	0.983771	0.975948	0.917287	0.855508	0.995679	0.995679	0.995468	0.995369	0.993791	0.991404	0.983648	0.975723	0.916075	0.852576	0.995711	0.995711	0.995511	0.995417	0.993941	0.991563	0.983551	0.975483	0.914303	0.847892	0.995966	0.995966	0.995838	0.995782	0.994921	0.993617	0.984729	0.976453	0.910429
18.35	0.995649	0.995649	0.995423	0.995317	0.993611	0.991269	0.983696	0.97585	0.917645	0.856797	0.995658	0.995658	0.995436	0.99533	0.993641	0.991279	0.98367	0.975798	0.916795	0.854659	0.995679	0.995679	0.995466	0.995365	0.993765	0.991348	0.983541	0.975566	0.915544	0.85167	0.995712	0.995712	0.995509	0.995414	0.993917	0.991503	0.983435	0.975313	0.913726	0.846921	0.995966	0.995966	0.995836	0.995779	0.994904	0.993576	0.984573	0.976215	0.909578
18.4	0.99565	0.99565	0.995421	0.995313	0.993584	0.991215	0.983596	0.975702	0.917154	0.855975	0.995658	0.995658	0.995434	0.995327	0.993615	0.991225	0.983569	0.975648	0.916294	0.85382	0.99568	0.99568	0.995465	0.995362	0.99374	0.991291	0.983433	0.975406	0.915013	0.850778	0.995712	0.995712	0.995507	0.995411	0.993892	0.991445	0.983321	0.975142	0.913158	0.845937	0.995967	0.995967	0.995835	0.995778	0.994888	0.993535	0.984414	0.975972	0.908715
18.45	0.99565	0.99565	0.995419	0.99531	0.993556	0.991162	0.983497	0.975556	0.916661	0.855138	0.995658	0.995658	0.995431	0.995323	0.993587	0.991171	0.983468	0.9755	0.91579	0.852966	0.99568	0.99568	0.995463	0.995359	0.993714	0.991233	0.983324	0.975245	0.914474	0.849869	0.995712	0.995712	0.995506	0.995408	0.993868	0.991385	0.983204	0.974969	0.912579	0.844961	0.995967	0.995967	0.995833	0.995775	0.994872	0.993492	0.984256	0.975729	0.907848
18.5	0.995651	0.995651	0.995418	0.995307	0.993529	0.991108	0.983396	0.975407	0.916171	0.8543	0.995659	0.995659	0.99543	0.99532	0.993561	0.991116	0.983365	0.975348	0.91529	0.852106	0.99568	0.99568	0.99546	0.995356	0.993687	0.991176	0.983216	0.975085	0.913943	0.848952	0.995712	0.995712	0.995504	0.995406	0.993844	0.991324	0.983086	0.974795	0.911993	0.843967	0.995968	0.995968	0.995833	0.995774	0.994856	0.993451	0.984094	0.975481	0.906969
18.55	0.995651	0.995651	0.995416	0.995304	0.993502	0.991053	0.983294	0.975256	0.915673	0.853463	0.99566	0.99566	0.995428	0.995317	0.993534	0.991061	0.983262	0.975195	0.914781	0.851251	0.995681	0.995681	0.995459	0.995353	0.993662	0.991118	0.983105	0.974922	0.913403	0.848041	0.995713	0.995713	0.995502	0.995402	0.993818	0.991263	0.982969	0.974621	0.911412	0.84297	0.995968	0.995968	0.995831	0.995771	0.994839	0.993407	0.983931	0.975234	0.906086
18.6	0.995652	0.995652	0.995413	0.9953	0.993473	0.990999	0.983194	0.975108	0.915171	0.852613	0.99566	0.99566	0.995426	0.995314	0.993506	0.991005	0.98316	0.975045	0.914268	0.850381	0.995682	0.995682	0.995458	0.99535	0.993636	0.991059	0.982994	0.974758	0.912854	0.847113	0.995713	0.995713	0.9955	0.995399	0.993794	0.991202	0.98285	0.974444	0.91082	0.841971	0.995968	0.995968	0.99583	0.995768	0.994822	0.993365	0.983766	0.974981	0.905192
18.65	0.995652	0.995652	0.995411	0.995296	0.993446	0.990945	0.983091	0.974957	0.914675	0.851777	0.99566	0.99566	0.995423	0.99531	0.993477	0.99095	0.983056	0.974891	0.913761	0.84951	0.995682	0.995682	0.995455	0.995347	0.993608	0.991	0.982884	0.974595	0.912314	0.846185	0.995714	0.995714	0.995498	0.995396	0.993769	0.99114	0.98273	0.974266	0.910224	0.840961	0.995969	0.995969	0.995828	0.995766	0.994805	0.993321	0.983599	0.974727	0.904293
18.7	0.995653	0.995653	0.99541	0.995294	0.993419	0.990889	0.982988	0.974804	0.91417	0.850925	0.995661	0.995661	0.995422	0.995307	0.99345	0.990893	0.98295	0.974736	0.913245	0.84864	0.995682	0.995682	0.995453	0.995343	0.993583	0.990942	0.982772	0.97443	0.911764	0.845254	0.995714	0.995714	0.995496	0.995393	0.993743	0.991077	0.982611	0.974089	0.909631	0.839957	0.995969	0.995969	0.995827	0.995764	0.994787	0.993276	0.983431	0.974469	0.903384
18.75	0.995653	0.995653	0.995408	0.99529	0.99339	0.990833	0.982883	0.97465	0.91366	0.850064	0.995662	0.995662	0.99542	0.995304	0.993421	0.990836	0.982844	0.974579	0.912722	0.847756	0.995683	0.995683	0.995452	0.99534	0.993556	0.990882	0.982659	0.974262	0.911205	0.844313	0.995714	0.995714	0.995494	0.995389	0.993717	0.991016	0.98249	0.973909	0.909027	0.838935	0.99597	0.99597	0.995826	0.995762	0.994771	0.993232	0.98326	0.974209	0.902469
18.8	0.995654	0.995654	0.995405	0.995287	0.99336	0.990778	0.98278	0.974498	0.913157	0.849213	0.995662	0.995662	0.995418	0.9953	0.993392	0.99078	0.98274	0.974424	0.912208	0.846886	0.995684	0.995684	0.99545	0.995337	0.993529	0.990822	0.982547	0.974097	0.910656	0.843381	0.995715	0.995715	0.995492	0.995386	0.993692	0.990952	0.982367	0.973727	0.90842	0.837913	0.99597	0.99597	0.995824	0.995759	0.994753	0.993186	0.98309	0.973947	0.901543
18.85	0.995654	0.995654	0.995403	0.995283	0.993332	0.990722	0.982676	0.974343	0.912645	0.848348	0.995662	0.995662	0.995415	0.995296	0.993365	0.990724	0.982633	0.974267	0.911685	0.846002	0.995684	0.995684	0.995447	0.995333	0.9935	0.990762	0.982434	0.97393	0.910097	0.842433	0.995716	0.995716	0.995491	0.995383	0.993665	0.990888	0.982246	0.973547	0.907815	0.836886	0.99597	0.99597	0.995822	0.995756	0.994736	0.993141	0.982915	0.97368	0.900613
18.9	0.995655	0.995655	0.995401	0.99528	0.993304	0.990665	0.982569	0.974186	0.912126	0.847475	0.995663	0.995663	0.995414	0.995293	0.993336	0.990666	0.982525	0.974107	0.911154	0.845106	0.995684	0.995684	0.995445	0.995329	0.993474	0.990702	0.982319	0.973759	0.909529	0.84148	0.995716	0.995716	0.995488	0.99538	0.993638	0.990825	0.982122	0.973364	0.907199	0.83585	0.99597	0.99597	0.995821	0.995754	0.994719	0.993094	0.982741	0.973414	0.89967
18.95	0.995655	0.995655	0.995399	0.995276	0.993274	0.990607	0.982462	0.974033	0.911617	0.846611	0.995664	0.995664	0.995412	0.99529	0.993307	0.990607	0.982416	0.973951	0.910622	0.844223	0.995685	0.995685	0.995443	0.995326	0.993446	0.99064	0.982202	0.973587	0.908971	0.84053	0.995716	0.995716	0.995486	0.995376	0.993613	0.990761	0.981997	0.973177	0.906582	0.834819	0.99597	0.99597	0.995819	0.995751	0.9947	0.993047	0.982563	0.973142	0.898724
19	0.995656	0.995656	0.995397	0.995273	0.993243	0.990551	0.982357	0.973877	0.9111	0.845733	0.995664	0.995664	0.995409	0.995286	0.993277	0.99055	0.982308	0.973792	0.910093	0.843324	0.995685	0.995685	0.995441	0.995323	0.993417	0.990578	0.982087	0.973417	0.908403	0.839564	0.995717	0.995717	0.995484	0.995373	0.993586	0.990696	0.98187	0.972994	0.905965	0.833771	0.995971	0.995971	0.995818	0.995749	0.994683	0.992999	0.982384	0.972871	0.897765
19.05	0.995656	0.995656	0.995394	0.995269	0.993215	0.990493	0.98225	0.973718	0.910574	0.844848	0.995664	0.995664	0.995407	0.995282	0.993248	0.990492	0.982199	0.97363	0.909555	0.842416	0.995686	0.995686	0.995439	0.995319	0.993388	0.990517	0.981971	0.973245	0.907826	0.838598	0.995717	0.995717	0.995482	0.99537	0.993559	0.99063	0.981745	0.972808	0.905338	0.832721	0.995971	0.995971	0.995816	0.995747	0.994664	0.99295	0.982203	0.972594	0.896803
19.1	0.995657	0.995657	0.995393	0.995266	0.993185	0.990435	0.982141	0.973557	0.910045	0.843972	0.995665	0.995665	0.995405	0.995279	0.993219	0.990433	0.982088	0.973466	0.909013	0.841519	0.995686	0.995686	0.995436	0.995315	0.99336	0.990455	0.981852	0.973069	0.907247	0.837632	0.995717	0.995717	0.99548	0.995366	0.993531	0.990565	0.981618	0.972619	0.904709	0.831669	0.995971	0.995971	0.995814	0.995744	0.994647	0.992903	0.982019	0.972314	0.895827
19.15	0.995658	0.995658	0.995391	0.995263	0.993154	0.990376	0.982031	0.9734	0.909523	0.843081	0.995666	0.995666	0.995403	0.995276	0.993189	0.990373	0.981977	0.973306	0.908478	0.840608	0.995686	0.995686	0.995434	0.995312	0.993331	0.990392	0.981733	0.972893	0.906672	0.836652	0.995718	0.995718	0.995479	0.995364	0.993504	0.990499	0.981488	0.972428	0.904082	0.830605	0.995972	0.995972	0.995813	0.995742	0.994629	0.992853	0.981836	0.972032	0.894848
19.2	0.995658	0.995658	0.995389	0.995259	0.993123	0.990318	0.981923	0.97324	0.908992	0.842184	0.995666	0.995666	0.995401	0.995272	0.993158	0.990314	0.981867	0.973144	0.907935	0.839687	0.995687	0.995687	0.995432	0.995309	0.993302	0.990328	0.981615	0.972719	0.906087	0.835685	0.995719	0.995719	0.995477	0.995361	0.993476	0.990431	0.981361	0.972239	0.903444	0.82955	0.995972	0.995972	0.995811	0.995739	0.994609	0.992803	0.981648	0.971746	0.893855
19.25	0.995658	0.995658	0.995386	0.995255	0.993091	0.99026	0.981814	0.973078	0.908454	0.841296	0.995666	0.995666	0.995398	0.995268	0.993126	0.990254	0.981755	0.972978	0.907383	0.838777	0.995687	0.995687	0.99543	0.995305	0.993271	0.990265	0.981495	0.972541	0.905497	0.834702	0.995719	0.995719	0.995475	0.995357	0.993447	0.990365	0.981232	0.972046	0.902803	0.828477	0.995973	0.995973	0.99581	0.995737	0.994591	0.992753	0.981459	0.97146	0.892861
19.3	0.995658	0.995658	0.995384	0.995251	0.99306	0.9902	0.981703	0.972914	0.907914	0.840394	0.995666	0.995666	0.995397	0.995265	0.993096	0.990194	0.981642	0.972811	0.90683	0.837853	0.995687	0.995687	0.995427	0.995301	0.993243	0.990201	0.981373	0.972361	0.904914	0.833708	0.995719	0.995719	0.995472	0.995353	0.993418	0.990298	0.981101	0.971851	0.902166	0.827399	0.995973	0.995973	0.995809	0.995734	0.994572	0.992701	0.981268	0.971168	0.89185
19.35	0.995659	0.995659	0.995382	0.995248	0.993029	0.99014	0.98159	0.972749	0.907379	0.839483	0.995667	0.995667	0.995395	0.995262	0.993065	0.990133	0.981527	0.972643	0.906282	0.836919	0.995688	0.995688	0.995426	0.995298	0.993213	0.990137	0.981251	0.972181	0.904322	0.832726	0.995721	0.995721	0.995471	0.995351	0.993391	0.99023	0.980968	0.971655	0.901518	0.826324	0.995973	0.995973	0.995807	0.995731	0.994552	0.99265	0.981074	0.970873	0.89084
19.4	0.99566	0.99566	0.99538	0.995244	0.992996	0.990079	0.98148	0.972586	0.906836	0.838584	0.995668	0.995668	0.995393	0.995259	0.993033	0.990071	0.981415	0.972476	0.905725	0.835997	0.995689	0.995689	0.995424	0.995294	0.993182	0.990071	0.98113	0.972002	0.90372	0.831727	0.995721	0.995721	0.995469	0.995347	0.993362	0.990161	0.980837	0.97146	0.900864	0.825231	0.995973	0.995973	0.995805	0.995729	0.994533	0.992598	0.980881	0.970576	0.889812
19.45	0.99566	0.99566	0.995378	0.99524	0.992963	0.99002	0.981369	0.972421	0.906285	0.837671	0.995668	0.995668	0.995391	0.995255	0.993	0.99001	0.981301	0.972308	0.905162	0.835062	0.995689	0.995689	0.995421	0.995291	0.993151	0.990007	0.981007	0.97182	0.903118	0.83072	0.995722	0.995722	0.995467	0.995344	0.993332	0.990093	0.980703	0.971262	0.900217	0.824153	0.995973	0.995973	0.995804	0.995726	0.994513	0.992544	0.980683	0.970275	0.888786
19.5	0.99566	0.99566	0.995375	0.995236	0.992932	0.989959	0.981255	0.972253	0.905746	0.836747	0.995668	0.995668	0.995388	0.99525	0.992969	0.989949	0.981185	0.972137	0.904609	0.834114	0.995689	0.995689	0.995419	0.995287	0.993122	0.989942	0.980882	0.971636	0.902519	0.829722	0.995722	0.995722	0.995465	0.99534	0.993302	0.990023	0.980568	0.971061	0.899558	0.823057	0.995974	0.995974	0.995803	0.995724	0.994495	0.992492	0.980483	0.969974	0.887739
19.55	0.99566	0.99566	0.995372	0.995232	0.9929	0.989898	0.981141	0.972083	0.905199	0.835837	0.995669	0.995669	0.995387	0.995248	0.992937	0.989886	0.981068	0.971964	0.904047	0.833181	0.99569	0.99569	0.995417	0.995284	0.993091	0.989875	0.980756	0.97145	0.901911	0.828708	0.995722	0.995722	0.995463	0.995337	0.993274	0.989953	0.980432	0.970864	0.898892	0.82195	0.995975	0.995975	0.995801	0.995722	0.994475	0.992437	0.980282	0.969666	0.886697
19.6	0.995661	0.995661	0.99537	0.995229	0.992867	0.989835	0.981025	0.971918	0.904645	0.834914	0.99567	0.99567	0.995385	0.995244	0.992905	0.989823	0.98095	0.971795	0.903478	0.832234	0.995691	0.995691	0.995416	0.99528	0.99306	0.989808	0.980632	0.971267	0.901297	0.827687	0.995723	0.995723	0.995462	0.995334	0.993244	0.989882	0.980297	0.970663	0.898235	0.820852	0.995975	0.995975	0.995799	0.995719	0.994455	0.992382	0.980078	0.969356	0.885632
19.65	0.995662	0.995662	0.995368	0.995225	0.992834	0.989773	0.980911	0.97175	0.904083	0.833978	0.995671	0.995671	0.995383	0.995241	0.992872	0.989759	0.980834	0.971623	0.902903	0.831274	0.995692	0.995692	0.995413	0.995277	0.993028	0.989742	0.980507	0.971081	0.900692	0.826674	0.995723	0.995723	0.99546	0.995331	0.993213	0.989812	0.98016	0.97046	0.897567	0.819737	0.995976	0.995976	0.995798	0.995717	0.994435	0.992327	0.979874	0.969043	0.884565
19.7	0.995663	0.995663	0.995366	0.995221	0.992799	0.989711	0.980796	0.971579	0.90352	0.83304	0.995671	0.995671	0.99538	0.995237	0.992837	0.989696	0.980717	0.971449	0.902338	0.830313	0.995692	0.995692	0.995411	0.995273	0.992995	0.989676	0.980379	0.970892	0.900077	0.825646	0.995723	0.995723	0.995457	0.995327	0.993182	0.989741	0.980021	0.970253	0.89689	0.818614	0.995976	0.995976	0.995797	0.995714	0.994415	0.99227	0.979666	0.968726	0.883484
19.75	0.995663	0.995663	0.995363	0.995217	0.992764	0.989649	0.98068	0.971407	0.902962	0.832108	0.995671	0.995671	0.995377	0.995232	0.992805	0.989633	0.980598	0.971273	0.901765	0.829356	0.995692	0.995692	0.995408	0.995269	0.992964	0.989608	0.98025	0.970702	0.899454	0.82461	0.995723	0.995723	0.995454	0.995323	0.993153	0.989669	0.97988	0.970046	0.896209	0.817498	0.995976	0.995976	0.995795	0.995711	0.994394	0.992215	0.979455	0.968409	0.882397
19.8	0.995663	0.995663	0.995361	0.995213	0.992731	0.989586	0.980562	0.971232	0.902397	0.831163	0.995671	0.995671	0.995376	0.995229	0.992772	0.989568	0.980477	0.971095	0.901184	0.828386	0.995693	0.995693	0.995407	0.995266	0.992932	0.989539	0.98012	0.970515	0.898827	0.823584	0.995724	0.995724	0.995453	0.99532	0.993123	0.989596	0.979742	0.96984	0.895533	0.816364	0.995977	0.995977	0.995794	0.995709	0.994374	0.992157	0.979244	0.968085	0.881301
19.85	0.995664	0.995664	0.995359	0.99521	0.992697	0.989522	0.980443	0.971062	0.901824	0.83021	0.995672	0.995672	0.995374	0.995226	0.992738	0.989503	0.980355	0.97092	0.900596	0.827409	0.995694	0.995694	0.995405	0.995262	0.992899	0.98947	0.979992	0.970325	0.898207	0.822543	0.995725	0.995725	0.995451	0.995317	0.993091	0.989522	0.979602	0.969632	0.894846	0.815226	0.995977	0.995977	0.995792	0.995706	0.994353	0.992098	0.979029	0.967758	0.880195
19.9	0.995665	0.995665	0.995357	0.995206	0.992662	0.989457	0.980326	0.970889	0.901249	0.829269	0.995673	0.995673	0.995372	0.995222	0.992704	0.989438	0.980236	0.970744	0.900007	0.826443	0.995695	0.995695	0.995403	0.995259	0.992866	0.989402	0.979862	0.970133	0.897578	0.821491	0.995726	0.995726	0.995449	0.995313	0.993059	0.989449	0.979459	0.96942	0.894152	0.814091	0.995977	0.995977	0.99579	0.995703	0.994331	0.992041	0.978811	0.96743	0.879083
19.95	0.995666	0.995666	0.995355	0.995202	0.992626	0.989394	0.980208	0.970714	0.900681	0.828316	0.995674	0.995674	0.99537	0.995219	0.992668	0.989373	0.980115	0.970565	0.899423	0.825464	0.995695	0.995695	0.9954	0.995255	0.992832	0.989333	0.97973	0.969938	0.896941	0.820452	0.995726	0.995726	0.995446	0.995309	0.993027	0.989376	0.979315	0.969207	0.893467	0.81294	0.995978	0.995978	0.995789	0.995701	0.99431	0.991981	0.978593	0.967095	0.877957
20	0.995666	0.995666	0.995353	0.995198	0.99259	0.98933	0.980088	0.970537	0.900106	0.82735	0.995674	0.995674	0.995367	0.995214	0.992632	0.989308	0.979993	0.970383	0.898832	0.824472	0.995695	0.995695	0.995397	0.99525	0.992799	0.989263	0.979597	0.969741	0.896299	0.819398	0.995726	0.995726	0.995443	0.995305	0.992996	0.989301	0.97917	0.968996	0.892772	0.811786	0.995978	0.995978	0.995787	0.995698	0.994289	0.991921	0.97837	0.966758	0.87683
20.05	0.995666	0.995666	0.99535	0.995194	0.992556	0.989265	0.979967	0.970358	0.899524	0.826382	0.995674	0.995674	0.995364	0.99521	0.992598	0.989242	0.979869	0.9702	0.898234	0.823497	0.995695	0.995695	0.995395	0.995248	0.992766	0.989192	0.979463	0.969548	0.895666	0.818331	0.995727	0.995727	0.995442	0.995302	0.992964	0.989225	0.979026	0.968782	0.892067	0.810634	0.995978	0.995978	0.995785	0.995695	0.994269	0.991861	0.978149	0.966419	0.875684
20.1	0.995666	0.995666	0.995347	0.99519	0.992521	0.9892	0.979845	0.970177	0.898935	0.825422	0.995674	0.995674	0.995363	0.995207	0.992563	0.989175	0.979743	0.970016	0.897631	0.822509	0.995696	0.995696	0.995393	0.995244	0.992732	0.98912	0.97933	0.969352	0.895023	0.817279	0.995727	0.995727	0.99544	0.995298	0.992932	0.989148	0.97888	0.968566	0.891357	0.809465	0.995979	0.995979	0.995783	0.995692	0.994247	0.991799	0.977923	0.966074	0.874541
20.15	0.995666	0.995666	0.995346	0.995187	0.992485	0.989134	0.979721	0.97	0.898345	0.824449	0.995675	0.995675	0.995361	0.995203	0.992528	0.989107	0.979621	0.969835	0.897038	0.821509	0.995697	0.995697	0.995391	0.995241	0.992697	0.989048	0.979197	0.969154	0.894373	0.816214	0.995728	0.995728	0.995438	0.995294	0.992898	0.989073	0.978733	0.968346	0.890655	0.808295	0.995979	0.995979	0.995782	0.995689	0.994225	0.991736	0.977693	0.96573	0.873375
20.2	0.995668	0.995668	0.995344	0.995183	0.992448	0.989067	0.9796	0.969821	0.897762	0.823465	0.995676	0.995676	0.995359	0.9952	0.992491	0.989039	0.979497	0.969651	0.896437	0.820501	0.995697	0.995697	0.995389	0.995237	0.992662	0.988977	0.979061	0.968953	0.893717	0.815134	0.995728	0.995728	0.995435	0.99529	0.992864	0.988996	0.978583	0.968125	0.889942	0.807126	0.995979	0.995979	0.99578	0.995686	0.994204	0.991674	0.977465	0.96538	0.872216
20.25	0.995668	0.995668	0.995342	0.995179	0.992411	0.988999	0.979478	0.96964	0.897171	0.822497	0.995677	0.995677	0.995357	0.995196	0.992454	0.988972	0.979372	0.969466	0.895829	0.819506	0.995698	0.995698	0.995386	0.995233	0.992626	0.988905	0.978924	0.96875	0.89307	0.81405	0.995728	0.995728	0.995432	0.995286	0.992832	0.988919	0.978432	0.967907	0.88922	0.805941	0.99598	0.99598	0.995778	0.995684	0.994183	0.99161	0.977231	0.965024	0.871034
20.3	0.995669	0.995669	0.995339	0.995176	0.992373	0.988933	0.979355	0.969457	0.896574	0.821518	0.995677	0.995677	0.995354	0.995192	0.992416	0.988905	0.979245	0.969278	0.895214	0.818498	0.995698	0.995698	0.995383	0.995228	0.992592	0.988832	0.978785	0.968546	0.892416	0.812973	0.995729	0.995729	0.995431	0.995283	0.992799	0.98884	0.978284	0.967686	0.888494	0.804754	0.99598	0.99598	0.995776	0.995681	0.99416	0.991545	0.976994	0.964669	0.869844
20.35	0.99567	0.99567	0.995337	0.995171	0.992334	0.988867	0.97923	0.969272	0.89597	0.820527	0.995677	0.995677	0.995351	0.995187	0.992378	0.988837	0.979117	0.969088	0.894596	0.817478	0.995698	0.995698	0.99538	0.995224	0.992557	0.988759	0.978645	0.968345	0.891753	0.811882	0.99573	0.99573	0.995429	0.99528	0.992765	0.988761	0.978133	0.967462	0.887774	0.80357	0.99598	0.99598	0.995774	0.995678	0.994137	0.991481	0.976758	0.964307	0.868647
20.4	0.99567	0.99567	0.995334	0.995167	0.992298	0.988799	0.979103	0.969084	0.895365	0.819526	0.995678	0.995678	0.995348	0.995183	0.992342	0.988768	0.978987	0.968897	0.893986	0.816454	0.995699	0.995699	0.995379	0.995221	0.992521	0.988684	0.978508	0.968141	0.891082	0.810781	0.995731	0.995731	0.995427	0.995276	0.992731	0.988683	0.97798	0.967235	0.887045	0.802369	0.995981	0.995981	0.995773	0.995675	0.994115	0.991415	0.976517	0.96394	0.867436
20.45	0.99567	0.99567	0.995331	0.995163	0.99226	0.988731	0.978976	0.968896	0.894767	0.818541	0.995678	0.995678	0.995345	0.995178	0.992305	0.988698	0.978856	0.96871	0.89337	0.81544	0.9957	0.9957	0.995377	0.995217	0.992485	0.988609	0.978368	0.967935	0.890408	0.809694	0.995731	0.995731	0.995424	0.995272	0.992696	0.988604	0.977826	0.967006	0.886306	0.801164	0.995981	0.995981	0.995771	0.995673	0.994092	0.991347	0.976272	0.963574	0.866223
20.5	0.99567	0.99567	0.995328	0.995158	0.992222	0.988662	0.978847	0.968712	0.894162	0.817544	0.995679	0.995679	0.995344	0.995175	0.992267	0.988627	0.978728	0.96852	0.892747	0.814413	0.995701	0.995701	0.995375	0.995213	0.992448	0.988535	0.978228	0.967726	0.889742	0.808593	0.995731	0.995731	0.995422	0.995268	0.992662	0.988524	0.977669	0.96678	0.885563	0.799965	0.995981	0.995981	0.995769	0.995669	0.994068	0.991281	0.976028	0.9632	0.864991
20.55	0.995671	0.995671	0.995327	0.995155	0.992184	0.988592	0.978721	0.968525	0.893552	0.816536	0.99568	0.99568	0.995342	0.995171	0.992228	0.988556	0.978599	0.968329	0.892118	0.813375	0.995701	0.995701	0.995372	0.995209	0.99241	0.988461	0.978085	0.967515	0.889069	0.807478	0.995731	0.995731	0.995419	0.995264	0.992628	0.988443	0.977516	0.966552	0.884827	0.798749	0.995982	0.995982	0.995768	0.995667	0.994046	0.991212	0.975779	0.962822	0.863763
20.6	0.995672	0.995672	0.995325	0.995151	0.992144	0.988522	0.978594	0.968337	0.892934	0.815518	0.995681	0.995681	0.99534	0.995167	0.992189	0.988486	0.978469	0.968136	0.891482	0.812333	0.995702	0.995701	0.99537	0.995205	0.992372	0.988385	0.977941	0.967303	0.888387	0.80636	0.995733	0.995733	0.995417	0.99526	0.992594	0.988361	0.977361	0.966321	0.884082	0.797527	0.995983	0.995983	0.995767	0.995664	0.994022	0.991142	0.975527	0.962444	0.862511
20.65	0.995673	0.995673	0.995323	0.995147	0.992104	0.988451	0.978466	0.968147	0.892312	0.814517	0.995681	0.995681	0.995337	0.995163	0.992149	0.988416	0.978337	0.96794	0.890859	0.811301	0.995702	0.995702	0.995367	0.995201	0.992335	0.988309	0.977796	0.967094	0.887697	0.805249	0.995734	0.995734	0.995416	0.995257	0.992558	0.988279	0.977203	0.966087	0.883328	0.796313	0.995983	0.995983	0.995765	0.995661	0.993998	0.991074	0.975275	0.962058	0.861254
20.7	0.995674	0.995674	0.995321	0.995143	0.992064	0.988382	0.978336	0.967954	0.891701	0.813504	0.995682	0.995682	0.995335	0.995159	0.992109	0.988345	0.978203	0.967743	0.890229	0.810258	0.995702	0.995702	0.995364	0.995196	0.992298	0.988232	0.977653	0.966884	0.887005	0.804126	0.995734	0.995734	0.995413	0.995253	0.992522	0.988197	0.977044	0.96585	0.882567	0.795084	0.995983	0.995983	0.995762	0.995658	0.993975	0.991004	0.975019	0.961668	0.859987
20.75	0.995675	0.995675	0.995318	0.995139	0.992023	0.988312	0.978205	0.96776	0.891084	0.812481	0.995682	0.995682	0.995332	0.995155	0.992068	0.988273	0.978069	0.967544	0.889592	0.809204	0.995702	0.995702	0.995362	0.995193	0.992261	0.988154	0.977509	0.96667	0.886321	0.802989	0.995735	0.995735	0.995411	0.99525	0.992485	0.988115	0.976883	0.965612	0.881816	0.793843	0.995984	0.995984	0.995761	0.995655	0.993951	0.990931	0.974758	0.961279	0.858708
20.8	0.995675	0.995675	0.995316	0.995135	0.991981	0.988241	0.978073	0.967565	0.890462	0.811447	0.995683	0.995683	0.995329	0.99515	0.992029	0.988201	0.977933	0.967343	0.888949	0.808142	0.995703	0.995703	0.99536	0.995189	0.992222	0.988075	0.977364	0.966455	0.885629	0.80187	0.995735	0.995735	0.995409	0.995245	0.992448	0.988032	0.97672	0.965377	0.881056	0.792615	0.995984	0.995984	0.995759	0.995652	0.993927	0.990858	0.974499	0.960881	0.857425
20.85	0.995676	0.995676	0.995313	0.995131	0.991941	0.98817	0.97794	0.967367	0.889832	0.810409	0.995683	0.995683	0.995326	0.995146	0.99199	0.988128	0.977796	0.967147	0.8883	0.807095	0.995704	0.995704	0.995358	0.995186	0.992183	0.987998	0.977217	0.966237	0.88493	0.800739	0.995736	0.995736	0.995406	0.995241	0.992412	0.987948	0.97656	0.965139	0.880288	0.791373	0.995984	0.995984	0.995757	0.995649	0.993902	0.990785	0.974234	0.960479	0.856124
20.9	0.995676	0.995676	0.99531	0.995126	0.991901	0.988098	0.977805	0.967174	0.889197	0.809382	0.995683	0.995683	0.995323	0.995141	0.991949	0.988054	0.977658	0.966949	0.887644	0.806036	0.995705	0.995705	0.995356	0.995182	0.992144	0.987921	0.977068	0.966017	0.884223	0.799594	0.995736	0.995736	0.995403	0.995237	0.992376	0.987862	0.976399	0.964899	0.87951	0.790115	0.995985	0.995985	0.995756	0.995647	0.993878	0.990711	0.973965	0.960078	0.854826
20.95	0.995676	0.995676	0.995307	0.995121	0.99186	0.988026	0.977669	0.96698	0.888556	0.808345	0.995683	0.995683	0.995321	0.995137	0.991909	0.98798	0.977523	0.966748	0.887002	0.804967	0.995705	0.995705	0.995354	0.995178	0.992103	0.987842	0.976918	0.965795	0.883511	0.798438	0.995736	0.995736	0.995401	0.995234	0.992339	0.987776	0.976235	0.964656	0.878727	0.788855	0.995985	0.995985	0.995754	0.995644	0.993853	0.990635	0.973694	0.959669	0.853505
21	0.995677	0.995676	0.995304	0.995117	0.991818	0.987952	0.977533	0.966783	0.887912	0.807298	0.995684	0.995684	0.995319	0.995134	0.991867	0.987905	0.977387	0.966546	0.886353	0.803886	0.995706	0.995706	0.995351	0.995174	0.992062	0.987763	0.976767	0.965572	0.882811	0.797299	0.995737	0.995737	0.9954	0.99523	0.992301	0.987689	0.97607	0.96441	0.877954	0.7876	0.995985	0.995985	0.995752	0.99564	0.993828	0.99056	0.973422	0.959254	0.852178
21.05	0.995677	0.995677	0.995301	0.995112	0.991776	0.987879	0.977399	0.966585	0.887279	0.80624	0.995685	0.995685	0.995317	0.99513	0.991825	0.987829	0.977249	0.966343	0.885699	0.802804	0.995706	0.995706	0.995349	0.995169	0.992021	0.987683	0.976614	0.965352	0.882103	0.796147	0.995738	0.995738	0.995398	0.995227	0.992263	0.987604	0.975903	0.964161	0.877172	0.78633	0.995985	0.995985	0.99575	0.995637	0.993804	0.990484	0.973145	0.95884	0.850842
21.1	0.995677	0.995677	0.995298	0.995107	0.991734	0.987804	0.977264	0.966385	0.88664	0.805181	0.995686	0.995686	0.995315	0.995126	0.991783	0.987755	0.97711	0.966137	0.885038	0.801732	0.995707	0.995707	0.995346	0.995165	0.991982	0.987602	0.97646	0.96513	0.881388	0.794982	0.995739	0.995739	0.995396	0.995223	0.992225	0.987518	0.975734	0.963918	0.876381	0.78505	0.995986	0.995986	0.995748	0.995634	0.993779	0.990405	0.972864	0.95842	0.849491
21.15	0.995678	0.995678	0.995296	0.995103	0.991691	0.987729	0.977129	0.966184	0.885995	0.804131	0.995687	0.995687	0.995313	0.995122	0.99174	0.987681	0.97697	0.96593	0.884371	0.800649	0.995707	0.995707	0.995343	0.99516	0.991942	0.98752	0.976309	0.964907	0.880666	0.793806	0.995739	0.995739	0.995393	0.995219	0.992185	0.98743	0.975563	0.963671	0.875582	0.783783	0.995987	0.995987	0.995747	0.995632	0.993753	0.990325	0.972585	0.957991	0.84814
21.2	0.995679	0.995679	0.995294	0.9951	0.991647	0.987654	0.976992	0.965981	0.885345	0.803072	0.995688	0.995688	0.995311	0.995118	0.991696	0.987605	0.976829	0.965721	0.883699	0.799555	0.995707	0.995707	0.99534	0.995155	0.991901	0.987437	0.976156	0.964681	0.879936	0.792648	0.99574	0.99574	0.995391	0.995215	0.992145	0.987342	0.975391	0.963422	0.874776	0.782502	0.995987	0.995987	0.995745	0.995628	0.993726	0.990247	0.9723	0.957566	0.846766
21.25	0.99568	0.99568	0.995292	0.995096	0.991603	0.98758	0.976854	0.965776	0.884689	0.802003	0.995689	0.995689	0.995308	0.995114	0.991652	0.98753	0.976687	0.96551	0.88302	0.798452	0.995707	0.995707	0.995337	0.995151	0.99186	0.987354	0.976002	0.964453	0.879201	0.791478	0.99574	0.99574	0.995388	0.99521	0.992105	0.987253	0.975222	0.963171	0.873981	0.781206	0.995987	0.995987	0.995742	0.995625	0.993701	0.990166	0.97201	0.957133	0.8454
21.3	0.995681	0.995681	0.99529	0.995092	0.991558	0.987505	0.976715	0.96557	0.884027	0.800924	0.99569	0.99569	0.995306	0.99511	0.991607	0.987453	0.976544	0.965297	0.882339	0.797367	0.995707	0.995707	0.995335	0.995147	0.991818	0.98727	0.975847	0.964222	0.878478	0.790295	0.995741	0.995741	0.995385	0.995206	0.992066	0.987163	0.975051	0.962916	0.873178	0.779906	0.995988	0.995988	0.995741	0.995622	0.993676	0.990084	0.971718	0.956693	0.844011
21.35	0.995682	0.995682	0.995288	0.995088	0.991513	0.987431	0.976574	0.965362	0.88336	0.799842	0.99569	0.99569	0.995303	0.995105	0.991562	0.987376	0.976399	0.965084	0.881669	0.796272	0.995708	0.995708	0.995333	0.995144	0.991776	0.987186	0.97569	0.96399	0.877749	0.789101	0.995741	0.995741	0.995383	0.995201	0.992027	0.987072	0.974879	0.96266	0.872367	0.778614	0.995988	0.995988	0.995739	0.995619	0.993649	0.99	0.971425	0.956248	0.842609
21.4	0.995683	0.995683	0.995285	0.995084	0.991467	0.987355	0.976433	0.965153	0.882689	0.798773	0.995691	0.995691	0.995301	0.995101	0.991516	0.987299	0.976254	0.964874	0.880993	0.795167	0.995709	0.995709	0.995331	0.99514	0.991733	0.987103	0.975532	0.963756	0.877013	0.787902	0.995741	0.995741	0.99538	0.995197	0.991987	0.986981	0.974704	0.962401	0.871547	0.777308	0.995988	0.995988	0.995737	0.995616	0.993622	0.989917	0.971127	0.955803	0.841205
21.45	0.995684	0.995684	0.995283	0.99508	0.99142	0.987279	0.976291	0.964942	0.882031	0.797694	0.995691	0.995691	0.995298	0.995096	0.99147	0.98722	0.976107	0.964664	0.880311	0.794052	0.99571	0.99571	0.995329	0.995136	0.99169	0.987019	0.975372	0.96352	0.87627	0.786715	0.995741	0.995741	0.995377	0.995192	0.991947	0.986888	0.974528	0.962139	0.870719	0.775988	0.995988	0.995988	0.995735	0.995612	0.993596	0.989833	0.970825	0.955351	0.839779
21.5	0.995685	0.995685	0.995281	0.995075	0.991374	0.987202	0.976148	0.964729	0.881368	0.796605	0.995692	0.995692	0.995295	0.995092	0.991423	0.987142	0.975959	0.964451	0.879624	0.792927	0.995711	0.995711	0.995327	0.995132	0.991646	0.986935	0.975211	0.963282	0.875521	0.785516	0.995742	0.995742	0.995375	0.995189	0.991906	0.986795	0.974351	0.961875	0.869887	0.774666	0.995989	0.995989	0.995733	0.995609	0.993569	0.989746	0.970524	0.954892	0.838361
21.55	0.995686	0.995686	0.995278	0.995071	0.991326	0.987125	0.976003	0.964515	0.8807	0.795507	0.995692	0.995692	0.995292	0.995087	0.991376	0.987062	0.97581	0.964238	0.878932	0.791799	0.995712	0.995712	0.995325	0.995128	0.991602	0.98685	0.975049	0.963042	0.874765	0.784305	0.995743	0.995743	0.995373	0.995185	0.991865	0.986703	0.974171	0.961616	0.869064	0.773351	0.99599	0.99599	0.995731	0.995606	0.993542	0.989658	0.970218	0.954435	0.836919
21.6	0.995686	0.995686	0.995276	0.995067	0.991279	0.987048	0.975858	0.9643	0.880026	0.794402	0.995693	0.995693	0.995289	0.995082	0.991331	0.986982	0.97566	0.964022	0.878234	0.790684	0.995713	0.995713	0.995323	0.995124	0.991557	0.986765	0.974886	0.962808	0.874002	0.783084	0.995744	0.995744	0.995371	0.995181	0.991823	0.986611	0.97399	0.961354	0.868234	0.772022	0.99599	0.99599	0.995729	0.995603	0.993514	0.989572	0.969907	0.953971	0.835465
21.65	0.995687	0.995687	0.995273	0.995063	0.99123	0.98697	0.975712	0.96409	0.879348	0.793314	0.995693	0.995693	0.995286	0.995077	0.991286	0.986902	0.975509	0.963805	0.877531	0.789559	0.995714	0.995714	0.99532	0.99512	0.991511	0.986678	0.974721	0.962571	0.873236	0.781882	0.995745	0.995745	0.995369	0.995177	0.99178	0.986517	0.973807	0.96109	0.867396	0.770679	0.99599	0.99599	0.995727	0.995599	0.993487	0.989483	0.969592	0.953499	0.834008
21.7	0.995688	0.995688	0.995271	0.995058	0.991182	0.986891	0.975565	0.963878	0.878665	0.792218	0.995694	0.995694	0.995284	0.995073	0.99124	0.986821	0.975357	0.963587	0.876823	0.788425	0.995715	0.995715	0.995318	0.995116	0.991465	0.986591	0.974555	0.962332	0.872481	0.780668	0.995746	0.995746	0.995367	0.995174	0.991737	0.986423	0.973623	0.960823	0.866549	0.769355	0.995991	0.995991	0.995726	0.995597	0.99346	0.989393	0.969278	0.953021	0.832529
21.75	0.995689	0.995689	0.995268	0.995054	0.991133	0.986812	0.975417	0.963665	0.877977	0.791113	0.995694	0.995694	0.995281	0.995068	0.991193	0.986739	0.975205	0.963367	0.87611	0.787282	0.995715	0.995715	0.995315	0.995111	0.991419	0.986504	0.974388	0.962091	0.871721	0.779443	0.995747	0.995747	0.995364	0.99517	0.991694	0.986328	0.973437	0.960554	0.865695	0.768018	0.995992	0.995992	0.995724	0.995594	0.993432	0.9893	0.968959	0.952544	0.831059
21.8	0.99569	0.99569	0.995266	0.995049	0.991083	0.986732	0.975268	0.963451	0.877284	0.789999	0.995695	0.995695	0.995278	0.995063	0.991147	0.986657	0.975055	0.963146	0.875393	0.786129	0.995716	0.995716	0.995313	0.995107	0.991372	0.986416	0.974219	0.961849	0.870954	0.778207	0.995748	0.995748	0.995362	0.995165	0.99165	0.986232	0.973255	0.960283	0.864834	0.766667	0.995992	0.995992	0.995722	0.995591	0.993403	0.98921	0.968635	0.95206	0.829565
21.85	0.99569	0.99569	0.995263	0.995045	0.991033	0.986652	0.975118	0.963235	0.876586	0.788876	0.995695	0.995695	0.995275	0.995058	0.991099	0.986575	0.974905	0.962923	0.874689	0.784974	0.995717	0.995717	0.99531	0.995102	0.991325	0.986327	0.97405	0.961605	0.87018	0.776961	0.995748	0.995748	0.995359	0.995161	0.991605	0.986135	0.973071	0.96001	0.863986	0.765303	0.995992	0.995992	0.99572	0.995587	0.993374	0.989117	0.968306	0.951569	0.828056
21.9	0.995691	0.995691	0.995261	0.995041	0.990983	0.986571	0.974967	0.963018	0.875884	0.787745	0.995696	0.995696	0.995272	0.995053	0.991052	0.986492	0.974754	0.962699	0.873981	0.783832	0.995717	0.995717	0.995308	0.995098	0.991277	0.986237	0.973884	0.961359	0.869401	0.775734	0.995749	0.995749	0.995357	0.995157	0.99156	0.986038	0.972886	0.959734	0.863131	0.763937	0.995992	0.995992	0.995718	0.995584	0.993346	0.989023	0.967979	0.951071	0.826548
21.95	0.995692	0.995692	0.995258	0.995036	0.990932	0.98649	0.974816	0.9628	0.875177	0.78661	0.995696	0.995696	0.995269	0.995049	0.991004	0.986408	0.974602	0.962473	0.873268	0.782682	0.995718	0.995718	0.995305	0.995094	0.991229	0.986147	0.973716	0.961111	0.868616	0.774496	0.99575	0.99575	0.995354	0.995153	0.991515	0.98594	0.972698	0.959455	0.862268	0.762579	0.995993	0.995993	0.995716	0.995581	0.993318	0.988926	0.967647	0.950575	0.825017
22	0.995693	0.995693	0.995256	0.995032	0.990881	0.986409	0.974663	0.96258	0.874466	0.78549	0.995697	0.995697	0.995266	0.995044	0.990955	0.986324	0.974449	0.962246	0.872549	0.781523	0.995719	0.995719	0.995302	0.995089	0.99118	0.986056	0.973548	0.960862	0.867825	0.773247	0.99575	0.99575	0.995352	0.995148	0.991469	0.98584	0.97251	0.959175	0.861398	0.761208	0.995994	0.995994	0.995715	0.995578	0.993289	0.988828	0.96731	0.950071	0.823478
22.05	0.995694	0.995694	0.995253	0.995027	0.990829	0.986327	0.97451	0.962359	0.873751	0.784363	0.995697	0.995697	0.995263	0.995039	0.990906	0.98624	0.974295	0.962018	0.871827	0.780355	0.995719	0.995719	0.9953	0.995085	0.991131	0.985965	0.973378	0.96061	0.867028	0.771988	0.995751	0.995751	0.995349	0.995144	0.991423	0.985741	0.97232	0.958892	0.86052	0.759824	0.995995	0.995995	0.995713	0.995575	0.993259	0.988731	0.966967	0.949559	0.821933
22.1	0.995695	0.995695	0.995251	0.995023	0.990777	0.986244	0.974356	0.962137	0.873051	0.783227	0.995698	0.995698	0.99526	0.995034	0.990857	0.986155	0.97414	0.961788	0.871099	0.779179	0.99572	0.99572	0.995297	0.99508	0.991082	0.985872	0.973208	0.960357	0.866225	0.770719	0.995751	0.995751	0.995346	0.995139	0.991376	0.98564	0.972128	0.958607	0.859635	0.758434	0.995995	0.995995	0.995711	0.995571	0.993228	0.988633	0.966621	0.949041	0.820369
22.15	0.995696	0.995696	0.995248	0.995019	0.990725	0.986162	0.974201	0.961914	0.872346	0.782083	0.995698	0.995698	0.995257	0.995029	0.990807	0.986069	0.973985	0.961557	0.870367	0.777994	0.995721	0.995721	0.995295	0.995076	0.991032	0.98578	0.973036	0.960103	0.865418	0.769445	0.995752	0.995752	0.995344	0.995135	0.991328	0.985538	0.971935	0.95832	0.858742	0.757058	0.995995	0.995995	0.995708	0.995567	0.993199	0.988533	0.966275	0.948525	0.81881
22.2	0.995697	0.995697	0.995246	0.995014	0.990672	0.986078	0.974045	0.96169	0.871637	0.780932	0.995699	0.995699	0.995254	0.995024	0.990757	0.985983	0.973828	0.961325	0.869631	0.77683	0.995722	0.995722	0.995292	0.995071	0.990982	0.985687	0.972863	0.959847	0.864624	0.768186	0.995752	0.995752	0.995341	0.99513	0.991281	0.985436	0.97174	0.95803	0.857843	0.755668	0.995996	0.995996	0.995707	0.995565	0.99317	0.98843	0.965924	0.948001	0.817228
22.25	0.995698	0.995698	0.995244	0.99501	0.990619	0.985995	0.973889	0.961464	0.870924	0.779773	0.9957	0.9957	0.995252	0.99502	0.990707	0.985897	0.973671	0.961092	0.86889	0.775658	0.995722	0.995722	0.995289	0.995067	0.990931	0.985593	0.972689	0.959589	0.863826	0.766916	0.995753	0.995753	0.995338	0.995126	0.991233	0.985333	0.971544	0.957739	0.856958	0.754267	0.995997	0.995997	0.995705	0.995562	0.99314	0.988325	0.965568	0.947469	0.815634
22.3	0.995699	0.995699	0.995242	0.995006	0.990566	0.985911	0.973732	0.961238	0.870207	0.778606	0.995701	0.995701	0.995249	0.995015	0.990656	0.98581	0.973513	0.960858	0.868145	0.774477	0.995723	0.995723	0.995287	0.995062	0.99088	0.985498	0.972513	0.959329	0.863021	0.765637	0.995753	0.995753	0.995336	0.995121	0.991184	0.985229	0.971346	0.957445	0.856067	0.752853	0.995997	0.995997	0.995703	0.995559	0.993109	0.988223	0.965206	0.946929	0.814038
22.35	0.9957	0.9957	0.995239	0.995002	0.990512	0.985826	0.973574	0.96101	0.869486	0.777435	0.995701	0.995701	0.995246	0.99501	0.990605	0.985723	0.973354	0.960622	0.867395	0.773289	0.995724	0.995724	0.995284	0.995058	0.990829	0.985403	0.972337	0.959068	0.862211	0.764348	0.995754	0.995754	0.995333	0.995117	0.991135	0.985125	0.971147	0.957149	0.855168	0.751437	0.995998	0.995998	0.995701	0.995555	0.993077	0.988119	0.964847	0.946385	0.812418
22.4	0.995701	0.995701	0.995237	0.994998	0.990458	0.985741	0.973415	0.960781	0.868762	0.776281	0.995702	0.995702	0.995244	0.995006	0.990554	0.985635	0.973194	0.960385	0.866642	0.772093	0.995725	0.995725	0.995282	0.995053	0.990777	0.985308	0.97216	0.958806	0.861396	0.763049	0.995755	0.995755	0.99533	0.995112	0.991086	0.98502	0.970947	0.956851	0.854262	0.750031	0.995998	0.995998	0.995699	0.995552	0.993045	0.988012	0.964482	0.945841	0.810793
22.45	0.995703	0.995703	0.995235	0.994994	0.990404	0.985656	0.973256	0.960552	0.868033	0.775121	0.995703	0.995703	0.995241	0.995001	0.990502	0.985547	0.973034	0.960147	0.865884	0.770889	0.995726	0.995726	0.995279	0.995049	0.990725	0.985212	0.971982	0.958542	0.860576	0.761745	0.995755	0.995755	0.995327	0.995108	0.991036	0.984914	0.970745	0.956551	0.85335	0.748613	0.995998	0.995998	0.995697	0.995548	0.993015	0.987904	0.964112	0.945289	0.809161
22.5	0.995704	0.995704	0.995233	0.99499	0.990349	0.985571	0.973096	0.960321	0.867301	0.773953	0.995704	0.995704	0.995239	0.994997	0.99045	0.985459	0.972873	0.959908	0.865123	0.769677	0.995727	0.995727	0.995277	0.995044	0.990672	0.985115	0.971802	0.958276	0.859751	0.760457	0.995756	0.995756	0.995325	0.995103	0.990986	0.984807	0.970542	0.956249	0.85243	0.747184	0.995999	0.995999	0.995695	0.995545	0.992984	0.987793	0.963737	0.944728	0.807509
22.55	0.995706	0.995706	0.995231	0.994986	0.990294	0.985485	0.972936	0.960089	0.866565	0.772778	0.995706	0.995705	0.995236	0.994993	0.990397	0.98537	0.972711	0.959668	0.864357	0.768458	0.995728	0.995728	0.995275	0.99504	0.99062	0.985018	0.971622	0.958009	0.85892	0.75916	0.995756	0.995756	0.995322	0.995098	0.990935	0.984699	0.970337	0.955945	0.851504	0.745743	0.996	0.996	0.995694	0.995542	0.992952	0.98768	0.963356	0.944161	0.805864
22.6	0.995707	0.995707	0.995229	0.994982	0.990239	0.985399	0.972775	0.959857	0.865826	0.771595	0.995707	0.995707	0.995234	0.994988	0.990345	0.985281	0.972548	0.959427	0.863588	0.767234	0.995729	0.995729	0.995272	0.995036	0.990567	0.984921	0.971441	0.957741	0.858084	0.757854	0.995757	0.995757	0.995319	0.995094	0.990884	0.984591	0.970131	0.955639	0.850571	0.744299	0.996001	0.996001	0.995692	0.995539	0.99292	0.98757	0.962978	0.943597	0.804195
22.65	0.995709	0.995709	0.995228	0.994978	0.990183	0.985312	0.972613	0.959623	0.865083	0.770407	0.995708	0.995708	0.995232	0.994984	0.990292	0.985192	0.972385	0.959185	0.862815	0.766029	0.99573	0.99573	0.99527	0.995032	0.990513	0.984822	0.971259	0.957471	0.857244	0.756539	0.995758	0.995758	0.995317	0.995089	0.990833	0.984482	0.969924	0.955331	0.849632	0.742867	0.996001	0.996001	0.99569	0.995536	0.992887	0.987458	0.962594	0.943024	0.802512
22.7	0.995711	0.995711	0.995226	0.994974	0.990128	0.985225	0.972451	0.959389	0.864337	0.769211	0.995709	0.995709	0.99523	0.99498	0.990238	0.985102	0.972221	0.958942	0.862038	0.764816	0.995731	0.995731	0.995268	0.995028	0.990459	0.984724	0.971076	0.9572	0.856399	0.755214	0.995759	0.995759	0.995314	0.995085	0.990782	0.984373	0.969715	0.955021	0.848686	0.741423	0.996002	0.996002	0.995688	0.995532	0.992853	0.987343	0.962205	0.942444	0.800831
22.75	0.995713	0.995713	0.995224	0.994971	0.990072	0.985138	0.972288	0.959153	0.863587	0.768009	0.995711	0.995711	0.995228	0.994976	0.990185	0.985012	0.972057	0.958698	0.861258	0.763597	0.995733	0.995733	0.995266	0.995024	0.990405	0.984625	0.970892	0.956927	0.855548	0.753881	0.99576	0.99576	0.995312	0.995081	0.99073	0.984263	0.969505	0.954709	0.847734	0.739969	0.996002	0.996002	0.995685	0.995528	0.992821	0.987226	0.96181	0.941855	0.799127
22.8	0.995715	0.995715	0.995223	0.994968	0.990015	0.985051	0.972124	0.958917	0.862835	0.7668	0.995713	0.995713	0.995226	0.994972	0.990131	0.984921	0.971892	0.958453	0.860474	0.762371	0.995734	0.995734	0.995264	0.99502	0.990351	0.984525	0.970707	0.956654	0.854694	0.752543	0.99576	0.99576	0.995309	0.995076	0.990677	0.984152	0.969294	0.954395	0.846777	0.738503	0.996002	0.996002	0.995683	0.995524	0.992789	0.987108	0.96141	0.941259	0.797412
22.85	0.995717	0.995717	0.995222	0.994964	0.989959	0.984963	0.971961	0.95868	0.862079	0.765585	0.995714	0.995714	0.995224	0.994968	0.990077	0.98483	0.971726	0.958207	0.859687	0.761137	0.995736	0.995736	0.995262	0.995016	0.990297	0.984425	0.970521	0.956378	0.853834	0.751222	0.995761	0.995761	0.995307	0.995072	0.990625	0.98404	0.969081	0.95408	0.845834	0.737031	0.996003	0.996003	0.995681	0.995521	0.992756	0.986987	0.961005	0.940666	0.795695
22.9	0.995719	0.995719	0.99522	0.994961	0.989902	0.984875	0.971796	0.958442	0.86132	0.764365	0.995716	0.995716	0.995223	0.994965	0.990023	0.984739	0.97156	0.95796	0.858897	0.759898	0.995737	0.995737	0.99526	0.995012	0.990242	0.984325	0.970334	0.956102	0.85297	0.749893	0.995763	0.995762	0.995305	0.995068	0.990572	0.983928	0.968868	0.953762	0.844886	0.735575	0.996004	0.996004	0.99568	0.995518	0.992723	0.986864	0.960602	0.940065	0.793955
22.95	0.995721	0.995721	0.995219	0.994958	0.989845	0.984786	0.971631	0.958204	0.860558	0.763166	0.995718	0.995718	0.995221	0.994961	0.989968	0.984648	0.971393	0.957712	0.858103	0.758651	0.995739	0.995739	0.995258	0.995008	0.990187	0.984224	0.970147	0.955824	0.852102	0.748556	0.995764	0.995764	0.995302	0.995064	0.990519	0.983815	0.968653	0.953443	0.843931	0.734108	0.996005	0.996005	0.995678	0.995515	0.992689	0.986743	0.960193	0.939456	0.792208
23	0.995724	0.995724	0.995218	0.994955	0.989788	0.984698	0.971466	0.957965	0.859793	0.761961	0.99572	0.99572	0.99522	0.994958	0.989914	0.984556	0.971226	0.957464	0.857307	0.757399	0.995741	0.995741	0.995257	0.995005	0.990131	0.984122	0.969958	0.955545	0.851229	0.74721	0.995765	0.995765	0.9953	0.995059	0.990466	0.983702	0.968436	0.953122	0.842971	0.732631	0.996005	0.996005	0.995676	0.995512	0.992654	0.986621	0.959779	0.938839	0.790456
23.05	0.995726	0.995726	0.995217	0.994952	0.989731	0.984609	0.9713	0.957725	0.859026	0.76075	0.995722	0.995722	0.995218	0.994954	0.989859	0.984464	0.971058	0.957215	0.856507	0.756139	0.995743	0.995743	0.995255	0.995001	0.990076	0.984021	0.969769	0.955265	0.850353	0.745856	0.995766	0.995766	0.995298	0.995055	0.990412	0.983588	0.968219	0.952799	0.842004	0.731143	0.996006	0.996006	0.995674	0.995508	0.992619	0.986496	0.959359	0.938214	0.788682
23.1	0.995729	0.995729	0.995217	0.994949	0.989673	0.98452	0.971134	0.957484	0.858256	0.759533	0.995725	0.995725	0.995217	0.994951	0.989803	0.984372	0.970889	0.956965	0.855704	0.754874	0.995745	0.995745	0.995254	0.994998	0.99002	0.983919	0.969579	0.954984	0.849472	0.744494	0.995768	0.995767	0.995296	0.995051	0.990358	0.983473	0.968	0.952474	0.841032	0.729645	0.996006	0.996006	0.995672	0.995505	0.992583	0.986369	0.958934	0.937581	0.786919
23.15	0.995732	0.995732	0.995216	0.994947	0.989615	0.984431	0.970967	0.957243	0.857483	0.75831	0.995727	0.995727	0.995216	0.994948	0.989748	0.984279	0.97072	0.956714	0.854899	0.753603	0.995747	0.995747	0.995253	0.994995	0.989964	0.983816	0.969388	0.954702	0.848586	0.743124	0.995769	0.995769	0.995294	0.995048	0.990304	0.983358	0.967781	0.952148	0.840054	0.728141	0.996007	0.996007	0.99567	0.995501	0.992547	0.98624	0.958503	0.936952	0.785132
23.2	0.995735	0.995735	0.995216	0.994944	0.989558	0.984342	0.9708	0.957001	0.856707	0.757082	0.99573	0.99573	0.995215	0.994945	0.989693	0.984187	0.970551	0.956463	0.85409	0.752326	0.995749	0.995749	0.995251	0.994991	0.989908	0.983713	0.969197	0.954418	0.847697	0.741747	0.995771	0.995771	0.995292	0.995044	0.99025	0.983242	0.96756	0.95182	0.83907	0.726654	0.996007	0.996007	0.995667	0.995497	0.992513	0.986109	0.958067	0.936314	0.783326
23.25	0.995738	0.995738	0.995215	0.994942	0.9895	0.984252	0.970633	0.956758	0.855929	0.755848	0.995733	0.995733	0.995214	0.994943	0.989637	0.984094	0.970381	0.956211	0.853279	0.751043	0.995751	0.995751	0.99525	0.994988	0.989852	0.98361	0.969005	0.954134	0.846804	0.740365	0.995772	0.995772	0.995291	0.99504	0.990195	0.983126	0.967338	0.951491	0.838081	0.725157	0.996007	0.996007	0.995664	0.995493	0.992478	0.985975	0.957633	0.935668	0.781528
23.3	0.995741	0.995741	0.995215	0.99494	0.989441	0.984162	0.970465	0.956515	0.855149	0.754609	0.995735	0.995735	0.995214	0.99494	0.989581	0.984001	0.970211	0.955958	0.852465	0.749783	0.995754	0.995754	0.995249	0.994985	0.989795	0.983506	0.968812	0.953848	0.845907	0.739001	0.995774	0.995774	0.995289	0.995037	0.99014	0.983009	0.967115	0.95116	0.837086	0.72365	0.996007	0.996007	0.995662	0.995489	0.992443	0.98584	0.957194	0.935013	0.779708
23.35	0.995744	0.995744	0.995215	0.994938	0.989383	0.984072	0.970297	0.956272	0.854366	0.753365	0.995738	0.995738	0.995213	0.994938	0.989525	0.983907	0.97004	0.955705	0.851649	0.748517	0.995756	0.995756	0.995249	0.994983	0.989738	0.983402	0.968618	0.953562	0.845007	0.737631	0.995776	0.995776	0.995288	0.995033	0.990085	0.982891	0.96689	0.950827	0.836085	0.722134	0.996008	0.996008	0.99566	0.995486	0.992407	0.985702	0.956749	0.934351	0.777868
23.4	0.995748	0.995748	0.995215	0.994936	0.989325	0.983982	0.970128	0.956027	0.853581	0.752115	0.995742	0.995742	0.995213	0.994935	0.989469	0.983814	0.969869	0.955451	0.85083	0.747245	0.995759	0.995759	0.995248	0.99498	0.989682	0.983298	0.968424	0.953274	0.844102	0.736253	0.995778	0.995778	0.995286	0.99503	0.99003	0.982773	0.966665	0.950493	0.83508	0.720608	0.996009	0.996009	0.995659	0.995483	0.992371	0.985567	0.956298	0.933679	0.776037
23.45	0.995751	0.995751	0.995216	0.994934	0.989266	0.983892	0.96996	0.955783	0.852794	0.750861	0.995745	0.995745	0.995213	0.994933	0.989412	0.98372	0.969698	0.955196	0.850009	0.745968	0.995762	0.995762	0.995247	0.994978	0.989624	0.983193	0.968229	0.952986	0.843195	0.734868	0.99578	0.99578	0.995285	0.995027	0.989974	0.982655	0.966439	0.950157	0.834069	0.719072	0.99601	0.99601	0.995657	0.995479	0.992334	0.98543	0.955841	0.933002	0.774183
23.5	0.995755	0.995755	0.995216	0.994933	0.989208	0.983801	0.969791	0.955538	0.852005	0.749602	0.995748	0.995748	0.995213	0.994931	0.989356	0.983626	0.969526	0.954941	0.849185	0.744686	0.995765	0.995765	0.995247	0.994975	0.989567	0.983088	0.968034	0.952696	0.842283	0.733476	0.995782	0.995782	0.995284	0.995024	0.989919	0.982536	0.966211	0.94982	0.833053	0.717532	0.996011	0.996011	0.995655	0.995476	0.992297	0.985291	0.955379	0.932327	0.772311
23.55	0.995759	0.995759	0.995217	0.994932	0.989149	0.98371	0.969622	0.955292	0.851214	0.748339	0.995752	0.995752	0.995213	0.994929	0.989299	0.983532	0.969354	0.954686	0.84836	0.743399	0.995768	0.995768	0.995247	0.994973	0.98951	0.982982	0.967837	0.952406	0.841369	0.732077	0.995785	0.995785	0.995283	0.995021	0.989863	0.982416	0.965983	0.949481	0.832032	0.716009	0.996012	0.996012	0.995653	0.995473	0.992259	0.985149	0.954911	0.931644	0.770446
23.6	0.995763	0.995763	0.995218	0.99493	0.98909	0.98362	0.969452	0.955046	0.850421	0.747071	0.995756	0.995756	0.995214	0.994928	0.989243	0.983438	0.969181	0.95443	0.847532	0.742106	0.995771	0.995771	0.995247	0.994971	0.989453	0.982877	0.967641	0.952115	0.840451	0.730671	0.995787	0.995787	0.995282	0.995018	0.989807	0.982296	0.965754	0.949141	0.831006	0.714476	0.996012	0.996012	0.995651	0.995469	0.992221	0.985005	0.954437	0.930952	0.768559
23.65	0.995767	0.995767	0.995219	0.994929	0.989031	0.983529	0.969282	0.9548	0.849626	0.745798	0.99576	0.99576	0.995214	0.994926	0.989186	0.983343	0.969008	0.954173	0.846702	0.740809	0.995775	0.995775	0.995247	0.994969	0.989395	0.982771	0.967443	0.951823	0.83953	0.729259	0.99579	0.99579	0.995281	0.995015	0.989751	0.982175	0.965524	0.948799	0.829975	0.712935	0.996013	0.996013	0.995649	0.995466	0.992182	0.984859	0.953966	0.930252	0.766654
23.7	0.995772	0.995772	0.99522	0.994929	0.988972	0.983438	0.969113	0.954554	0.848829	0.744521	0.995764	0.995764	0.995215	0.994925	0.989129	0.983249	0.968835	0.953917	0.84587	0.739507	0.995778	0.995778	0.995247	0.994967	0.989337	0.982665	0.967245	0.95153	0.838605	0.72784	0.995792	0.995792	0.995281	0.995013	0.989695	0.982054	0.965292	0.948456	0.82894	0.711385	0.996014	0.996014	0.995647	0.995462	0.992143	0.984711	0.95349	0.929544	0.764757
23.75	0.995776	0.995776	0.995221	0.994928	0.988913	0.983347	0.968943	0.954307	0.848031	0.74324	0.995768	0.995768	0.995216	0.994924	0.989072	0.983154	0.968662	0.953659	0.845036	0.738201	0.995782	0.995782	0.995248	0.994966	0.98928	0.982558	0.967047	0.951236	0.837678	0.726415	0.995795	0.995795	0.99528	0.99501	0.989638	0.981932	0.96506	0.948112	0.827899	0.709825	0.996014	0.996014	0.995645	0.995458	0.992104	0.984561	0.953008	0.928826	0.762837
23.8	0.995781	0.995781	0.995223	0.994928	0.988854	0.983256	0.968772	0.95406	0.847231	0.741955	0.995772	0.995772	0.995217	0.994923	0.989015	0.983059	0.968489	0.953402	0.844201	0.73689	0.995786	0.995786	0.995248	0.994965	0.989222	0.982451	0.966848	0.950942	0.836748	0.724983	0.995798	0.995798	0.99528	0.995008	0.989582	0.98181	0.964827	0.947767	0.826854	0.708258	0.996015	0.996015	0.995643	0.995454	0.992064	0.984408	0.952519	0.928101	0.760899
23.85	0.995786	0.995786	0.995224	0.994927	0.988795	0.983165	0.968602	0.953812	0.84643	0.740666	0.995777	0.995777	0.995218	0.994923	0.988958	0.982964	0.968315	0.953144	0.843364	0.735574	0.99579	0.99579	0.995249	0.994963	0.989164	0.982344	0.966649	0.950647	0.835815	0.723545	0.995801	0.995801	0.99528	0.995006	0.989525	0.981688	0.964593	0.94742	0.825805	0.706682	0.996015	0.996015	0.99564	0.99545	0.992023	0.984254	0.952025	0.92738	0.75897
23.9	0.995791	0.995791	0.995226	0.994927	0.988736	0.983073	0.968432	0.953564	0.845627	0.739374	0.995782	0.995782	0.99522	0.994922	0.988901	0.98287	0.968141	0.952886	0.842525	0.734255	0.995794	0.995794	0.99525	0.994962	0.989106	0.982237	0.966449	0.950351	0.834879	0.722102	0.995805	0.995805	0.99528	0.995004	0.989468	0.981565	0.964359	0.947072	0.824751	0.705101	0.996015	0.996015	0.995638	0.995446	0.991982	0.984097	0.951526	0.926651	0.757018
23.95	0.995796	0.995796	0.995228	0.994927	0.988677	0.982982	0.968261	0.953317	0.844823	0.738077	0.995787	0.995787	0.995221	0.994922	0.988844	0.982775	0.967967	0.952627	0.841685	0.732931	0.995798	0.995798	0.995251	0.994961	0.989048	0.98213	0.966249	0.950055	0.83394	0.720653	0.995808	0.995808	0.99528	0.995003	0.989412	0.981442	0.964123	0.946723	0.823692	0.703539	0.996016	0.996016	0.995635	0.995442	0.991941	0.983937	0.95102	0.925914	0.755047
24	0.995802	0.995802	0.99523	0.994928	0.988618	0.982891	0.968091	0.953068	0.844017	0.736777	0.995792	0.995792	0.995223	0.994922	0.988787	0.982679	0.967792	0.952368	0.840843	0.731603	0.995803	0.995803	0.995252	0.994961	0.98899	0.982022	0.966048	0.949758	0.832999	0.719227	0.995812	0.995812	0.995281	0.995001	0.989355	0.981318	0.963887	0.946372	0.82263	0.701969	0.996016	0.996016	0.995633	0.995438	0.991902	0.983776	0.950508	0.925167	0.753086
24.05	0.995807	0.995807	0.995233	0.994928	0.988558	0.982799	0.96792	0.95282	0.843211	0.735474	0.995797	0.995797	0.995225	0.994922	0.988729	0.982584	0.967618	0.952109	0.84	0.730272	0.995808	0.995808	0.995254	0.99496	0.988932	0.981914	0.965847	0.94946	0.832055	0.717795	0.995816	0.995816	0.995281	0.995	0.989298	0.981194	0.963649	0.946021	0.821563	0.700391	0.996016	0.996016	0.99563	0.995434	0.991863	0.983612	0.94999	0.924413	0.751103
24.1	0.995813	0.995813	0.995235	0.994929	0.988499	0.982708	0.96775	0.952572	0.842403	0.734168	0.995802	0.995802	0.995227	0.994922	0.988672	0.982489	0.967443	0.95185	0.839155	0.728936	0.995812	0.995812	0.995255	0.99496	0.988874	0.981806	0.965646	0.949162	0.831109	0.716357	0.99582	0.995819	0.995282	0.994998	0.989241	0.981069	0.963411	0.945668	0.820493	0.698805	0.996017	0.996017	0.995628	0.99543	0.991823	0.983446	0.949467	0.92365	0.7491
24.15	0.995819	0.995819	0.995238	0.99493	0.98844	0.982617	0.967579	0.952324	0.841594	0.732858	0.995808	0.995808	0.99523	0.994923	0.988615	0.982394	0.967269	0.951591	0.83831	0.727597	0.995818	0.995817	0.995257	0.99496	0.988816	0.981698	0.965444	0.948863	0.830161	0.714914	0.995824	0.995824	0.995283	0.994997	0.989184	0.980944	0.963173	0.945314	0.819418	0.697211	0.996017	0.996017	0.995625	0.995426	0.991783	0.983278	0.948937	0.922878	0.747108
24.2	0.995825	0.995825	0.995241	0.994931	0.988381	0.982525	0.967408	0.952075	0.840784	0.731545	0.995814	0.995814	0.995232	0.994923	0.988558	0.982299	0.967094	0.951331	0.837463	0.726255	0.995823	0.995823	0.995259	0.99496	0.988758	0.981589	0.965241	0.948564	0.82921	0.713466	0.995828	0.995828	0.995284	0.994997	0.989127	0.980819	0.962933	0.944959	0.818339	0.69561	0.996017	0.996017	0.995623	0.995422	0.991742	0.983107	0.948402	0.922097	0.745094
24.25	0.995831	0.995831	0.995244	0.994932	0.988322	0.982434	0.967238	0.951827	0.839974	0.73023	0.99582	0.99582	0.995235	0.994924	0.988501	0.982203	0.966919	0.951072	0.836615	0.724909	0.995828	0.995828	0.995261	0.99496	0.9887	0.981481	0.965039	0.948264	0.828258	0.712013	0.995832	0.995832	0.995285	0.994996	0.98907	0.980693	0.962693	0.944604	0.817257	0.694001	0.996018	0.996018	0.99562	0.995418	0.991701	0.982934	0.947861	0.921308	0.743059
24.3	0.995838	0.995838	0.995248	0.994934	0.988263	0.982342	0.967067	0.951578	0.839162	0.728911	0.995826	0.995826	0.995238	0.994925	0.988443	0.982108	0.966744	0.950812	0.835766	0.72356	0.995834	0.995833	0.995264	0.994961	0.988642	0.981372	0.964836	0.947964	0.827303	0.710554	0.995837	0.995837	0.995286	0.994995	0.989013	0.980567	0.962452	0.944247	0.816171	0.692385	0.996018	0.996018	0.995618	0.995414	0.99166	0.982759	0.947323	0.920511	0.741018
24.35	0.995844	0.995844	0.995252	0.994936	0.988204	0.982251	0.966897	0.951329	0.83835	0.72759	0.995832	0.995832	0.995242	0.994927	0.988386	0.982013	0.96657	0.950553	0.834916	0.722208	0.995839	0.995839	0.995266	0.994962	0.988584	0.981263	0.964633	0.947664	0.826346	0.709091	0.995842	0.995842	0.995288	0.994995	0.988955	0.980441	0.962211	0.943889	0.815081	0.690762	0.996019	0.996019	0.995615	0.995409	0.991619	0.982581	0.946779	0.919704	0.738974
24.4	0.995851	0.995851	0.995255	0.994938	0.988145	0.98216	0.966726	0.951081	0.837538	0.726266	0.995839	0.995839	0.995245	0.994928	0.988329	0.981918	0.966395	0.950293	0.834066	0.720853	0.995845	0.995845	0.995269	0.994963	0.988526	0.981154	0.96443	0.947363	0.825387	0.707623	0.995846	0.995846	0.99529	0.994995	0.988898	0.980314	0.961969	0.943531	0.813988	0.689132	0.996019	0.996019	0.995613	0.995405	0.991577	0.982401	0.946229	0.918891	0.736909
24.45	0.995858	0.995858	0.995259	0.99494	0.988087	0.982069	0.966556	0.950833	0.836724	0.72494	0.995845	0.995845	0.995249	0.99493	0.988272	0.981823	0.96622	0.950033	0.833215	0.719495	0.995851	0.995851	0.995272	0.994964	0.988468	0.981045	0.964226	0.947061	0.824427	0.70615	0.995852	0.995851	0.995292	0.994995	0.988841	0.980187	0.961726	0.943171	0.812891	0.687499	0.996019	0.996019	0.99561	0.995401	0.991535	0.982219	0.945674	0.918081	0.734835
24.5	0.995865	0.995865	0.995264	0.994942	0.988028	0.981977	0.966386	0.950584	0.83591	0.723612	0.995852	0.995852	0.995253	0.994932	0.988215	0.981727	0.966045	0.949774	0.832363	0.718134	0.995857	0.995857	0.995275	0.994965	0.98841	0.980936	0.964022	0.94676	0.823465	0.704673	0.995857	0.995857	0.995294	0.994995	0.988784	0.98006	0.961483	0.942811	0.811792	0.685885	0.99602	0.99602	0.995608	0.995397	0.991492	0.982035	0.945112	0.917264	0.732763
24.55	0.995873	0.995873	0.995268	0.994945	0.98797	0.981886	0.966216	0.950336	0.835096	0.722281	0.995859	0.995859	0.995257	0.994935	0.988158	0.981632	0.96587	0.949514	0.831511	0.716771	0.995864	0.995864	0.995279	0.994967	0.988352	0.980827	0.963818	0.946458	0.822501	0.703191	0.995862	0.995862	0.995296	0.994996	0.988727	0.979933	0.961239	0.94245	0.810688	0.684264	0.99602	0.99602	0.995606	0.995393	0.99145	0.981848	0.944544	0.916437	0.730668
24.6	0.99588	0.99588	0.995273	0.994948	0.987911	0.981795	0.966046	0.950088	0.834282	0.720949	0.995867	0.995867	0.995261	0.994937	0.988101	0.981537	0.965695	0.949254	0.830658	0.715405	0.99587	0.99587	0.995282	0.994968	0.988294	0.980718	0.963614	0.946156	0.821535	0.701705	0.995868	0.995868	0.995299	0.994997	0.98867	0.979805	0.960995	0.942088	0.809582	0.682637	0.996021	0.996021	0.995603	0.995389	0.991406	0.981659	0.94397	0.915602	0.728563
24.65	0.995888	0.995888	0.995278	0.994951	0.987853	0.981704	0.965876	0.94984	0.833467	0.719614	0.995874	0.995874	0.995265	0.99494	0.988044	0.981442	0.965521	0.948995	0.829804	0.714037	0.995877	0.995877	0.995286	0.99497	0.988237	0.980608	0.96341	0.945854	0.820569	0.700215	0.995873	0.995873	0.995301	0.994997	0.988613	0.979677	0.96075	0.941725	0.808473	0.681004	0.996021	0.996021	0.995601	0.995385	0.991363	0.981467	0.943391	0.914758	0.726461
24.7	0.995896	0.995896	0.995283	0.994954	0.987795	0.981614	0.965707	0.949592	0.832652	0.718278	0.995882	0.995882	0.99527	0.994943	0.987988	0.981347	0.965346	0.948736	0.828951	0.712666	0.995884	0.995884	0.99529	0.994973	0.988179	0.980499	0.963205	0.945551	0.8196	0.698721	0.995879	0.995879	0.995304	0.994999	0.988556	0.979549	0.960504	0.941362	0.807361	0.679364	0.996022	0.996022	0.995599	0.995381	0.99132	0.981273	0.942805	0.913906	0.724339
24.75	0.995904	0.995904	0.995288	0.994958	0.987736	0.981523	0.965537	0.949345	0.831837	0.716939	0.99589	0.99589	0.995275	0.994946	0.987931	0.981253	0.965172	0.948477	0.828097	0.711293	0.995891	0.995891	0.995294	0.994975	0.988121	0.980389	0.963	0.945248	0.818631	0.697223	0.995886	0.995886	0.995307	0.995	0.988499	0.97942	0.960258	0.940998	0.806246	0.677718	0.996023	0.996023	0.995596	0.995377	0.991276	0.981077	0.942213	0.913045	0.722202
24.8	0.995912	0.995912	0.995293	0.994962	0.987679	0.981432	0.965368	0.949098	0.831022	0.7156	0.995898	0.995897	0.99528	0.994949	0.987875	0.981158	0.964998	0.948218	0.827243	0.709919	0.995898	0.995898	0.995299	0.994978	0.988064	0.98028	0.962796	0.944945	0.81766	0.695722	0.995892	0.995892	0.995311	0.995002	0.988443	0.979291	0.960012	0.940633	0.805128	0.676066	0.996024	0.996024	0.995594	0.995373	0.991232	0.980879	0.941615	0.912175	0.720073
24.85	0.99592	0.99592	0.995299	0.994966	0.987621	0.981342	0.9652	0.948851	0.830207	0.714258	0.995906	0.995906	0.995286	0.994953	0.987818	0.981063	0.964823	0.947959	0.826389	0.708542	0.995906	0.995906	0.995304	0.99498	0.988007	0.98017	0.962591	0.944642	0.816688	0.694217	0.995898	0.995898	0.995314	0.995003	0.988386	0.979162	0.959765	0.940268	0.804007	0.674408	0.996024	0.996024	0.995592	0.995369	0.991187	0.980678	0.941011	0.911297	0.717923
24.9	0.995929	0.995929	0.995305	0.99497	0.987563	0.981252	0.965031	0.948604	0.829392	0.712916	0.995914	0.995914	0.995291	0.994957	0.987762	0.980969	0.96465	0.947701	0.825534	0.707164	0.995913	0.995913	0.995308	0.994984	0.98795	0.980061	0.962386	0.944339	0.815715	0.692708	0.995905	0.995905	0.995318	0.995005	0.988329	0.979033	0.959518	0.939902	0.802884	0.672745	0.996025	0.996025	0.99559	0.995366	0.991143	0.980474	0.940401	0.91041	0.715754
24.95	0.995938	0.995938	0.995311	0.994974	0.987506	0.981161	0.964863	0.948358	0.828577	0.711572	0.995923	0.995923	0.995297	0.994961	0.987706	0.980875	0.964476	0.947443	0.82468	0.705783	0.995921	0.995921	0.995313	0.994987	0.987893	0.979951	0.962181	0.944036	0.814742	0.691196	0.995912	0.995912	0.995322	0.995007	0.988273	0.978904	0.95927	0.939536	0.801758	0.671076	0.996026	0.996026	0.995588	0.995362	0.991098	0.980269	0.939784	0.909515	0.713598
25	0.995947	0.995947	0.995318	0.994979	0.987448	0.981071	0.964695	0.948112	0.827762	0.710227	0.995931	0.995931	0.995303	0.994965	0.98765	0.980781	0.964302	0.947185	0.823826	0.704402	0.995929	0.995929	0.995319	0.99499	0.987836	0.979842	0.961976	0.943733	0.813767	0.689681	0.995919	0.995919	0.995326	0.99501	0.988217	0.978774	0.959022	0.939169	0.80063	0.669401	0.996027	0.996027	0.995586	0.995359	0.991053	0.980061	0.939162	0.90861	0.711422
25.05	0.995956	0.995956	0.995324	0.994984	0.987391	0.980982	0.964527	0.947866	0.826948	0.708881	0.99594	0.99594	0.995309	0.99497	0.987594	0.980687	0.964129	0.946927	0.822973	0.703019	0.995937	0.995937	0.995324	0.994994	0.987779	0.979732	0.961771	0.94343	0.812791	0.688162	0.995926	0.995926	0.995331	0.995013	0.988161	0.978645	0.958774	0.938802	0.7995	0.667722	0.996029	0.996029	0.995585	0.995355	0.991008	0.97985	0.938534	0.907697	0.709225
25.1	0.995965	0.995965	0.995331	0.994989	0.987334	0.980892	0.96436	0.947621	0.826134	0.707534	0.995949	0.995949	0.995316	0.994975	0.987539	0.980593	0.963956	0.94667	0.822119	0.701634	0.995946	0.995946	0.99533	0.994998	0.987723	0.979623	0.961566	0.943127	0.811815	0.686641	0.995933	0.995933	0.995335	0.995015	0.988104	0.978515	0.958525	0.938434	0.798367	0.666037	0.99603	0.99603	0.995583	0.995352	0.990963	0.979637	0.937899	0.906776	0.70702
25.15	0.995975	0.995975	0.995338	0.994994	0.987278	0.980803	0.964193	0.947376	0.82532	0.706186	0.995959	0.995959	0.995323	0.99498	0.987483	0.980499	0.963783	0.946413	0.821266	0.700248	0.995954	0.995954	0.995336	0.995002	0.987667	0.979514	0.961362	0.942823	0.810838	0.685117	0.995941	0.995941	0.99534	0.995019	0.988049	0.978385	0.958276	0.938066	0.797233	0.664347	0.996031	0.996031	0.995581	0.995348	0.990917	0.979422	0.937258	0.905845	0.704818
25.2	0.995984	0.995984	0.995345	0.995	0.987221	0.980713	0.964026	0.947132	0.824507	0.704837	0.995968	0.995968	0.99533	0.994985	0.987428	0.980406	0.963611	0.946157	0.820413	0.698861	0.995963	0.995963	0.995342	0.995007	0.987611	0.979404	0.961157	0.94252	0.809861	0.68359	0.995949	0.995949	0.995345	0.995022	0.987993	0.978255	0.958027	0.937697	0.796096	0.662652	0.996033	0.996033	0.99558	0.995345	0.990872	0.979204	0.936611	0.904906	0.702596
25.25	0.995994	0.995994	0.995352	0.995006	0.987165	0.980624	0.96386	0.946888	0.823695	0.703488	0.995978	0.995978	0.995337	0.994991	0.987373	0.980312	0.963438	0.945901	0.819561	0.697473	0.995972	0.995972	0.995348	0.995012	0.987555	0.979295	0.960952	0.942218	0.808883	0.68206	0.995957	0.995957	0.99535	0.995025	0.987937	0.978125	0.957778	0.937328	0.794957	0.660952	0.996034	0.996034	0.995578	0.995342	0.990826	0.978984	0.935958	0.903959	0.700361
25.3	0.996004	0.996004	0.99536	0.995012	0.987109	0.980535	0.963694	0.946645	0.822883	0.702138	0.995988	0.995988	0.995344	0.994996	0.987318	0.980219	0.963266	0.945645	0.818709	0.696085	0.995981	0.995981	0.995355	0.995016	0.987499	0.979186	0.960747	0.941915	0.807905	0.680528	0.995965	0.995965	0.995356	0.995029	0.987882	0.977994	0.957528	0.936959	0.793817	0.659248	0.996036	0.996036	0.995577	0.995339	0.99078	0.978762	0.935299	0.903002	0.698134
25.35	0.996014	0.996014	0.995368	0.995018	0.987053	0.980447	0.963529	0.946402	0.822072	0.700788	0.995998	0.995998	0.995352	0.995002	0.987263	0.980126	0.963095	0.94539	0.817858	0.694695	0.99599	0.99599	0.995362	0.995022	0.987444	0.979077	0.960543	0.941612	0.806926	0.678994	0.995973	0.995973	0.995361	0.995033	0.987827	0.977864	0.957278	0.936589	0.792674	0.657539	0.996038	0.996038	0.995576	0.995336	0.990734	0.978537	0.934634	0.902037	0.695887
25.4	0.996025	0.996025	0.995376	0.995025	0.986998	0.980359	0.963364	0.946159	0.821262	0.699438	0.996008	0.996008	0.995359	0.995008	0.987209	0.980034	0.962923	0.945136	0.817007	0.693305	0.996	0.996	0.995369	0.995027	0.987388	0.978968	0.960338	0.94131	0.805947	0.677457	0.995981	0.995981	0.995367	0.995037	0.987772	0.977733	0.957028	0.936219	0.79153	0.655826	0.99604	0.99604	0.995575	0.995334	0.990688	0.97831	0.933963	0.901064	0.693622
25.45	0.996035	0.996035	0.995384	0.995031	0.986942	0.98027	0.963199	0.945917	0.820453	0.698087	0.996018	0.996018	0.995367	0.995015	0.987154	0.979941	0.962753	0.944882	0.816158	0.691914	0.99601	0.99601	0.995376	0.995033	0.987333	0.978859	0.960134	0.941008	0.804968	0.675918	0.99599	0.99599	0.995373	0.995042	0.987717	0.977603	0.956778	0.935849	0.790385	0.654109	0.996042	0.996042	0.995574	0.995331	0.990641	0.978081	0.933285	0.900081	0.691371
25.5	0.996046	0.996046	0.995393	0.995038	0.986887	0.980183	0.963035	0.945676	0.819644	0.696736	0.996029	0.996029	0.995376	0.995022	0.9871	0.979849	0.962582	0.944628	0.815309	0.690522	0.996019	0.996019	0.995383	0.995038	0.987278	0.97875	0.95993	0.940706	0.803989	0.674377	0.995999	0.995999	0.99538	0.995047	0.987662	0.977472	0.956527	0.935479	0.789238	0.652388	0.996044	0.996044	0.995573	0.995329	0.990595	0.977849	0.932601	0.89909	0.6891
25.55	0.996057	0.996057	0.995401	0.995045	0.986833	0.980095	0.962872	0.945436	0.818837	0.695385	0.996039	0.996039	0.995384	0.995029	0.987046	0.979757	0.962412	0.944375	0.814461	0.68913	0.996029	0.996029	0.995391	0.995045	0.987224	0.978641	0.959726	0.940404	0.80301	0.672835	0.996008	0.996008	0.995386	0.995052	0.987608	0.977342	0.956277	0.935109	0.788089	0.650663	0.996046	0.996046	0.995573	0.995326	0.990548	0.977614	0.931911	0.898091	0.68681
25.6	0.996068	0.996068	0.99541	0.995053	0.986778	0.980008	0.962709	0.945196	0.81803	0.694035	0.99605	0.99605	0.995393	0.995036	0.986993	0.979665	0.962242	0.944123	0.813614	0.687738	0.99604	0.99604	0.995399	0.995051	0.987169	0.978533	0.959523	0.940103	0.802031	0.67129	0.996017	0.996017	0.995393	0.995057	0.987554	0.977211	0.956026	0.934738	0.786939	0.648934	0.996048	0.996048	0.995572	0.995324	0.990502	0.977377	0.931215	0.897083	0.684512
[truncated: 9,489 more rows]
[truncated: 41 more columns]

## Sheet: Figure3f
LagAtMax										MaxXCorr
Simulation	xylan4	xyl__D	ala__L	ac	btn	dtbt	nac	pnto__R		Simulation	xylan4	xyl__D	ala__L	ac	btn	dtbt	nac	pnto__R
CS0_Vit0.1	0	0	-500	-500	-500	0	0	0		CS0_Vit0.1	0.995739	0.995739	0	0	NaN	1	1	1
[truncated: 28 more rows]

## Sheet: Figure4a
Time (h)	RelAbu_Leaf257_Xylan_XAA	RelAbu_Leaf257_Xylan_Vits	RelAbu_Leaf257_Xylan_XAA_Vits
[truncated: 5,001 more rows]

[truncated: 1 more sheets: Figure4b]
